# Supplementary material for: Exosome-transmitted long noncoding RNA SNHG1 promotes prostate cancer bone metastasis via YBX1/MMP16 axis
Source: Cell Death Discov. 2026 Jan 8;12:7. doi: 10.1038/s41420-025-02855-5 (PMC12783806; doi:10.1038/s41420-025-02855-5)
Supplement: Supplementary file 6 — Table S1 [file 41420_2025_2855_MOESM6_ESM.xls]

## Sheet: significant proteins--Lnc--Ctrl
Significant Proteins: significant proteins--Lnc--Ctrl--T # fc..Lnc--Ctrl--T: 0.5850 # Column A: ENTREZID, <Processed> ENTREZID of this protein group, the leading protein will be used for mapping, if failed, use the next leading protein and so on, if all failed, 'NA' will be assigned. # Column B: Majority.protein.IDs, <MaxQuant> Due to insufficient unique peptide, these proteins cannot be distingu…
ENTREZID	Majority.protein.IDs	Gene.names	Number.of.proteins	Unique.peptides	Sequence.coverage....	MS.MS.count	Q.value	Score	MS.MS.count.ctrl	MS.MS.count.Lnc	iBAQ	Symbol	Ctrl.1	Lnc.1	Lnc	Ctrl	fc..Lnc--Ctrl	class..Lnc--Ctrl	Alias	preferred_name	protein_size	annotation	SubPPI	STRING_id
121504	P62805	HIST1H4A	1	5	50.5	28	0	54.709	4	11	43114000	HIST1H4A	4	11	11	4	1.53951	T	HIST1H4A; HIST1H4B; HIST1H4C; HIST1H4D; HIST1H4E; HIST1H4F; HIST1H4H; HIST1H4I; HIST1H4J; HIST1H4K; HIST1H4L; HIST2H4A; HIST2H4B; HIST4H4	HIST1H4A	103	Histone cluster 1 H4 family member a; Core component of nucleosome. Nucleosomes wrap and compact DNA into chromatin, limiting DNA accessibility to the cellular machineries which require DNA as a template. Histones thereby play a central role in transcription regulation, DNA repair, DNA replication and chromosomal stability. DNA accessibility is regulated via a complex set of post-translational mo…	1	9606.ENSP00000479106
121504	P62805	HIST1H4A	1	5	50.5	28	0	54.709	4	11	43114000	HIST1H4A	4	11	11	4	1.53951	T	HIST1H4A; HIST1H4B; HIST1H4C; HIST1H4D; HIST1H4E; HIST1H4F; HIST1H4H; HIST1H4I; HIST1H4J; HIST1H4K; HIST1H4L; HIST2H4A; HIST2H4B; HIST4H4	HIST1H4B	103	Histone cluster 1 H4 family member b; Core component of nucleosome. Nucleosomes wrap and compact DNA into chromatin, limiting DNA accessibility to the cellular machineries which require DNA as a template. Histones thereby play a central role in transcription regulation, DNA repair, DNA replication and chromosomal stability. DNA accessibility is regulated via a complex set of post-translational mo…	1	9606.ENSP00000366974
121504	P62805	HIST1H4A	1	5	50.5	28	0	54.709	4	11	43114000	HIST1H4A	4	11	11	4	1.53951	T	HIST1H4A; HIST1H4B; HIST1H4C; HIST1H4D; HIST1H4E; HIST1H4F; HIST1H4H; HIST1H4I; HIST1H4J; HIST1H4K; HIST1H4L; HIST2H4A; HIST2H4B; HIST4H4	HIST1H4C	103	Histone cluster 1 H4 family member c; Core component of nucleosome. Nucleosomes wrap and compact DNA into chromatin, limiting DNA accessibility to the cellular machineries which require DNA as a template. Histones thereby play a central role in transcription regulation, DNA repair, DNA replication and chromosomal stability. DNA accessibility is regulated via a complex set of post-translational mo…	1	9606.ENSP00000367034
121504	P62805	HIST1H4A	1	5	50.5	28	0	54.709	4	11	43114000	HIST1H4A	4	11	11	4	1.53951	T	HIST1H4A; HIST1H4B; HIST1H4C; HIST1H4D; HIST1H4E; HIST1H4F; HIST1H4H; HIST1H4I; HIST1H4J; HIST1H4K; HIST1H4L; HIST2H4A; HIST2H4B; HIST4H4	HIST1H4D	103	Histone cluster 1 H4 family member d; Core component of nucleosome. Nucleosomes wrap and compact DNA into chromatin, limiting DNA accessibility to the cellular machineries which require DNA as a template. Histones thereby play a central role in transcription regulation, DNA repair, DNA replication and chromosomal stability. DNA accessibility is regulated via a complex set of post-translational mo…	1	9606.ENSP00000479461
121504	P62805	HIST1H4A	1	5	50.5	28	0	54.709	4	11	43114000	HIST1H4A	4	11	11	4	1.53951	T	HIST1H4A; HIST1H4B; HIST1H4C; HIST1H4D; HIST1H4E; HIST1H4F; HIST1H4H; HIST1H4I; HIST1H4J; HIST1H4K; HIST1H4L; HIST2H4A; HIST2H4B; HIST4H4	HIST1H4E	103	Histone H4; Core component of nucleosome. Nucleosomes wrap and compact DNA into chromatin, limiting DNA accessibility to the cellular machineries which require DNA as a template. Histones thereby play a central role in transcription regulation, DNA repair, DNA replication and chromosomal stability. DNA accessibility is regulated via a complex set of post-translational modifications of histones, a…	1	9606.ENSP00000484789
121504	P62805	HIST1H4A	1	5	50.5	28	0	54.709	4	11	43114000	HIST1H4A	4	11	11	4	1.53951	T	HIST1H4A; HIST1H4B; HIST1H4C; HIST1H4D; HIST1H4E; HIST1H4F; HIST1H4H; HIST1H4I; HIST1H4J; HIST1H4K; HIST1H4L; HIST2H4A; HIST2H4B; HIST4H4	HIST1H4F	103	Histone cluster 1 H4 family member f; Core component of nucleosome. Nucleosomes wrap and compact DNA into chromatin, limiting DNA accessibility to the cellular machineries which require DNA as a template. Histones thereby play a central role in transcription regulation, DNA repair, DNA replication and chromosomal stability. DNA accessibility is regulated via a complex set of post-translational mo…	1	9606.ENSP00000244537
121504	P62805	HIST1H4A	1	5	50.5	28	0	54.709	4	11	43114000	HIST1H4A	4	11	11	4	1.53951	T	HIST1H4A; HIST1H4B; HIST1H4C; HIST1H4D; HIST1H4E; HIST1H4F; HIST1H4H; HIST1H4I; HIST1H4J; HIST1H4K; HIST1H4L; HIST2H4A; HIST2H4B; HIST4H4	HIST1H4H	103	Histone cluster 1 H4 family member h; Core component of nucleosome. Nucleosomes wrap and compact DNA into chromatin, limiting DNA accessibility to the cellular machineries which require DNA as a template. Histones thereby play a central role in transcription regulation, DNA repair, DNA replication and chromosomal stability. DNA accessibility is regulated via a complex set of post-translational mo…	1	9606.ENSP00000366956
121504	P62805	HIST1H4A	1	5	50.5	28	0	54.709	4	11	43114000	HIST1H4A	4	11	11	4	1.53951	T	HIST1H4A; HIST1H4B; HIST1H4C; HIST1H4D; HIST1H4E; HIST1H4F; HIST1H4H; HIST1H4I; HIST1H4J; HIST1H4K; HIST1H4L; HIST2H4A; HIST2H4B; HIST4H4	HIST1H4I	103	Histone cluster 1 H4 family member i; Core component of nucleosome. Nucleosomes wrap and compact DNA into chromatin, limiting DNA accessibility to the cellular machineries which require DNA as a template. Histones thereby play a central role in transcription regulation, DNA repair, DNA replication and chromosomal stability. DNA accessibility is regulated via a complex set of post-translational mo…	1	9606.ENSP00000481486
121504	P62805	HIST1H4A	1	5	50.5	28	0	54.709	4	11	43114000	HIST1H4A	4	11	11	4	1.53951	T	HIST1H4A; HIST1H4B; HIST1H4C; HIST1H4D; HIST1H4E; HIST1H4F; HIST1H4H; HIST1H4I; HIST1H4J; HIST1H4K; HIST1H4L; HIST2H4A; HIST2H4B; HIST4H4	HIST1H4J	103	Histone cluster 1 H4 family member j; Core component of nucleosome. Nucleosomes wrap and compact DNA into chromatin, limiting DNA accessibility to the cellular machineries which require DNA as a template. Histones thereby play a central role in transcription regulation, DNA repair, DNA replication and chromosomal stability. DNA accessibility is regulated via a complex set of post-translational mo…	1	9606.ENSP00000347168
121504	P62805	HIST1H4A	1	5	50.5	28	0	54.709	4	11	43114000	HIST1H4A	4	11	11	4	1.53951	T	HIST1H4A; HIST1H4B; HIST1H4C; HIST1H4D; HIST1H4E; HIST1H4F; HIST1H4H; HIST1H4I; HIST1H4J; HIST1H4K; HIST1H4L; HIST2H4A; HIST2H4B; HIST4H4	HIST1H4K	103	Histone cluster 1 H4 family member k; Core component of nucleosome. Nucleosomes wrap and compact DNA into chromatin, limiting DNA accessibility to the cellular machineries which require DNA as a template. Histones thereby play a central role in transcription regulation, DNA repair, DNA replication and chromosomal stability. DNA accessibility is regulated via a complex set of post-translational mo…	1	9606.ENSP00000479794
121504	P62805	HIST1H4A	1	5	50.5	28	0	54.709	4	11	43114000	HIST1H4A	4	11	11	4	1.53951	T	HIST1H4A; HIST1H4B; HIST1H4C; HIST1H4D; HIST1H4E; HIST1H4F; HIST1H4H; HIST1H4I; HIST1H4J; HIST1H4K; HIST1H4L; HIST2H4A; HIST2H4B; HIST4H4	HIST1H4L	103	Histone cluster 1 H4 family member l; Core component of nucleosome. Nucleosomes wrap and compact DNA into chromatin, limiting DNA accessibility to the cellular machineries which require DNA as a template. Histones thereby play a central role in transcription regulation, DNA repair, DNA replication and chromosomal stability. DNA accessibility is regulated via a complex set of post-translational mo…	1	9606.ENSP00000480960
121504	P62805	HIST1H4A	1	5	50.5	28	0	54.709	4	11	43114000	HIST1H4A	4	11	11	4	1.53951	T	HIST1H4A; HIST1H4B; HIST1H4C; HIST1H4D; HIST1H4E; HIST1H4F; HIST1H4H; HIST1H4I; HIST1H4J; HIST1H4K; HIST1H4L; HIST2H4A; HIST2H4B; HIST4H4	HIST2H4A	103	Histone cluster 2 H4 family member a; Core component of nucleosome. Nucleosomes wrap and compact DNA into chromatin, limiting DNA accessibility to the cellular machineries which require DNA as a template. Histones thereby play a central role in transcription regulation, DNA repair, DNA replication and chromosomal stability. DNA accessibility is regulated via a complex set of post-translational mo…	1	9606.ENSP00000462667
121504	P62805	HIST1H4A	1	5	50.5	28	0	54.709	4	11	43114000	HIST1H4A	4	11	11	4	1.53951	T	HIST1H4A; HIST1H4B; HIST1H4C; HIST1H4D; HIST1H4E; HIST1H4F; HIST1H4H; HIST1H4I; HIST1H4J; HIST1H4K; HIST1H4L; HIST2H4A; HIST2H4B; HIST4H4	HIST2H4B	103	Histone cluster 2 H4 family member b; Core component of nucleosome. Nucleosomes wrap and compact DNA into chromatin, limiting DNA accessibility to the cellular machineries which require DNA as a template. Histones thereby play a central role in transcription regulation, DNA repair, DNA replication and chromosomal stability. DNA accessibility is regulated via a complex set of post-translational mo…	1	9606.ENSP00000462355
121504	P62805	HIST1H4A	1	5	50.5	28	0	54.709	4	11	43114000	HIST1H4A	4	11	11	4	1.53951	T	HIST1H4A; HIST1H4B; HIST1H4C; HIST1H4D; HIST1H4E; HIST1H4F; HIST1H4H; HIST1H4I; HIST1H4J; HIST1H4K; HIST1H4L; HIST2H4A; HIST2H4B; HIST4H4	HIST4H4	103	Histone cluster 4, H4; Core component of nucleosome. Nucleosomes wrap and compact DNA into chromatin, limiting DNA accessibility to the cellular machineries which require DNA as a template. Histones thereby play a central role in transcription regulation, DNA repair, DNA replication and chromosomal stability. DNA accessibility is regulated via a complex set of post-translational modifications of …	1	9606.ENSP00000443017
1825	Q14574-2;Q14574	DSC3	2	2	2.9	5	0	12.431	2	3	60878	DSC3	2	3	3	2	0.645029	T	DSC3	DSC3	896	Desmocollin-3; Component of intercellular desmosome junctions. Involved in the interaction of plaque proteins and intermediate filaments mediating cell-cell adhesion. May contribute to epidermal cell positioning (stratification) by mediating differential adhesiveness between cells that express different isoforms; Desmosomal cadherins	3	9606.ENSP00000353608
220988	P51991-2;P51991	HNRNPA3	3	9	29.2	17	0	176.97	0	2	6657900	HNRNPA3	0	2	2	0	1.79114	T	HNRNPA3	HNRNPA3	378	Heterogeneous nuclear ribonucleoprotein A3; Plays a role in cytoplasmic trafficking of RNA. Binds to the cis-acting response element, A2RE. May be involved in pre-mRNA splicing; RNA binding motif containing	2	9606.ENSP00000376309
23521	P40429;Q8J015;M0QYS1;Q6NVV1	RPL13A;RPL13a;RPL13AP3	6	3	14.8	10	0	22.381	2	5	1389500	RPL13A	2	5	5	2	1.25342	T	RPL13a;RPL13A;RPL13AP3	RPL13A	203	60S ribosomal protein L13a; Associated with ribosomes but is not required for canonical ribosome function and has extra-ribosomal functions. Component of the GAIT (gamma interferon-activated inhibitor of translation) complex which mediates interferon-gamma-induced transcript-selective translation inhibition in inflammation processes. Upon interferon-gamma activation and subsequent phosphorylation…	2	9606.ENSP00000375730
242	O75342;A0A3B3IRK2	ALOX12B	2	2	3.4	5	0	11.725	1	2	127570	ALOX12B	1	2	2	1	0.791137	T	ALOX12B	ALOX12B	701	Arachidonate 12-lipoxygenase, 12R-type; Non-heme iron-containing dioxygenase that catalyzes the stereo-specific peroxidation of free and esterified polyunsaturated fatty acids generating a spectrum of bioactive lipid mediators. Mainly converts arachidonic acid to (12R)- hydroperoxyeicosatetraenoic acid/(12R)-HPETE and minor stereoisomers. In the skin, acts upstream of ALOXE3 on the lineolate moie…	6	9606.ENSP00000315167
25873	Q9Y3U8;J3QSB5	RPL36	2	2	20	7	0	18.169	2	3	11325000	RPL36	2	3	3	2	0.645029	T	RPL36	RPL36	105	60S ribosomal protein L36; Component of the large ribosomal subunit	2	9606.ENSP00000464342
3181	P22626;P22626-2;A0A087WUI2	HNRNPA2B1	3	11	40.2	39	0	157.59	3	5	12165000	HNRNPA2B1	3	5	5	3	0.838385	T	HNRNPA2B1	HNRNPA2B1	353	Heterogeneous nuclear ribonucleoproteins A2/B1; Heterogeneous nuclear ribonucleoprotein (hnRNP) that associates with nascent pre-mRNAs, packaging them into hnRNP particles. The hnRNP particle arrangement on nascent hnRNA is non- random and sequence-dependent and serves to condense and stabilize the transcripts and minimize tangling and knotting. Packaging plays a role in various processes such as…	2	9606.ENSP00000346694
3182	D6R9P3;D6RD18;D6RBZ0;Q99729-3;Q99729-2;Q99729-4;Q99729	HNRNPAB	7	3	14.3	6	0	29.195	0	2	1752000	HNRNPAB	0	2	2	0	1.79114	T	HNRNPAB	HNRNPAB	332	Heterogeneous nuclear ribonucleoprotein A/B; Binds single-stranded RNA. Has a high affinity for G- rich and U-rich regions of hnRNA. Also binds to APOB mRNA transcripts around the RNA editing site; RNA binding motif containing	2	9606.ENSP00000351108
3190	P61978-3;P61978;P61978-2;Q5T6W2	HNRNPK	6	12	35.5	35	0	190.73	2	8	7225400	HNRNPK	2	8	8	2	1.8538	T	HNRNPK	HNRNPK	464	Heterogeneous nuclear ribonucleoprotein K; One of the major pre-mRNA-binding proteins. Binds tenaciously to poly(C) sequences. Likely to play a role in the nuclear metabolism of hnRNAs, particularly for pre-mRNAs that contain cytidine-rich sequences. Can also bind poly(C) single- stranded DNA. Plays an important role in p53/TP53 response to DNA damage, acting at the level of both transcription ac…	2	9606.ENSP00000365439
3336	P61604;B8ZZ54;B8ZZL8	HSPE1	4	3	35.3	6	0	21.474	1	4	757950	HSPE1	1	4	4	1	1.56602	T	HSPE1	HSPE1	102	10 kDa heat shock protein, mitochondrial; Co-chaperonin implicated in mitochondrial protein import and macromolecular assembly. Together with Hsp60, facilitates the correct folding of imported proteins. May also prevent misfolding and promote the refolding and proper assembly of unfolded polypeptides generated under stress conditions in the mitochondrial matrix. The functional units of these chap…	4	9606.ENSP00000233893
3861	CON__P02533;P02533	KRT14	6	8	64.4	142	0	323.31	38	48	29187000	KRT14	38	48	48	38	0.622954	T	KRT14	KRT14	472	Keratin, type I cytoskeletal 14; The nonhelical tail domain is involved in promoting KRT5-KRT14 filaments to self-organize into large bundles and enhances the mechanical properties involved in resilience of keratin intermediate filaments in vitro	3	9606.ENSP00000167586
3868	CON__P08779;P08779	KRT16	5	11	55	34	0	217.71	7	21	6302500	KRT16	7	21	21	7	1.74627	T	KRT16	KRT16	473	Keratin, type I cytoskeletal 16; Epidermis-specific type I keratin that plays a key role in skin. Acts as a regulator of innate immunity in response to skin barrier breach: required for some inflammatory checkpoint for the skin barrier maintenance	3	9606.ENSP00000301653
388697	CON__Q86YZ3;Q86YZ3	HRNR	2	8	10.2	41	0	84.665	9	17	757010	HRNR	9	17	17	9	1.13208	T	HRNR	HRNR	2850	Hornerin; Component of the epidermal cornified cell envelopes; Belongs to the S100-fused protein family	7	9606.ENSP00000357791
3921	C9J9K3;A0A0C4DG17;P08865;F8WD59	RPSA	4	6	26.2	18	0	132.07	5	8	4597700	RPSA	5	8	8	5	0.853796	T	RPSA	RPSA	295	40S ribosomal protein SA; Required for the assembly and/or stability of the 40S ribosomal subunit. Required for the processing of the 20S rRNA- precursor to mature 18S rRNA in a late step of the maturation of 40S ribosomal subunits. Also functions as a cell surface receptor for laminin. Plays a role in cell adhesion to the basement membrane and in the consequent activation of signaling transducti…	2	9606.ENSP00000346067
4691	P19338;H7BY16	NCL	6	6	9.7	11	0	38.673	1	4	638780	NCL	1	4	4	1	1.56602	T	NCL	NCL	710	Nucleolin; Nucleolin is the major nucleolar protein of growing eukaryotic cells. It is found associated with intranucleolar chromatin and pre-ribosomal particles. It induces chromatin decondensation by binding to histone H1. It is thought to play a role in pre-rRNA transcription and ribosome assembly. May play a role in the process of transcriptional elongation. Binds RNA oligonucleotides with 5'…	2	9606.ENSP00000318195
4904	P67809;H0Y449	YBX1	8	5	27.5	14	0	79.733	1	6	2961800	YBX1	1	6	6	1	2.0674	T	YBX1	YBX1	324	Nuclease-sensitive element-binding protein 1; Mediates pre-mRNA alternative splicing regulation. Binds to splice sites in pre-mRNA and regulates splice site selection. Binds and stabilizes cytoplasmic mRNA. Contributes to the regulation of translation by modulating the interaction between the mRNA and eukaryotic initiation factors (By similarity). Regulates the transcription of numerous genes. It…	2	9606.ENSP00000361626
5034	P07237;I3L3P5;I3NI03;I3L3U6;I3L312;H7BZ94	P4HB	6	2	5.1	4	0	21.528	1	2	108970	P4HB	1	2	2	1	0.791137	T	P4HB	P4HB	508	Protein disulfide-isomerase; This multifunctional protein catalyzes the formation, breakage and rearrangement of disulfide bonds. At the cell surface, seems to act as a reductase that cleaves disulfide bonds of proteins attached to the cell. May therefore cause structural modifications of exofacial proteins. Inside the cell, seems to form/rearrange disulfide bonds of nascent proteins. At high con…	4	9606.ENSP00000327801
5093	Q15365	PCBP1	1	4	21.9	13	0	83.04	0	8	1592400	PCBP1	0	8	8	0	3.43876	T	PCBP1	PCBP1	356	Poly(rC)-binding protein 1; Single-stranded nucleic acid binding protein that binds preferentially to oligo dC. In case of infection by poliovirus, plays a role in initiation of viral RNA replication in concert with the viral protein 3CD	2	9606.ENSP00000305556
5094	H3BRU6;F8VZX2;Q15366-7;Q15366-8;Q15366-4;Q15366-5;Q15366-6;Q15366-3;Q15366;Q15366-2;F8W0G4;F8VXH9;F8W1G6;J3QT27;E9PFP8;P57721-2;P57721-3;P57721-5;P57721-4;P57721	PCBP2;PCBP3	24	3	22.9	4	0	26.079	0	4	2948000	PCBP2	0	4	4	0	2.56602	T	PCBP2;PCBP3	PCBP2	366	Poly(rC)-binding protein 2; Single-stranded nucleic acid binding protein that binds preferentially to oligo dC. Major cellular poly(rC)-binding protein. Binds also poly(rU). Negatively regulates cellular antiviral responses mediated by MAVS signaling. It acts as an adapter between MAVS and the E3 ubiquitin ligase ITCH, therefore triggering MAVS ubiquitination and degradation	2	9606.ENSP00000352438
5317	Q13835-2;Q13835	PKP1	2	5	8.3	15	0	44.792	3	6	494240	PKP1	3	6	6	3	1.0674	T	PKP1	PKP1	747	Plakophilin-1; Seems to play a role in junctional plaques. Contributes to epidermal morphogenesis; Armadillo repeat containing	3	9606.ENSP00000263946
563	P25311;C9JEV0	AZGP1	2	4	16.8	12	0	44.019	3	5	2251700	AZGP1	3	5	5	3	0.838385	T	AZGP1	AZGP1	298	Zinc-alpha-2-glycoprotein; Stimulates lipid degradation in adipocytes and causes the extensive fat losses associated with some advanced cancers. May bind polyunsaturated fatty acids; Belongs to the MHC class I family	5	9606.ENSP00000292401
6124	P36578;H3BTP7;H3BU31	RPL4	4	3	10.1	4	0	17.09	1	2	1094800	RPL4	1	2	2	1	0.791137	T	RPL4	RPL4	427	L ribosomal proteins	2	9606.ENSP00000311430
6137	P26373;P26373-2;J3QSB4	RPL13	5	5	21.8	25	0	103.24	5	12	17309000	RPL13	5	12	12	5	1.39371	T	RPL13	RPL13	211	Ribosomal protein L13	2	9606.ENSP00000307889
6141	F8VYV2;J3QQ67;Q07020;A0A075B7A0;G3V203;H0YHA7;Q07020-2;F8VUA6	RPL18	9	6	42.1	48	0	54.753	10	16	51788000	RPL18	10	16	16	10	0.911221	T	RPL18	RPL18	188	60S ribosomal protein L18; Component of the large ribosomal subunit; Belongs to the eukaryotic ribosomal protein eL18 family	2	9606.ENSP00000447001
6157	E9PJD9;E9PLL6;P46776;E9PLX7	RPL27A	4	2	23.1	2	0	11.117	0	2	2032900	RPL27A	0	2	2	0	1.79114	T	RPL27A	RPL27A	148	Ribosomal protein L27a; Belongs to the universal ribosomal protein uL15 family	2	9606.ENSP00000346015
6158	H0YKD8;P46779;P46779-2;P46779-3;H0YLP6;H0YMF4;P46779-4;P46779-5	RPL28	8	4	22.9	5	0	24.424	1	2	1345600	RPL28	1	2	2	1	0.791137	T	RPL28	RPL28	169	60S ribosomal protein L28; Component of the large ribosomal subunit; Belongs to the eukaryotic ribosomal protein eL28 family	2	9606.ENSP00000452909
6161	D3YTB1;F8W727;P62910	RPL32	3	3	23.3	6	0	20.389	1	2	1227300	RPL32	1	2	2	1	0.791137	T	RPL32	RPL32	135	Ribosomal protein L32; Belongs to the eukaryotic ribosomal protein eL32 family	2	9606.ENSP00000416429
6188	P23396;P23396-2;E9PPU1;H0YEU2;E9PL09;F2Z2S8;H0YF32;H0YCJ7	RPS3	14	5	24.7	21	0	34.149	4	9	1014500	RPS3	4	9	9	4	1.2719	T	RPS3	RPS3	259	40S ribosomal protein S3; Involved in translation as a component of the 40S small ribosomal subunit. Has endonuclease activity and plays a role in repair of damaged DNA. Cleaves phosphodiester bonds of DNAs containing altered bases with broad specificity and cleaves supercoiled DNA more efficiently than relaxed DNA. Displays high binding affinity for 7,8-dihydro-8-oxoguanine (8-oxoG), a common DN…	2	9606.ENSP00000278572
6203	P46781;B5MCT8;C9JM19	RPS9	5	7	29.4	33	0	52.463	6	14	7756700	RPS9	6	14	14	6	1.38058	T	RPS9	RPS9	194	Ribosomal protein S9	2	9606.ENSP00000302896
6204	P46783;Q9NQ39	RPS10;RPS10P5	7	3	14.5	6	0	20.796	1	4	2614200	RPS10	1	4	4	1	1.56602	T	RPS10;RPS10P5	RPS10	165	40S ribosomal protein S10; Component of the 40S ribosomal subunit; Belongs to the eukaryotic ribosomal protein eS10 family	2	9606.ENSP00000481646
7295	P10599-2;P10599	TXN	2	2	28.2	7	0	15.387	1	2	4076200	TXN	1	2	2	1	0.791137	T	TXN	TXN	105	Thioredoxin; Participates in various redox reactions through the reversible oxidation of its active center dithiol to a disulfide and catalyzes dithiol-disulfide exchange reactions. Plays a role in the reversible S-nitrosylation of cysteine residues in target proteins, and thereby contributes to the response to intracellular nitric oxide. Nitrosylates the active site Cys of CASP3 in response to n…	4	9606.ENSP00000363641
7311	M0R1V7;J3QS39;Q49A90;J3QTR3;F5H6Q2;F5GYU3;F5H2Z3;F5H265;B4DV12;F5H388;F5H747;F5GXK7;J3QKN0;Q5PY61;Q96C32;P62987;P62979;P0CG47;P0CG48;J3QSA3;F5GZ39;M0R1M6;M0R2S1;A0A2R8Y422	UBA52;UBB;RPS27A;UBC	24	2	39.7	11	0	71.385	2	5	13869000	UBA52	2	5	5	2	1.25342	T	UBC;UBB;RPS27A;UBA52	UBA52	128	Ubiquitin-60S ribosomal protein L40; Ubiquitin: Exists either covalently attached to another protein, or free (unanchored). When covalently bound, it is conjugated to target proteins via an isopeptide bond either as a monomer (monoubiquitin), a polymer linked via different Lys residues of the ubiquitin (polyubiquitin chains) or a linear polymer linked via the initiator Met of the ubiquitin (linea…	1	9606.ENSP00000388107
8342	U3KQK0;Q99879;Q99877;Q93079;Q5QNW6;P62807;P58876;P57053;O60814;Q5QNW6-2;Q99880;Q16778;P33778;P23527;P06899	HIST1H2BN;HIST1H2BM;HIST1H2BH;HIST2H2BF;HIST1H2BC;HIST1H2BD;H2BFS;HIST1H2BK;HIST1H2BL;HIST2H2BE;HIST1H2BB;HIST1H2BO;HIST1H2BJ	20	6	28.9	17	0	52.287	4	6	4221600	HIST1H2BN	4	6	6	4	0.745474	T	HIST1H2BN;H2BFS;HIST1H2BB;HIST1H2BC; HIST1H2BE; HIST1H2BF; HIST1H2BG; HIST1H2BI;HIST1H2BD;HIST1H2BH;HIST1H2BJ;HIST1H2BK;HIST1H2BL;HIST1H2BM;HIST1H2BO;HIST2H2BE;HIST2H2BF	HIST1H2BM	126	Histone H2B type 1-M; Core component of nucleosome. Nucleosomes wrap and compact DNA into chromatin, limiting DNA accessibility to the cellular machineries which require DNA as a template. Histones thereby play a central role in transcription regulation, DNA repair, DNA replication and chromosomal stability. DNA accessibility is regulated via a complex set of post-translational modifications of h…	1	9606.ENSP00000477907
9045	E7EPB3;P50914	RPL14	2	2	19.4	6	0	19.959	0	4	9332900	RPL14	0	4	4	0	2.56602	T	RPL14	RPL14	215	60S ribosomal protein L14; Component of the large ribosomal subunit; Belongs to the eukaryotic ribosomal protein eL14 family	2	9606.ENSP00000379506
9444	Q96PU8-9;Q96PU8-8;Q96PU8-6;Q96PU8;Q96PU8-5;Q96PU8-3;H0YG47;F5GXS8;F5GYM3;H0YGD6	QKI	13	14	47.6	39	0	148.67	0	39	19861000	QKI	0	39	39	0	5.61433	T	QKI	QKI	341	Protein quaking; RNA-binding protein that plays a central role in myelinization. Binds to the 5'-NACUAAY-N(1,20)- UAAY-3' RNA core sequence. Regulates target mRNA stability. In addition, acts by regulating pre-mRNA splicing, mRNA export and protein translation. Required to protect and promote stability of mRNAs such as MBP and CDKN1B. Regulator of oligodendrocyte differentiation and maturation in…	2	9606.ENSP00000355094
