# Supplementary material for: Exosome-transmitted long noncoding RNA SNHG1 promotes prostate cancer bone metastasis via YBX1/MMP16 axis
Source: Cell Death Discov. 2026 Jan 8;12:7. doi: 10.1038/s41420-025-02855-5 (PMC12783806; doi:10.1038/s41420-025-02855-5)
Supplement: Supplementary file 8 — Table S3 [file 41420_2025_2855_MOESM8_ESM.xlsx]

## Sheet: Sheet1
ChIRP-MS	log2 Fold change SNHG1-Ctrl		Lnc Pro	Value		catRAPID	Interaction Propensity
QKI	5.61		YBX1	83.3201		YBX1	7.04
PCBP1	3.44		HnRNPA3	81.5041		RPL14	6.33
RPL14	2.57		HnRNPK	81.3525		HnRNPAB	5.48
PCBP2	2.57		RPL14	80.575		QKI	5
YBX1	2.07		KRT16	77.9961		HnRNPA3	4.64
HNRNPK	1.85		HnRNPAB	75.254		PCBP2	3.69
HNRNPAB	1.79		QKI	72.8164		HnRNPAB	3.07
RPL27A	1.79		PCBP2	64.4496
HNRNPA3	1.79		PCBP1	60.8924
KRT16	1.74627
