# Supplementary material for: Exosome-transmitted long noncoding RNA SNHG1 promotes prostate cancer bone metastasis via YBX1/MMP16 axis
Source: Cell Death Discov. 2026 Jan 8;12:7. doi: 10.1038/s41420-025-02855-5 (PMC12783806; doi:10.1038/s41420-025-02855-5)
Supplement: Supplementary file 9 — Table S4 [file 41420_2025_2855_MOESM9_ESM.xlsx]

## Sheet:  PNAS 2019
Metastatic Prostate Adenocarcinoma SU2C-PCF Dream Team, PNAS 2019 PMID:31061129
data from:	https://www.cbioportal.org/study/summary?id=prad_su2c_2015
Gene	Cytoband	(A) Bone	(B) Liver	(C) LN	(D) Prostate	(A) Bone	(B) Liver	(C) LN	(D) Prostate	p-Value	q-Value	Higher expression in
A1BG	19q13.43	1.71	5.35	1.39	2.26	0.74	3.01	0.81	0.82	0	0	(B) Liver
AADAC	3q25.1	0.17	2.9	0.06	1.23	0.42	2.35	0.22	1.73	0	0	(B) Liver
ABCB11	2q31.1	0.16	1.46	0.04	0.13	0.35	1.48	0.09	0.19	0	0	(B) Liver
ABCB4	7q21.12	0.62	1.94	0.39	0.72	0.42	1.59	0.33	0.67	0	0	(B) Liver
ABCC2	10q24.2	0.37	1.74	0.18	0.26	0.39	1.47	0.17	0.13	0	0	(B) Liver
ABCG8	2p21	0.23	1.61	0.07	0.04	0.52	1.53	0.3	0.02	0	0	(B) Liver
ACOT12	5q14.1	0.18	1.28	0.09	0.03	0.38	1.22	0.2	0.03	0	0	(B) Liver
ACP5	19p13.2	5.48	3.51	3.08	3.5	1.79	0.99	1.41	0.73	0	0	(A) Bone
ACSM2B	16p12.3	0.23	2.32	0.04	0.04	0.54	2.16	0.13	0.05	0	0	(B) Liver
ACSM5	16p12.3	0.76	2.09	0.39	0.2	0.53	1.71	0.32	0.08	0	0	(B) Liver
ACTG2	2p13.1	1.24	2.13	1.86	6.44	1.01	1.2	1.2	1.64	0	0	(D) Prostate
ADAMTS10	19p13.2	2.31	1.15	1.08	2.04	0.95	0.76	0.56	1.15	0	0	(A) Bone
ADH1A	4q23	0.37	3.27	0.14	0.51	0.45	2.72	0.15	0.3	0	0	(B) Liver
ADH1B	4q23	0.81	4.74	2.23	1.62	1.16	3.19	1.59	1.04	0	0	(B) Liver
ADH1C	4q23	0.85	3.7	0.54	1.61	0.75	2.82	0.75	1.45	0	0	(B) Liver
ADH4	4q23	0.15	2.9	0.07	0.16	0.18	2.58	0.1	0.08	0	0	(B) Liver
ADH6	4q23	0.29	2.17	0.14	0.31	0.39	1.99	0.17	0.12	0	0	(B) Liver
AFM	4q13.3	0.15	2.87	0.02	0.09	0.39	2.55	0.03	0.15	0	0	(B) Liver
AGER	6p21.32	2.5	1.69	1.59	2.62	0.69	0.62	0.57	0.42	0	0	(D) Prostate
AGXT	2q37.3	0.48	4.37	0.17	0.23	0.88	3.38	0.31	0.28	0	0	(B) Liver
AGXT2	5p13.2	0.21	1.5	0.02	0.02	0.53	1.48	0.02	0.01	0	0	(B) Liver
AHSG	3q27.3	0.47	5.57	0.15	0.13	0.88	3.87	0.26	0.2	0	0	(B) Liver
AHSP	16p11.2	2.73	0.19	0.28	0.3	2.38	0.3	0.38	0.24	0	0	(A) Bone
AKR1C4	10p15.1	0.29	2.1	0.07	0.2	0.52	1.85	0.13	0.24	0	0	(B) Liver
AKR7A3	1p36.13	1.1	2.75	0.82	0.97	0.57	1.54	0.65	0.36	0	0	(B) Liver
ALAS2	Xp11.21	2.46	0.38	0.63	0.29	1.82	0.4	0.68	0.18	0	0	(A) Bone
ALB	4q13.3	1.75	8.63	1.37	0.95	1.69	4.04	1.65	1.47	0	0	(B) Liver
ALDH3B1	11q13.2	2.43	1.83	1.41	1.73	0.69	0.66	0.56	0.35	0	0	(A) Bone
ALDH8A1	6q23.3	0.39	2.02	0.23	0.44	0.45	1.76	0.2	0.32	0	0	(B) Liver
ALDOB	9q31.1	0.47	5.11	0.31	0.31	0.61	3.59	0.31	0.16	0	0	(B) Liver
ALPL	1p36.12	5.14	2.78	1.75	2.16	1.78	1.31	1.1	0.88	0	0	(A) Bone
AMBP	9q32	0.7	5.52	0.4	0.36	0.76	3.47	0.3	0.22	0	0	(B) Liver
AMDHD1	12q23.1	0.46	1.79	0.2	0.29	0.53	1.61	0.19	0.12	0	0	(B) Liver
ANGPT4	20p13	0.55	0.08	0.09	0.17	0.44	0.13	0.09	0.18	0	0	(A) Bone
ANO5	11p14.3	1.66	0.36	0.12	0.31	1.11	0.34	0.27	0.3	0	0	(A) Bone
ANPEP	15q26.1	3.33	3.82	1.31	1.88	1.13	2.01	1.09	1.09	0	0	(B) Liver
AOX1	2q33.1	0.72	3.83	1.07	1.63	0.68	2.66	0.94	0.2	0	0	(B) Liver
APCS	1q23.2	0.35	5.46	0.05	0.06	0.79	3.29	0.14	0.14	0	0	(B) Liver
APOA1	11q23.3	0.64	6.09	0.34	0.51	0.67	4.26	0.3	0.26	0	0	(B) Liver
APOA2	1q23.3	0.71	6.07	0.26	0.53	0.87	4.01	0.35	0.45	0	0	(B) Liver
APOA5	11q23.3	0.26	2.81	0.09	0.03	0.53	2.58	0.25	0.03	0	0	(B) Liver
APOB	2p24.1	0.22	4.4	0.05	0.08	0.35	3.14	0.09	0.04	0	0	(B) Liver
APOC2	19q13.32	2.29	5.75	1.89	2.16	0.94	2.33	1.32	1.76	0	0	(B) Liver
APOC3	11q23.3	0.59	6.54	0.15	0.3	1.16	4.5	0.34	0.6	0	0	(B) Liver
APOC4	19q13.32	0.4	2.87	0.17	0.2	0.58	2.44	0.15	0.09	0	0	(B) Liver
APOH	17q24.2	0.99	5.98	0.59	0.17	1.5	3.9	1.2	0.3	0	0	(B) Liver
APOM	6p21.33	1.18	2.39	0.84	1.23	0.43	1.37	0.3	0.38	0	0	(B) Liver
ARSL	Xp22.33	0.42	1.91	0.2	0.26	0.33	1.49	0.21	0.24	0	0	(B) Liver
ASGR1	17p13.1	0.92	3.54	0.49	0.63	0.54	2.3	0.37	0.16	0	0	(B) Liver
ASGR2	17p13.1	0.96	3.72	0.25	0.52	0.69	2.69	0.28	0.19	0	0	(B) Liver
ATG16L2	11q13.4	2.98	1.87	1.71	2.95	0.92	0.59	0.71	0.62	0	0	(A) Bone
ATP6V0D2	8q21.3	1.34	0.27	0.22	0.36	0.96	0.21	0.31	0.56	0	0	(A) Bone
BAAT	9q31.1	0.28	3.18	0.13	0.09	0.49	2.49	0.33	0.06	0	0	(B) Liver
BGLAP	1q22	5.3	1.66	1.77	2.04	1.98	0.55	0.61	0.88	0	0	(A) Bone
BHMT	5q14.1	0.28	2.39	0.14	0.2	0.35	2.34	0.13	0.11	0	0	(B) Liver
BHMT2	5q14.1	0.7	2.7	0.57	1.09	0.49	2.23	0.52	0.58	0	0	(B) Liver
C3	19p13.3	2.82	6.7	3.63	5.16	1.06	2.66	1.66	1.1	0	0	(B) Liver
C4A	6p21.33	0.74	2.68	0.79	1.55	0.67	1.46	0.77	0.69	0	0	(B) Liver
C4B	6p21.33	0.81	3.25	1	2.02	0.74	1.6	0.98	0.71	0	0	(B) Liver
C4BPA	1q32.2	0.26	4.2	0.07	0.14	0.44	2.98	0.09	0.03	0	0	(B) Liver
C4BPB	1q32.1	0.33	2.91	0.11	0.28	0.66	2.32	0.16	0.41	0	0	(B) Liver
C5	9q33.2	1.73	3.54	1.39	1.05	0.78	1.72	0.75	0.4	0	0	(B) Liver
C5AR2	19q13.32	0.87	0.21	0.22	0.27	0.45	0.16	0.24	0.2	0	0	(A) Bone
C6	5p13.1	0.26	3.33	0.27	0.3	0.51	2.6	0.47	0.23	0	0	(B) Liver
C7	5p13.1	1.17	3.33	4.18	3.63	0.96	1.56	1.95	2.06	0	0	(C) LN
C8A	1p32.2	0.26	3.48	0.07	0.01	0.62	2.81	0.35	0.02	0	0	(B) Liver
C8B	1p32.2	0.28	3.45	0.04	0.04	0.63	2.7	0.13	0.04	0	0	(B) Liver
C8G	9q34.3	1.33	2.99	0.81	1.11	0.73	1.89	0.48	0.58	0	0	(B) Liver
C9	5p13.1	0.24	3.86	0.04	0.22	0.41	3.06	0.07	0.35	0	0	(B) Liver
CCL16	17q12	0.25	1.7	0.07	0.15	0.41	1.59	0.11	0.11	0	0	(B) Liver
CD300C	17q25.1	1.23	0.56	0.52	0.77	0.55	0.31	0.35	0.38	0	0	(A) Bone
CD33	19q13.41	1.45	0.63	0.71	0.9	0.6	0.27	0.51	0.17	0	0	(A) Bone
CDH15	16q24.3	2.31	0.27	0.32	0.07	1.08	0.25	0.43	0.05	0	0	(A) Bone
CDH2	18q12.1	1.85	2.67	0.7	1.11	1.05	1.54	0.64	0.6	0	0	(B) Liver
CDHR5	11p15.5	0.3	1.07	0.22	0.32	0.26	0.89	0.2	0.26	0	0	(B) Liver
CES1	16q12.2	1.46	4.66	0.82	2.54	0.92	3.11	0.92	1.2	0	0	(B) Liver
CFB	6p21.33	2.34	5.97	2.22	4.29	1.08	2.39	1.16	1.96	0	0	(B) Liver
CFHR1	1q31.3	0.1	2.79	0.13	0.05	0.31	2.42	0.26	0.04	0	0	(B) Liver
CFHR3	1q31.3	0.11	1.81	0.03	0.31	0.23	1.95	0.06	0.64	0	0	(B) Liver
CFHR4	1q31.3	0.08	1.22	0.03	0.08	0.21	1.27	0.08	0.17	0	0	(B) Liver
CFHR5	1q31.3	0.06	2.09	0.01	0.01	0.19	1.92	0.02	0.02	0	0	(B) Liver
CHAD	17q21.33	4.06	0.76	0.22	0.48	2.06	0.73	0.29	0.37	0	0	(A) Bone
CLDN2	Xq22.3	0.15	0.89	0.08	0.15	0.23	0.8	0.08	0.1	0	0	(B) Liver
CLEC11A	19q13.33	4.73	3.06	3.26	3.18	1.12	0.68	0.72	1.06	0	0	(A) Bone
CLEC4A	12p13.31	2.06	0.8	1.04	1.68	0.75	0.3	0.53	1.1	0	0	(A) Bone
CLMP	11q24.1	1.62	0.31	0.54	1.86	0.76	0.19	0.58	0.48	0	0	(D) Prostate
CNN1	19p13.2	1.38	2.5	2.68	5.51	0.92	1.24	1.15	1.52	0	0	(D) Prostate
COL11A1	1p21.1	2.62	0.77	0.61	1.24	1.43	0.78	0.98	1.75	0	0	(A) Bone
COL11A2	6p21.32	1.94	0.3	0.26	0.37	1.1	0.4	0.21	0.21	0	0	(A) Bone
COL13A1	10q22.1	2.34	0.67	0.47	1.27	1.12	0.53	0.34	0.59	0	0	(A) Bone
COL22A1	8q24.23-q24.3	1.88	0.57	0.26	0.31	1.1	0.99	0.45	0.27	0	0	(A) Bone
COL24A1	1p22.3	1.21	0.16	0.12	0.46	0.79	0.14	0.14	0.24	0	0	(A) Bone
COL5A3	19p13.2	2.98	1.17	1.63	1.86	0.98	0.59	0.7	0.78	0	0	(A) Bone
COL7A1	3p21.31	2.22	1.15	1.17	3.29	0.82	0.66	0.81	0.93	0	0	(D) Prostate
COL8A1	3q12.1	3.23	1.71	1.48	2.93	1.17	1.06	1.2	1.04	0	0	(A) Bone
COLEC10	8q24.12	0.25	2.01	0.07	0.19	0.46	1.44	0.12	0.16	0	0	(B) Liver
COLEC11	2p25.3	1.03	3.01	1.17	1.03	0.8	1.09	0.6	0.4	0	0	(B) Liver
COPZ2	17q21.32	4.1	2.75	2.3	3.82	1.16	0.84	0.9	0.96	0	0	(A) Bone
CP	3q24-q25.1	1.53	4.92	1.28	2.42	1.32	2.37	1.28	1.17	0	0	(B) Liver
CPB2	13q14.13	0.27	2.88	0.18	0.24	0.25	2.3	0.17	0.17	0	0	(B) Liver
CPN1	10q24.2	0.31	1.58	0.06	0.01	0.62	1.48	0.18	0.01	0	0	(B) Liver
CPN2	3q29	1.29	2.38	0.03	0.01	0.81	2.16	0.08	0.02	0	0	(B) Liver
CREB3L3	19p13.3	0.31	2.41	0.03	0.02	0.73	2.11	0.03	0.02	0	0	(B) Liver
CRP	1q23.2	0.37	5.75	0.05	0.15	0.81	3.19	0.07	0.18	0	0	(B) Liver
CSPG4	15q24.2	2.7	1.3	1.4	2.02	0.86	0.77	0.73	0.55	0	0	(A) Bone
CTSK	1q21.3	6.59	2.65	3.46	4.82	1.76	0.8	1.15	0.66	0	0	(A) Bone
CXCL6	4q13.3	0.38	2.09	0.2	2.89	0.6	1.34	0.32	2.45	0	0	(D) Prostate
CYP1A2	15q24.1	0.27	3.03	0.04	0.01	0.62	2.89	0.05	0.01	0	0	(B) Liver
CYP2A6	19q13.2	0.47	2.49	0.26	0.43	0.41	2.2	0.28	0.3	0	0	(B) Liver
CYP2B6	19q13.2	0.26	2.22	0.01	0.01	0.64	2.06	0.03	0.01	0	0	(B) Liver
CYP2C18	10q23.33	0.16	1.73	0.03	0.49	0.35	1.54	0.05	1.06	0	0	(B) Liver
CYP2C8	10q23.33	0.54	3.78	0.27	0.55	0.54	2.95	0.51	0.43	0	0	(B) Liver
CYP2C9	10q23.33	0.26	4.05	0.04	0.06	0.6	3.13	0.07	0.08	0	0	(B) Liver
CYP2E1	10q26.3	1.49	5.49	0.9	1.46	0.93	3.9	0.66	0.7	0	0	(B) Liver
CYP3A4	7q22.1	0.29	3.51	0.14	0.17	0.42	3.04	0.18	0.13	0	0	(B) Liver
CYP4A11	1p33	0.27	2.96	0.07	0.47	0.54	2.55	0.16	0.52	0	0	(B) Liver
CYP8B1	3p22.1	0.2	2.61	0.08	0.1	0.42	2.34	0.07	0.1	0	0	(B) Liver
DEFB1	8p23.1	0.98	4.44	0.51	4.25	1.36	1.64	1.26	2.87	0	0	(B) Liver
DIPK1C	18q22.3	1.09	0.05	0.07	0.02	0.69	0.12	0.1	0.01	0	0	(A) Bone
DLX3	17q21.33	1.38	0.59	0.12	0.15	0.82	0.96	0.27	0.13	0	0	(A) Bone
DLX5	7q21.3	2.65	1.1	1.08	0.89	1.08	1.29	0.74	0.49	0	0	(A) Bone
DMP1	4q22.1	1.56	0.07	0.05	0.08	1.16	0.14	0.09	0.11	0	0	(A) Bone
DPYS	8q22.3	0.45	2.95	0.27	0.26	0.77	2.34	0.65	0.45	0	0	(B) Liver
EBF3	10q26.3	1.82	0.31	1.02	0.92	0.85	0.45	0.65	0.55	0	0	(A) Bone
EFEMP1	2p16.1	1.49	3.09	4.41	4.51	1.22	1.38	1.41	1.33	0	0	(D) Prostate
ENPP1	6q23.2	2.63	1.71	1.52	1.09	0.83	0.82	0.66	0.42	0	0	(A) Bone
ENPP2	8q24.12	4.3	1.69	2.59	2.75	1.28	0.73	1.01	0.88	0	0	(A) Bone
EXTL1	1p36.11	0.73	0.22	0.14	0.19	0.55	0.18	0.11	0.14	0	0	(A) Bone
F11	4q35.2	0.17	1.84	0.03	0.1	0.39	1.77	0.04	0.08	0	0	(B) Liver
F12	5q35.3	2.22	4.72	1.82	1.99	1.05	1.91	0.94	0.82	0	0	(B) Liver
F13B	1q31.3	0.08	1.96	0.02	0.01	0.21	1.93	0.04	0.02	0	0	(B) Liver
F2	11p11.2	0.33	3.71	0.1	0.11	0.57	2.86	0.06	0.06	0	0	(B) Liver
F7	13q34	0.32	1.68	0.1	0.12	0.55	1.66	0.2	0.09	0	0	(B) Liver
F9	Xq27.1	0.1	3.08	0.01	0.01	0.24	2.68	0.04	0.02	0	0	(B) Liver
FABP1	2p11.2	0.34	4.17	0.03	0.1	0.73	3.25	0.07	0.09	0	0	(B) Liver
FAM166B	9p13.3	1.51	0.93	0.53	0.96	0.66	0.89	0.33	0.48	0	0	(A) Bone
FAM20A	17q24.2	1.7	1.37	0.76	1.62	0.64	0.73	0.39	0.23	0	0	(A) Bone
FBLN5	14q32.12	1.96	2.81	3.85	3.77	1.01	1.06	1.43	1.82	0	0	(C) LN
FCN3	1p36.11	1.47	3.49	1	1.15	1.01	1.54	0.56	0.61	0	0	(B) Liver
FETUB	3q27.3	0.27	2	0.02	0.21	0.64	2	0.08	0.44	0	0	(B) Liver
FGA	4q31.3	0.47	7.37	0.15	0.32	0.9	3.77	0.31	0.54	0	0	(B) Liver
FGB	4q31.3	0.66	8.08	0.5	0.84	1.08	3.67	1.09	1.14	0	0	(B) Liver
FGFBP2	4p15.32	1.25	0.15	0.25	0.72	0.85	0.11	0.28	1.12	0	0	(A) Bone
FGG	4q32.1	0.46	7.26	0.31	0.89	0.83	3.55	0.64	1.48	0	0	(B) Liver
FGL1	8p22	0.79	4.8	0.55	0.15	1.07	2.89	0.88	0.12	0	0	(B) Liver
FMO3	1q24.3	2.25	3.7	0.77	1.52	0.89	2.32	0.73	1.66	0	0	(B) Liver
FOXA3	19q13.32	0.32	1.71	0.16	0.12	0.57	1.37	0.26	0.1	0	0	(B) Liver
FOXC2	16q24.1	1.52	0.39	0.67	0.56	0.72	0.3	0.41	0.22	0	0	(A) Bone
FOXF1	16q24.1	0.3	1.15	0.85	2.13	0.46	0.51	0.51	1.32	0	0	(D) Prostate
FST	5q11.2	1.74	1.62	0.34	2.13	0.93	1.43	0.51	1.44	0	0	(D) Prostate
FTCD	21q22.3	0.95	2.99	0.42	0.37	0.7	2.26	0.37	0.34	0	0	(B) Liver
G6PC1	17q21.31	0.21	2.84	0.03	0.01	0.52	2.51	0.05	0.02	0	0	(B) Liver
GALNT5	2q24.1	1.04	0.12	0.09	0.77	0.66	0.17	0.18	0.62	0	0	(A) Bone
GATA4	8p23.1	0.19	1.16	0.06	0.01	0.47	0.88	0.15	0.01	0	0	(B) Liver
GATM	15q21.1	1.81	4.77	1.63	2.46	0.56	2.37	0.74	1.13	0	0	(B) Liver
GBGT1	9q34.2	2.09	1.03	1.26	2.23	0.63	0.52	0.59	0.6	0	0	(D) Prostate
GC	4q13.3	0.65	5.88	0.54	0.07	0.99	3.45	1.34	0.12	0	0	(B) Liver
GLDN	15q21.2	0.81	0.22	0.15	0.27	0.53	0.3	0.23	0.22	0	0	(A) Bone
GLYAT	11q12.1	0.16	1.92	0.08	0.03	0.38	1.94	0.32	0.04	0	0	(B) Liver
GMFG	19q13.2	4.1	2.28	2.73	3.57	0.94	0.86	1.03	1.5	0	0	(A) Bone
GPC3	Xq26.2	0.85	2.51	2.49	2.63	0.67	1.59	1.26	1.35	0	0	(D) Prostate
GPX2	14q23.3	0.87	3.06	0.73	2.2	0.71	1.87	0.56	1.75	0	0	(B) Liver
GYS2	12p12.1	0.15	1.53	0.03	0.05	0.28	1.57	0.04	0.04	0	0	(B) Liver
HABP2	10q25.3	0.62	3.3	0.39	0.09	0.9	2.26	0.73	0.12	0	0	(B) Liver
HAMP	19q13.12	0.76	5.02	0.52	0.62	0.7	3.13	0.69	0.27	0	0	(B) Liver
HAND2	4q34.1	0.19	1.36	0.06	0.46	0.45	0.81	0.17	0.56	0	0	(B) Liver
HAO1	20p12.3	0.43	2.81	0.11	0.01	0.71	2.4	0.35	0.01	0	0	(B) Liver
HAO2	1p12	0.31	1.81	0.11	0.07	0.59	1.79	0.19	0.06	0	0	(B) Liver
HBB	11p15.4	10.94	6.5	7.52	7.34	2.36	1.76	2.12	2.13	0	0	(A) Bone
HBD	11p15.4	2.82	0.26	0.32	0.34	2.54	0.39	0.32	0.27	0	0	(A) Bone
HBM	16p13.3	2.66	0.21	0.39	0.2	2.22	0.23	0.48	0.23	0	0	(A) Bone
HGFAC	4p16.3	0.56	2.43	0.22	0.2	0.64	2.01	0.4	0.12	0	0	(B) Liver
HNF4A	20q13.12	0.23	1.98	0.02	0.06	0.62	1.71	0.03	0.1	0	0	(B) Liver
HP	16q22.2	1.12	6.6	0.56	0.7	1.08	3.82	0.51	0.25	0	0	(B) Liver
HPD	12q24.31	0.8	3.63	0.46	0.49	0.6	2.71	0.33	0.04	0	0	(B) Liver
HPR	16q22.2	0.18	1.48	0.16	0.2	0.18	1.36	0.17	0.17	0	0	(B) Liver
HPX	11p15.4	1.7	5.32	1.19	1.49	0.76	3.39	0.66	0.86	0	0	(B) Liver
HRG	3q27.3	0.38	5.61	0.07	0.11	0.85	4.17	0.14	0.2	0	0	(B) Liver
HSD11B1	1q32.2	0.61	3.54	0.85	2.44	0.64	2.09	0.65	1.24	0	0	(B) Liver
HSD17B2	16q23.3	0.42	2.74	0.15	1.69	0.83	2	0.22	1.84	0	0	(B) Liver
IBSP	4q22.1	5.61	0.29	0.3	0.34	1.95	0.4	0.39	0.63	0	0	(A) Bone
IFITM5	11p15.5	2.75	0.11	0.06	0.09	1.62	0.15	0.08	0.06	0	0	(A) Bone
IGFBP1	7p12.3	0.25	2.65	0.04	0.03	0.56	2.38	0.07	0.05	0	0	(B) Liver
INHBC	12q13.3	0.3	2.07	0.11	0.1	0.48	1.8	0.13	0.06	0	0	(B) Liver
INHBE	12q13.3	0.48	2.82	0.25	0.3	0.75	2.08	0.47	0.17	0	0	(B) Liver
INSC	11p15.2	1.5	0.17	0.07	0.12	0.99	0.47	0.21	0.07	0	0	(A) Bone
ITGA10	1q21.1	2.56	0.47	0.5	0.69	1	0.44	0.29	0.45	0	0	(A) Bone
ITGB3	17q21.32	2.38	0.71	0.7	1.02	0.99	0.4	0.47	0.29	0	0	(A) Bone
ITIH1	3p21.1	0.36	4.27	0.07	0.1	0.79	3.27	0.08	0.09	0	0	(B) Liver
ITIH2	10p14	0.48	4.77	0.23	0.39	0.61	2.99	0.14	0.23	0	0	(B) Liver
ITIH3	3p21.1	0.62	4.65	0.59	0.84	0.8	3.01	0.46	0.59	0	0	(B) Liver
ITIH4	3p21.1	2.03	5	1.44	1.92	0.61	2.63	0.78	0.68	0	0	(B) Liver
KCNK2	1q41	0.93	0.01	0.09	0.27	0.63	0.02	0.2	0.28	0	0	(A) Bone
KHK	2p23.3	1.45	3.26	1.37	1.39	0.47	1.48	0.51	0.59	0	0	(B) Liver
KLKB1	4q35.2	0.54	2.06	0.25	0.63	0.45	1.85	0.21	0.25	0	0	(B) Liver
KNG1	3q27.3	0.49	4.28	0.34	0.09	0.76	3.08	0.7	0.08	0	0	(B) Liver
KRT13	17q21.2	0.59	0.26	0.08	4.12	1.13	0.56	0.25	3.12	0	0	(D) Prostate
LAMA2	6q22.33	0.53	1.58	1.43	2.05	0.52	0.8	0.69	0.5	0	0	(D) Prostate
LBP	20q11.23	0.88	4.06	0.28	0.57	0.95	2.89	0.4	0.61	0	0	(B) Liver
LECT2	5q31.1	0.18	2.21	0.01	0.02	0.43	2.11	0.02	0.02	0	0	(B) Liver
LIPC	15q21.3	0.42	1.67	0.12	0.12	0.36	1.44	0.26	0.12	0	0	(B) Liver
LRP4	11p11.2	2.28	1.36	0.61	0.91	1.02	1.11	0.48	0.77	0	0	(A) Bone
LRRC15	3q29	2.53	0.13	0.38	0.39	1.25	0.24	0.73	0.7	0	0	(A) Bone
MAMDC2	9q21.12	1.71	0.3	0.41	0.96	0.89	0.16	0.3	0.61	0	0	(A) Bone
MASP1	3q27.3	0.25	1.78	0.13	1.19	0.56	1.28	0.19	1.2	0	0	(B) Liver
MAT1A	10q22.3	0.49	4.05	0.24	0.32	0.79	3.07	0.4	0.36	0	0	(B) Liver
MBL2	10q21.1	0.12	1.94	0	0.01	0.31	1.83	0.01	0.01	0	0	(B) Liver
MED1	17q12	2.77	3.26	3.38	2.76	0.42	0.36	0.35	0.33	0	0	(C) LN
MEGF10	5q23.2	1.02	0.14	0.24	0.2	0.51	0.22	0.4	0.25	0	0	(A) Bone
MEPE	4q22.1	1.95	0.02	0.01	0.01	1.38	0.04	0.02	0.01	0	0	(A) Bone
MFAP4	17p11.2	1.55	3.1	3.43	4.66	0.81	1.14	1.32	1.75	0	0	(D) Prostate
MFSD2A	1p34.2	1.31	2.9	0.89	1.3	0.75	1.62	0.67	0.85	0	0	(B) Liver
MILR1	17q23.3	1.89	0.83	0.93	1.59	0.74	0.43	0.62	0.8	0	0	(A) Bone
MLC1	22q13.33	1	0.08	0.08	0.35	0.76	0.1	0.09	0.46	0	0	(A) Bone
MMP13	11q22.2	2.03	0.04	0.09	1.28	1.39	0.05	0.22	1.43	0	0	(A) Bone
MMP16	8q21.3	0.76	0.21	0.13	0.25	0.45	0.38	0.19	0.08	0	0	(A) Bone
MMP9	20q13.12	6.3	2.12	1.91	2.81	1.83	1.27	1.53	2.09	0	0	(A) Bone
MRC2	17q23.2	3.92	2.34	1.85	3.3	1.13	0.83	0.88	1.03	0	0	(A) Bone
MSL2	3q22.3	2.97	3.64	3.58	3.11	0.46	0.44	0.37	0.47	0	0	(B) Liver
MTTP	4q23	0.14	1.87	0.04	0.07	0.33	1.76	0.04	0.06	0	0	(B) Liver
MXRA5	Xp22.33	2.65	1.38	1.03	2.4	1.16	0.88	0.98	1.28	0	0	(A) Bone
MXRA8	1p36.33	5.02	3.17	3.55	4.04	1.12	0.82	0.87	1.42	0	0	(A) Bone
NAGS	17q21.31	0.94	1.99	0.64	1	0.49	1.1	0.35	0.49	0	0	(B) Liver
NAT2	8p22	0.25	1.46	0.11	0.1	0.37	1.42	0.2	0.01	0	0	(B) Liver
NCAM1	11q23.2	1.57	0.98	0.16	0.59	0.94	1.48	0.3	0.38	0	0	(A) Bone
NCOA6	20q11.22	2.68	3.26	3.33	2.93	0.44	0.37	0.39	0.51	0	0	(C) LN
NDNF	4q27	1.97	0.52	0.24	1.28	1.06	0.93	0.42	1.13	0	0	(A) Bone
NPY1R	4q32.2	0.49	0.9	1.84	0.65	0.5	0.84	1.16	0.57	0	0	(C) LN
NR0B2	1p36.11	0.25	1.62	0.11	0.1	0.43	1.6	0.38	0.04	0	0	(B) Liver
NR1H4	12q23.1	0.32	1.69	0.17	0.07	0.53	1.34	0.34	0.07	0	0	(B) Liver
NUDC	1p36.11	5.39	6.14	6.09	5.52	0.55	0.49	0.41	0.59	0	0	(B) Liver
OIT3	10q22.1	0.31	1.54	0.18	0.44	0.45	1.28	0.19	0.64	0	0	(B) Liver
OLFML2A	9q33.3	3.12	1.25	2.09	2.02	1.05	0.73	0.85	0.37	0	0	(A) Bone
OLFML2B	1q23.3	4.45	2.04	3.36	2.58	1.29	1	1.07	0.93	0	0	(A) Bone
OLFML3	1p13.2	4.92	2.66	2.5	3.37	1.1	0.8	1.15	1.01	0	0	(A) Bone
OMD	9q22.31	3.11	0.31	0.78	0.53	1.36	0.21	0.65	0.27	0	0	(A) Bone
ONECUT1	15q21.3	0.12	1.44	0.05	0.01	0.3	1.28	0.09	0.01	0	0	(B) Liver
OSCAR	19q13.42	2.04	0.95	0.78	1.15	0.87	0.57	0.65	0.57	0	0	(A) Bone
OTC	Xp11.4	0.13	2.36	0.06	0.04	0.34	2.21	0.12	0.04	0	0	(B) Liver
PAH	12q23.2	0.18	2.44	0.09	0.04	0.35	2.11	0.17	0.03	0	0	(B) Liver
PATL1	11q12.1	3.27	4.16	3.82	3.43	0.52	0.42	0.36	0.32	0	0	(B) Liver
PCK1	20q13.31	0.34	3.23	0.12	0.04	0.62	2.81	0.3	0.03	0	0	(B) Liver
PCOLCE	7q22.1	6.11	3.62	3.87	4.8	1.4	1.06	1.08	1.2	0	0	(A) Bone
PDZK1	1q21.1	0.5	1.65	0.36	0.32	0.38	1.19	0.38	0.14	0	0	(B) Liver
PGF	14q24.3	3.51	2.1	2.06	2.51	0.94	1.35	0.79	0.88	0	0	(A) Bone
PGLYRP2	19p13.12	0.4	2.47	0.23	0.15	0.58	2.31	0.44	0.13	0	0	(B) Liver
PHEX	Xp22.11	1.27	0.23	0.16	0.24	0.94	0.37	0.16	0.14	0	0	(A) Bone
PHOSPHO1	17q21.32	2.45	0.37	0.44	0.53	1.15	0.22	0.39	0.17	0	0	(A) Bone
PIPOX	17q11.2	0.67	2.99	0.53	0.68	0.58	2.13	0.43	0.38	0	0	(B) Liver
PLAC9	10q22.3	3.18	1.47	2.35	2.05	0.83	0.53	0.74	0.66	0	0	(A) Bone
PLG	6q26	0.32	4.57	0.11	0.23	0.66	3.48	0.18	0.19	0	0	(B) Liver
PLPP7	9q34.13	1.21	0.28	0.41	0.76	0.69	0.39	0.33	0.52	0	0	(A) Bone
PODNL1	19p13.12	1.13	0.55	0.45	1.57	0.5	0.38	0.39	0.34	0	0	(D) Prostate
PON3	7q21.3	0.86	2.58	0.15	1.23	0.68	2.17	0.18	2.02	0	0	(B) Liver
PRAP1	10q26.3	0.44	2.88	0.21	0.57	0.43	2.13	0.18	0.51	0	0	(B) Liver
PROC	2q14.3	0.72	2.81	0.58	0.55	0.75	2.03	0.74	0.25	0	0	(B) Liver
PRODH2	19q13.12	0.32	2.01	0.01	0.01	0.76	1.87	0.02	0.01	0	0	(B) Liver
PROX1	1q32.3	0.32	2.26	0.75	0.36	0.39	1.68	0.79	0.29	0	0	(B) Liver
PRR33	11p15.5	1.24	0.18	0.34	0.72	0.84	0.17	0.39	0.66	0	0	(A) Bone
PRRX1	1q24.2	2.81	0.41	2.01	2.44	1.09	0.42	0.92	1.02	0	0	(A) Bone
PRRX2	9q34.11	2.15	0.33	0.95	2.3	0.81	0.37	0.63	1.03	0	0	(D) Prostate
PRSS35	6q14.2	2.37	0.45	0.7	0.19	1.46	0.48	0.48	0.08	0	0	(A) Bone
PTH1R	3p21.31	3.41	1.23	0.72	0.88	1.41	0.77	0.5	0.74	0	0	(A) Bone
PTPRD	9p24.1-p23	1.7	0.81	0.51	0.83	0.82	0.55	0.55	0.54	0	0	(A) Bone
PTPRZ1	7q31.32	1.04	0.31	0.06	0.55	0.82	0.7	0.27	0.75	0	0	(A) Bone
PTX3	3q25.32	2.31	0.5	0.51	0.77	1.25	0.74	0.57	0.88	0	0	(A) Bone
RBP4	10q23.33	2.05	5.93	1.11	1.7	1.09	3.44	1.24	0.84	0	0	(B) Liver
RFTN2	2q33.1	1.27	0.55	0.73	0.85	0.49	0.2	0.32	0.35	0	0	(A) Bone
RFX8	2q11.2	1.16	0.26	0.22	0.55	0.56	0.3	0.21	0.53	0	0	(A) Bone
RGN	Xp11.3	0.73	2.4	0.53	1.04	0.46	1.92	0.49	0.65	0	0	(B) Liver
RTP3	3p21.31	0.22	1.57	0.02	0.01	0.53	1.56	0.03	0.01	0	0	(B) Liver
RUFY4	2q35	1.14	0.27	0.18	0.37	0.86	0.32	0.21	0.29	0	0	(A) Bone
RUNX2	6p21.1	2.13	0.67	0.75	1.42	0.86	0.79	0.44	0.38	0	0	(A) Bone
S100A12	1q21.3	2.8	0.22	0.37	1.96	2.31	0.35	0.6	3.21	0	0	(A) Bone
S100A4	1q21.3	6.11	3.57	3.88	5.96	1.18	0.98	1.35	1.69	0	0	(A) Bone
S100A8	1q21.3	5	1.17	1.39	3.92	2.74	0.83	1.19	4.45	0	0	(A) Bone
SAA1	11p15.1	0.96	4.89	1.19	2.8	1.24	2.98	1.61	2.05	0	0	(B) Liver
SAA2	11p15.1	0.42	3.13	0.32	0.92	0.76	2.26	0.68	0.95	0	0	(B) Liver
SAA4	11p15.1	0.35	3.75	0.13	0.44	0.67	2.86	0.26	0.44	0	0	(B) Liver
SATB2	2q33.1	2.5	0.83	0.73	0.86	1.06	0.87	0.45	0.2	0	0	(A) Bone
SCARA3	8p21.1	3.06	1.78	1.53	2.41	1.13	0.94	0.72	0.52	0	0	(A) Bone
SEMA7A	15q24.1	2.05	1.12	0.92	1.53	0.76	0.69	0.7	0.95	0	0	(A) Bone
SERPINA1	14q32.13	3.02	7.43	2.26	2.94	1.29	2.77	1.21	1.57	0	0	(B) Liver
SERPINA10	14q32.13	0.14	2.19	0.05	0.05	0.32	1.95	0.17	0.05	0	0	(B) Liver
SERPINA11	14q32.13	0.76	3.5	0.64	0.55	0.88	2.82	0.98	0.51	0	0	(B) Liver
SERPINA4	14q32.13	0.55	2.87	0.37	0.02	0.92	2.04	0.96	0.01	0	0	(B) Liver
SERPINA5	14q32.13	0.44	3.12	0.27	0.76	0.65	2.3	0.61	0.75	0	0	(B) Liver
SERPINA6	14q32.13	0.38	3.93	0.26	0.08	0.75	2.91	0.65	0.13	0	0	(B) Liver
SERPINA7	Xq22.3	0.22	2.63	0.09	0.03	0.41	2.18	0.28	0.04	0	0	(B) Liver
SERPINC1	1q25.1	0.43	4.58	0.19	0.25	0.6	3.55	0.14	0.13	0	0	(B) Liver
SERPIND1	22q11.21	0.19	1.5	0.14	0.19	0.12	1.4	0.08	0.1	0	0	(B) Liver
SERPINF2	17p13.3	1.37	4.85	1.36	1.43	0.77	2.58	0.93	0.74	0	0	(B) Liver
SFXN1	5q35.2	3.3	4.22	3.8	3.67	0.47	0.51	0.43	0.29	0	0	(B) Liver
SHANK1	19q13.33	0.59	0.13	0.11	0.22	0.39	0.25	0.11	0.14	0	0	(A) Bone
SIGLEC15	18q21.1	1.06	0.22	0.25	0.27	0.77	0.21	0.36	0.11	0	0	(A) Bone
SLC10A1	14q24.1	0.22	1.19	0.15	0.2	0.17	1.11	0.09	0.09	0	0	(B) Liver
SLC13A5	17p13.1	0.82	2.5	0.04	0.26	0.95	2.22	0.05	0.35	0	0	(B) Liver
SLC17A9	20q13.33	1.92	1.52	0.69	1.69	0.84	0.93	0.57	0.66	0	0	(A) Bone
SLC22A1	6q25.3	0.61	2.62	0.35	0.54	0.41	2.11	0.2	0.35	0	0	(B) Liver
SLC22A7	6p21.1	0.21	2.09	0.04	0.1	0.48	1.97	0.04	0.06	0	0	(B) Liver
SLC25A47	14q32.2	0.32	2.53	0.05	0.03	0.68	2.3	0.03	0.02	0	0	(B) Liver
SLC27A5	19q13.43	2.24	4.3	1.89	2.1	0.69	2.08	0.68	0.81	0	0	(B) Liver
SLC2A2	3q26.2	0.12	2.46	0.03	0.03	0.31	2.22	0.05	0.04	0	0	(B) Liver
SLC30A10	1q41	0.26	1.58	0.12	0.08	0.48	1.5	0.24	0.07	0	0	(B) Liver
SLC36A2	5q33.1	0.91	0.02	0.02	0	0.73	0.06	0.07	0	0	0	(A) Bone
SLC38A3	3p21.31	0.6	3.15	0.33	0.24	0.75	2.38	0.55	0.16	0	0	(B) Liver
SLC47A1	17p11.2	0.75	2.03	0.45	0.79	0.62	1.31	0.42	0.38	0	0	(B) Liver
SLC8A3	14q24.2	0.88	0.09	0.05	0.07	0.7	0.21	0.09	0.06	0	0	(A) Bone
SLCO1B1	12p12.1	0.23	2.53	0.19	0.21	0.45	2.14	0.52	0.38	0	0	(B) Liver
SMG7	1q25.3	3.95	4.5	4.57	3.88	0.51	0.34	0.32	0.46	0	0	(C) LN
SMLR1	6q23.1	0.09	0.88	0.03	0.03	0.15	1.01	0.03	0.02	0	0	(B) Liver
SOST	17q21.31	1.29	0.01	0.01	0.04	1.05	0.01	0.02	0.05	0	0	(A) Bone
SP7	12q13.13	1.47	0.05	0.01	0.02	0.96	0.13	0.01	0.01	0	0	(A) Bone
SPARCL1	4q22.1	4.38	2.87	5.31	5.96	1.18	1.09	0.88	1.19	0	0	(D) Prostate
SPP1	4q22.1	7.53	5.78	3.77	4.27	1.25	0.94	1.89	3.66	0	0	(A) Bone
STAU1	20q13.13	4.92	5.6	5.58	5.21	0.53	0.34	0.36	0.54	0	0	(B) Liver
STEAP3	2q14.2	2.76	3.6	1.53	2.54	0.88	1.42	0.77	0.89	0	0	(B) Liver
SULT2A1	19q13.33	0.21	3.29	0.08	0.07	0.53	2.89	0.54	0.12	0	0	(B) Liver
SYT12	11q13.2	1.35	0.92	0.28	0.52	0.72	0.57	0.34	0.32	0	0	(A) Bone
TAT	16q22.2	0.34	3.9	0.12	0.1	0.63	3.26	0.22	0.06	0	0	(B) Liver
TF	3q22.1	1.83	6.12	0.73	1.21	0.93	3.48	0.84	0.56	0	0	(B) Liver
TFR2	7q22.1	1.31	3.7	0.59	0.42	0.98	2.17	0.44	0.16	0	0	(B) Liver
TM4SF4	3q25.1	0.27	3.66	0.04	0.06	0.62	2.15	0.07	0.09	0	0	(B) Liver
TM4SF5	17p13.2	0.45	2.49	0.07	0.05	0.83	2.12	0.17	0.07	0	0	(B) Liver
TMEM119	12q23.3	4.61	1.03	2.97	2.55	1.57	0.79	1.26	1.34	0	0	(A) Bone
TMPRSS6	22q12.3	0.41	2.12	0.25	0.23	0.6	1.69	0.43	0.13	0	0	(B) Liver
TNFAIP6	2q23.3	2.45	1.08	0.91	1.63	0.85	0.71	0.73	1.9	0	0	(A) Bone
TNFSF11	13q14	0.92	0.14	0.19	0.23	0.54	0.16	0.5	0.24	0	0	(A) Bone
TP63	3q28	0.5	0.14	0.14	2.05	0.44	0.19	0.17	2.31	0	0	(D) Prostate
TRPC6	11q22.1	1.18	0.33	0.58	0.8	0.62	0.27	0.29	0.39	0	0	(A) Bone
TSPAN11	12p11.21	1.62	0.53	0.28	1.14	0.8	0.61	0.26	0.7	0	0	(A) Bone
TTPA	8q12.3	0.23	1.91	0.15	0.2	0.43	1.7	0.23	0.3	0	0	(B) Liver
TTR	18q12.1	1.03	5.35	1.25	0.18	1.05	3.48	1.38	0.13	0	0	(B) Liver
UGT1A4	2q37.1	0.11	1.01	0.03	0.03	0.26	1.07	0.09	0.03	0	0	(B) Liver
UGT2B10	4q13.2	0.24	2.42	0.11	0.02	0.44	2.09	0.32	0.04	0	0	(B) Liver
UGT2B4	4q13.3	0.79	3.6	0.49	0.1	1.15	2.62	0.86	0.19	0	0	(B) Liver
UGT2B7	4q13.2	0.18	3.16	0.03	0.07	0.58	2.55	0.1	0.08	0	0	(B) Liver
UGT3A1	5p13.2	0.14	0.92	0.01	0.01	0.37	0.87	0.02	0.01	0	0	(B) Liver
UPB1	22q11.23	0.34	1.87	0.16	0.17	0.52	1.82	0.16	0.1	0	0	(B) Liver
VIT	2p22.2	1.19	0.17	0.16	0.24	0.76	0.42	0.41	0.25	0	0	(A) Bone
VNN1	6q23.2	1.12	2.74	0.34	0.69	0.92	1.81	0.34	0.71	0	0	(B) Liver
VTN	17q11.2	0.76	5.31	0.72	0.72	0.51	3.07	0.59	0.19	0	0	(B) Liver
WDR86	7q36.1	1.29	0.36	0.32	0.93	0.73	0.28	0.34	0.73	0	0	(A) Bone
WIF1	12q14.3	2.53	0.48	0.33	0.17	1.21	0.84	0.67	0.14	0	0	(A) Bone
APOA4	11q23.3	0.31	1.94	0.01	0	0.77	2.01	0.02	0.01	1.11e-16	5.78e-15	(B) Liver
CCDC198	14q22.3	0.06	0.34	0.02	0.02	0.12	0.34	0.02	0.02	1.11e-16	5.78e-15	(B) Liver
CYTL1	4p16.2	1.41	0.26	0.72	1.26	0.69	0.23	0.57	0.58	1.11e-16	5.78e-15	(A) Bone
DMGDH	5q14.1	0.45	1.8	0.27	0.43	0.36	1.74	0.31	0.34	1.11e-16	5.78e-15	(B) Liver
EGFL8	6p21.32	3.35	2.25	2.35	3.14	0.74	0.7	0.71	0.91	1.11e-16	5.78e-15	(A) Bone
IGF2BP2	3q27.2	1.61	1.16	0.52	1.48	0.84	0.86	0.46	1.02	1.11e-16	5.78e-15	(A) Bone
LEAP2	5q31.1	1.02	2.16	0.88	1.21	0.38	1.3	0.37	0.74	1.11e-16	5.78e-15	(B) Liver
MYL4	17q21.32	1.96	0.32	0.54	0.35	1.52	0.2	0.41	0.25	1.11e-16	5.78e-15	(A) Bone
NPC1L1	7p13	0.35	1.59	0.2	0.1	0.6	1.27	0.32	0.06	1.11e-16	5.78e-15	(B) Liver
PRG4	1q31.1	0.38	2.11	0.31	0.19	0.62	1.89	0.48	0.18	1.11e-16	5.78e-15	(B) Liver
RASGRP4	19q13.2	1.18	0.32	0.47	0.74	0.73	0.13	0.33	0.22	1.11e-16	5.78e-15	(A) Bone
RBP1	3q23	1.32	3.28	1.63	3.71	0.83	1.63	0.77	2.18	1.11e-16	5.78e-15	(D) Prostate
S100A9	1q21.3	6.07	3.58	2.72	5.09	2.69	1.59	1.45	4.92	1.11e-16	5.78e-15	(A) Bone
SLC17A2	6p22.2	0.17	1.17	0.01	0	0.44	1.22	0.02	0.01	1.11e-16	5.78e-15	(B) Liver
SLC9B2	4q24	2.6	1.6	1.2	1.26	1.19	0.89	0.61	0.19	1.11e-16	5.78e-15	(A) Bone
SPATA2	20q13.13	2.22	2.74	2.99	2.39	0.52	0.5	0.48	0.54	1.11e-16	5.78e-15	(C) LN
SPHK1	17q25.1	2.3	1.41	1.34	2.25	0.6	0.56	0.7	1.27	1.11e-16	5.78e-15	(A) Bone
TM4SF19	3q29	1.43	0.56	0.42	0.94	0.9	0.44	0.35	1.35	1.11e-16	5.78e-15	(A) Bone
CDHR2	5q35.2	0.48	1.72	0.21	0.16	0.76	1.3	0.21	0.09	2.22e-16	1.12e-14	(B) Liver
CHST13	3q21.3	1.19	1.28	0.37	0.19	0.69	1	0.27	0.1	2.22e-16	1.12e-14	(B) Liver
CHST6	16q23.1	0.41	0.1	0.07	0.15	0.34	0.13	0.1	0.11	2.22e-16	1.12e-14	(A) Bone
GBP7	1p22.2	0.21	1.2	0.09	0.3	0.38	1.23	0.13	0.34	2.22e-16	1.12e-14	(B) Liver
GCGR	17q25.3	0.32	1.63	0.05	0.09	0.7	1.57	0.06	0.15	2.22e-16	1.12e-14	(B) Liver
IFI27L2	14q32.12	3.58	2.3	2.08	3.52	1.02	1.2	0.97	1.67	2.22e-16	1.12e-14	(A) Bone
KRT7	12q13.13	1.24	3.91	1.41	5.45	1.44	2.05	1.36	2.37	2.22e-16	1.12e-14	(D) Prostate
METTL7B	12q13.2	1.09	3.01	0.77	0.5	0.96	1.69	0.9	0.42	2.22e-16	1.12e-14	(B) Liver
MTHFD1	14q23.3	3.32	4.43	3.62	3.34	0.4	0.78	0.52	0.23	2.22e-16	1.12e-14	(B) Liver
PIK3C2G	12p12.3	0.09	0.8	0.04	0.4	0.23	0.82	0.12	0.84	2.22e-16	1.12e-14	(B) Liver
PRCD	17q25.1	0.77	0.17	0.2	0.55	0.58	0.12	0.21	0.32	2.22e-16	1.12e-14	(A) Bone
S100A13	1q21.3	5.17	4.66	3.87	4.91	0.84	0.88	0.86	1.21	2.22e-16	1.12e-14	(A) Bone
SLC39A5	12q13.3	0.33	1.17	0.15	0.31	0.37	1.08	0.11	0.22	2.22e-16	1.12e-14	(B) Liver
AKR1D1	7q33	0.43	2.01	0.14	0.04	0.75	1.94	0.25	0.06	3.33e-16	1.63e-14	(B) Liver
CFI	4q25	1.9	4.12	1.81	3.17	0.86	2.12	0.93	1.01	3.33e-16	1.63e-14	(B) Liver
CYP4A22	1p33	0.12	0.7	0.04	0.11	0.2	0.76	0.06	0.08	3.33e-16	1.63e-14	(B) Liver
EVA1A	2p12	1.13	2.07	0.6	1.28	0.57	1.35	0.38	1.33	3.33e-16	1.63e-14	(B) Liver
GSK3A	19q13.2	3.76	4.53	4.55	4.08	0.65	0.37	0.46	0.83	3.33e-16	1.63e-14	(C) LN
HBA2	16p13.3	8.03	4.62	5.52	5.44	2.16	1.56	1.94	1.01	3.33e-16	1.63e-14	(A) Bone
PANX3	11q24.2	0.98	0.06	0.11	0.03	0.95	0.1	0.2	0.03	3.33e-16	1.63e-14	(A) Bone
POU2F1	1q24.2	1.61	2.21	2.16	1.9	0.39	0.44	0.36	0.82	3.33e-16	1.63e-14	(B) Liver
RNF20	9q31.1	4.05	4.27	4.71	3.82	0.47	0.43	0.42	0.65	3.33e-16	1.63e-14	(C) LN
SLC4A1	17q21.31	2.07	0.14	0.28	0.09	1.95	0.19	0.36	0.06	3.33e-16	1.63e-14	(A) Bone
CEBPG	19q13.11	3.2	4.02	3.69	3.49	0.49	0.44	0.36	0.5	4.44e-16	2.16e-14	(B) Liver
UGT1A9	2q37.1	0.14	0.84	0.04	0.04	0.26	0.9	0.13	0.02	4.44e-16	2.16e-14	(B) Liver
BTBD19	1p34.1	1.26	0.71	0.61	1.52	0.57	0.36	0.37	0.47	5.55e-16	2.68e-14	(D) Prostate
EIF4H	7q11.23	6.14	6.83	6.83	6.01	0.56	0.55	0.4	0.54	5.55e-16	2.68e-14	(B) Liver
ELAVL1	19p13.2	3.68	4.19	4.27	3.86	0.46	0.34	0.38	0.3	5.55e-16	2.68e-14	(C) LN
KIF3B	20q11.21	3.58	4.04	4.15	3.57	0.36	0.35	0.42	0.71	5.55e-16	2.68e-14	(C) LN
AGMO	7p21.2	0.27	1.5	0.24	0.65	0.3	1.46	0.28	1.3	6.66e-16	3.2e-14	(B) Liver
KHDRBS1	1p35.2	5.34	6.11	5.94	5.17	0.53	0.47	0.43	0.38	6.66e-16	3.2e-14	(B) Liver
BMP3	4q21.21	0.82	0.28	0.1	0.17	0.59	0.66	0.3	0.17	7.77e-16	3.71e-14	(A) Bone
LTF	3p21.31	3.02	0.67	0.72	2.02	2.36	0.83	0.62	2.27	7.77e-16	3.71e-14	(A) Bone
ADRA1A	8p21.2	0.15	1.19	0.16	0.35	0.24	1.26	0.26	0.42	8.88e-16	4.23e-14	(B) Liver
ABCG5	2p21	0.2	1.04	0.08	0.09	0.35	1.09	0.09	0.05	1.11e-15	5.28e-14	(B) Liver
INMT	7p14.3	1.07	2.4	2.44	2.64	0.59	1.14	1.22	1.54	1.22e-15	5.79e-14	(D) Prostate
RAB38	11q14.2	1.02	0.48	0.33	2.43	0.65	0.51	0.32	2.59	1.33e-15	6.28e-14	(D) Prostate
SDHA	5p15.33	5.08	6.06	5.96	5.62	0.56	0.54	0.79	0.3	1.33e-15	6.28e-14	(B) Liver
ITPRIPL1	2q11.2	0.6	0.18	0.24	0.63	0.36	0.09	0.22	0.29	1.44e-15	6.76e-14	(D) Prostate
LSM14B	20q13.33	4.03	4.75	4.67	3.99	0.55	0.43	0.41	0.94	1.44e-15	6.76e-14	(B) Liver
NR2F1	5q15	1.4	2.85	2.36	3.79	0.75	0.89	1	2.03	1.44e-15	6.76e-14	(D) Prostate
AOC2	17q21.31	1.32	0.64	0.68	0.68	0.59	0.35	0.37	0.4	1.67e-15	7.74e-14	(A) Bone
CXCL2	4q13.3	0.98	2.52	0.63	1.76	0.89	1.39	0.69	1.47	1.67e-15	7.74e-14	(B) Liver
PODN	1p32.3	1.62	2.56	3.1	3.43	0.85	1.09	1.15	1.78	1.67e-15	7.74e-14	(D) Prostate
ADCY4	14q12	2.16	1.05	1.37	2.23	0.74	0.42	0.62	0.97	1.78e-15	8.24e-14	(D) Prostate
C16ORF72	16p13.2	3.08	3.54	3.7	3.21	0.51	0.35	0.36	0.37	1.89e-15	8.69e-14	(C) LN
MYLK4	6p25.2	0.79	0.35	0.28	0.5	0.4	0.41	0.3	0.24	1.89e-15	8.69e-14	(A) Bone
ORM1	9q32	2.22	7.66	2.5	0.66	2.19	3.19	3.17	0.76	1.89e-15	8.69e-14	(B) Liver
CYP4F2	19p13.12	0.44	2.33	0.21	0.23	0.81	2.08	0.7	0.36	2e-15	9.18e-14	(B) Liver
AQP9	15q21.3	1.12	2.56	0.44	1.23	0.95	1.88	0.59	1.23	2.11e-15	9.66e-14	(B) Liver
ADNP	20q13.13	4.19	4.64	4.75	4.19	0.46	0.24	0.39	0.28	2.33e-15	1.06e-13	(C) LN
FGFR1	8p11.23	3.9	2.96	2.63	3.35	0.92	1.04	0.75	1.33	2.33e-15	1.06e-13	(A) Bone
PON1	7q21.3	0.37	2.02	0.14	0.1	0.89	1.86	0.29	0.1	2.44e-15	1.11e-13	(B) Liver
PLEKHA3	2q31.2	1.24	1.62	1.74	1.32	0.38	0.41	0.31	0.27	2.66e-15	1.21e-13	(C) LN
PNPLA3	22q13.31	0.36	1.06	0.15	0.21	0.39	0.91	0.17	0.14	2.66e-15	1.21e-13	(B) Liver
VWF	12p13.31	3.05	2.16	4.04	3.99	1.08	1.02	0.89	0.73	2.78e-15	1.25e-13	(C) LN
IHO1	3p21.31	0.29	0.07	0.11	0.17	0.2	0.04	0.08	0.11	2.89e-15	1.3e-13	(A) Bone
MAPRE1	20q11.21	5.14	5.57	5.72	5.64	0.44	0.46	0.33	0.56	3e-15	1.35e-13	(C) LN
YTHDF2	1p35.3	4.34	4.91	5	4.57	0.57	0.43	0.37	0.16	3.11e-15	1.39e-13	(C) LN
NMT1	17q21.31	4.07	4.74	4.5	4.33	0.42	0.28	0.36	0.38	3.22e-15	1.43e-13	(B) Liver
OSBP	11q12.1	4.16	4.58	4.82	4.31	0.53	0.33	0.42	0.34	3.22e-15	1.43e-13	(C) LN
WIPF2	17q21.2	2.8	3.68	3.54	3.08	0.67	0.53	0.47	0.73	3.22e-15	1.43e-13	(B) Liver
KRT4	12q13.13	0.35	0.14	0.04	2.82	0.72	0.54	0.1	2.86	3.55e-15	1.58e-13	(D) Prostate
CCL21	9p13.3	0.8	2.94	3.47	2.48	0.91	1.88	2.53	2.31	3.89e-15	1.72e-13	(C) LN
ARG1	6q23.2	1.06	2.78	0.57	0.41	1.01	2.21	0.41	0.12	4e-15	1.75e-13	(B) Liver
CLDN14	21q22.13	0.34	0.96	0.13	0.25	0.4	0.73	0.19	0.15	4e-15	1.75e-13	(B) Liver
NEU4	2q37.3	0.44	1.34	0.17	0.07	0.53	1.15	0.27	0.04	4e-15	1.75e-13	(B) Liver
RARRES2	7q36.1	2.83	5.16	3.15	5.12	0.91	1.86	1.25	0.82	4e-15	1.75e-13	(B) Liver
NSF	17q21.31	3.51	4.09	4.43	3.48	0.68	0.61	0.63	0.7	4.22e-15	1.85e-13	(C) LN
TMEM250	9q34.3	3.57	4.37	4.45	3.3	0.74	0.57	0.61	0.45	4.44e-15	1.94e-13	(C) LN
SPATA9	5q15	0.67	0.25	0.27	0.33	0.4	0.21	0.18	0.13	4.55e-15	1.98e-13	(A) Bone
SERPINF1	17p13.3	6.49	4.98	4.3	5.34	1.6	1.85	1.36	0.58	4.88e-15	2.12e-13	(A) Bone
NCOA5	20q13.12	4.04	4.5	4.57	4.23	0.46	0.3	0.3	0.51	5e-15	2.16e-13	(C) LN
TCF20	22q13.2	2.68	3.21	3.19	2.94	0.4	0.33	0.38	0.4	5e-15	2.16e-13	(B) Liver
RDH16	12q13.3	1.1	3.05	0.61	0.56	1.1	2.16	0.8	0.23	5.22e-15	2.25e-13	(B) Liver
CFTR	7q31.2	0.27	1	0.09	0.4	0.48	0.73	0.25	0.27	5.44e-15	2.34e-13	(B) Liver
NR2F2	15q26.2	3.27	3.84	4.37	3.78	0.77	0.61	0.71	1.86	6.22e-15	2.67e-13	(C) LN
GABRE	Xq28	1.1	0.44	0.54	2.49	0.65	0.36	0.55	1.31	6.55e-15	2.81e-13	(D) Prostate
CRHBP	5q13.3	0.92	1.87	0.35	0.26	0.73	1.54	0.29	0.16	6.66e-15	2.85e-13	(B) Liver
FAT3	11q14.3	0.52	0.18	0.05	0.13	0.41	0.47	0.14	0.18	6.88e-15	2.94e-13	(A) Bone
F10	13q34	1.07	3.04	1.39	1.84	0.78	1.85	0.65	1.45	7.11e-15	3.02e-13	(B) Liver
IGFALS	16p13.3	0.48	1.45	0.28	0.24	0.43	1.32	0.22	0.13	7.11e-15	3.02e-13	(B) Liver
HYAL1	3p21.31	1.22	2.14	0.83	1.09	0.52	1.34	0.33	0.5	7.33e-15	3.11e-13	(B) Liver
GRAMD1B	11q24.1	0.89	0.47	0.32	0.5	0.48	0.53	0.27	0.23	7.55e-15	3.2e-13	(A) Bone
MMP25	16p13.3	2.13	1.07	1.22	1.76	0.94	0.31	0.52	0.38	7.66e-15	3.23e-13	(A) Bone
NPFF	12q13.13	2.31	1.49	1.66	2.46	0.52	0.46	0.58	0.71	7.66e-15	3.23e-13	(D) Prostate
HK3	5q35.2	2.05	1.01	0.63	1.09	1.4	0.49	0.55	0.91	7.99e-15	3.36e-13	(A) Bone
PKLR	1q22	0.62	1.79	0.09	0.06	0.88	1.65	0.18	0.05	8.1e-15	3.4e-13	(B) Liver
NR1I2	3q13.33	0.24	1.12	0.05	0.06	0.51	1.11	0.05	0.02	8.22e-15	3.44e-13	(B) Liver
CYP2C19	10q23.33	0.13	1.39	0.02	0.04	0.33	1.8	0.04	0.07	8.33e-15	3.47e-13	(B) Liver
DCSTAMP	8q22.3	0.84	0.22	0.12	0.16	0.76	0.2	0.25	0.21	8.33e-15	3.47e-13	(A) Bone
NFE2	12q13.13	1.49	0.17	0.22	0.38	1.4	0.32	0.39	0.3	8.66e-15	3.6e-13	(A) Bone
MASP2	1p36.22	1.41	2.89	1.53	1.74	0.54	1.5	0.53	0.94	9.33e-15	3.86e-13	(B) Liver
MYO15B	17q25.1	2.66	1.8	1.63	2.89	0.8	0.79	0.73	0.99	9.33e-15	3.86e-13	(D) Prostate
NKD2	5p15.33	1.85	1.01	0.79	2.02	0.83	1.04	0.59	1.1	9.44e-15	3.9e-13	(D) Prostate
DNAJC5	20q13.33	4.39	5.01	5.12	4.34	0.61	0.56	0.45	0.48	9.66e-15	3.98e-13	(C) LN
ATF5	19q13.33	3.79	5.88	4.41	3.58	0.98	1.37	1.01	0.67	1.17e-14	4.8e-13	(B) Liver
SLC39A14	8p21.3	3.44	4.26	2.87	3.06	0.64	1.24	0.51	0.63	1.24e-14	5.1e-13	(B) Liver
DHCR7	11q13.4	4.38	5.6	5.49	4.11	1	0.67	0.82	0.74	1.3e-14	5.32e-13	(B) Liver
FRZB	2q32.1	1.64	2.13	3.15	2.9	0.76	1.57	1.11	1.82	1.33e-14	5.43e-13	(C) LN
QPRT	16p11.2	2.14	3.73	1.67	2.07	0.81	1.73	0.89	0.57	1.33e-14	5.43e-13	(B) Liver
GDPD3	16p11.2	1.89	1.37	1.16	2.26	0.58	0.67	0.48	0.3	1.42e-14	5.78e-13	(D) Prostate
PCDH18	4q28.3	2.31	1.31	1.32	1.97	0.84	0.74	0.65	0.68	1.49e-14	6.04e-13	(A) Bone
MT1H	16q13	1.48	2.44	0.51	0.75	1.07	1.74	0.57	0.8	1.5e-14	6.07e-13	(B) Liver
CLDN1	3q28	1.66	4.48	2.37	4.33	1.33	1.61	1.54	2.08	1.57e-14	6.33e-13	(B) Liver
SLC22A9	11q12.3	0.22	1.05	0.02	0.02	0.49	1.08	0.03	0.02	1.59e-14	6.39e-13	(B) Liver
TCIRG1	11q13.2	4.86	4.08	3.4	4.6	1.09	0.9	1.04	0.59	1.59e-14	6.39e-13	(A) Bone
CSTF1	20q13.2-q13.31	3.03	3.53	3.65	3.38	0.53	0.29	0.43	0.23	1.62e-14	6.5e-13	(C) LN
TRPV4	12q24.11	1.29	1.46	0.57	1.29	0.61	0.89	0.38	0.72	1.62e-14	6.5e-13	(B) Liver
FOXJ3	1p34.2	3.25	3.89	3.77	3.38	0.43	0.54	0.38	0.33	1.68e-14	6.71e-13	(B) Liver
IGFBP5	2q35	4.51	5.75	6.52	5.9	1.31	1.98	1.36	1.08	1.73e-14	6.92e-13	(C) LN
HACD4	9p21.3	1.18	0.59	0.6	0.74	0.5	0.43	0.39	0.21	1.81e-14	7.21e-13	(A) Bone
FOXK2	17q25.3	3.64	4.36	4.26	3.61	0.47	0.47	0.53	0.64	1.9e-14	7.55e-13	(B) Liver
LPAR1	9q31.3	2.04	0.68	1.31	2.37	0.81	0.55	0.79	0.43	1.91e-14	7.58e-13	(D) Prostate
MAPK1	22q11.22	3.19	3.75	3.82	3.57	0.55	0.33	0.4	0.26	2e-14	7.91e-13	(C) LN
LGR6	1q32.1	1.11	0.73	0.22	0.34	0.76	0.89	0.36	0.16	2.08e-14	8.2e-13	(A) Bone
BMP1	8p21.3	2.93	2.56	1.93	3	0.86	0.58	0.62	0.64	2.2e-14	8.67e-13	(D) Prostate
APOF	12q13.3	0.78	2.8	0.93	0.55	0.75	2.08	0.82	0.5	2.22e-14	8.74e-13	(B) Liver
LCN2	9q34.11	2.93	2.56	0.64	4.28	2.28	1.89	0.78	2.99	2.26e-14	8.89e-13	(D) Prostate
CXCL1	4q13.3	1.1	1.64	0.6	3.86	0.93	1.08	0.6	2.51	2.42e-14	9.49e-13	(D) Prostate
LOXL1	15q24.1	2.48	3.28	3.46	3.95	0.71	0.77	0.78	0.86	2.56e-14	1e-12	(D) Prostate
SALL1	16q12.1	0.3	1.15	0.11	0.28	0.39	1.11	0.31	0.32	2.75e-14	1.07e-12	(B) Liver
ANO1	11q13.3	2.05	3.29	3.14	3.63	0.88	1.01	0.85	1.08	2.76e-14	1.08e-12	(D) Prostate
LAT	16q13	2.73	1.68	1.9	3.25	0.6	0.43	0.89	0.85	2.79e-14	1.08e-12	(D) Prostate
SIRPB2	20p13	1.33	0.55	0.58	1.09	0.72	0.33	0.5	0.29	3.26e-14	1.27e-12	(A) Bone
GXYLT2	3p13	1.56	0.54	0.66	1.05	0.91	0.31	0.58	0.29	3.28e-14	1.27e-12	(A) Bone
CDH11	16q21	3.41	1.51	2.31	2.88	1.16	0.93	1.01	1.24	3.34e-14	1.29e-12	(A) Bone
PLA2G12B	10q22.1	0.19	1.06	0.08	0.21	0.4	1.1	0.22	0.41	3.4e-14	1.31e-12	(B) Liver
SLC35E1	19p13.11	4.11	4.92	5.06	4.11	0.88	0.48	0.57	0.89	3.74e-14	1.44e-12	(C) LN
CYP3A5	7q22.1	0.63	1.61	0.49	0.79	0.44	1.25	0.27	0.27	3.81e-14	1.46e-12	(B) Liver
CLC	19q13.2	1.78	0.17	0.12	0.27	1.9	0.4	0.31	0.35	3.85e-14	1.48e-12	(A) Bone
CES2	16q22.1	3.45	4.78	3.87	4.24	0.66	1.01	0.54	0.82	3.87e-14	1.48e-12	(B) Liver
SRD5A2	2p23.1	0.22	1.07	0.06	0.66	0.41	1.14	0.08	0.91	3.9e-14	1.49e-12	(B) Liver
ACOX2	3p14.3	1.35	2.58	0.84	1.43	0.69	1.68	0.64	0.56	3.94e-14	1.5e-12	(B) Liver
COL1A2	7q21.3	8.63	6.6	6.79	7.03	1.73	1.16	1.23	1.01	3.97e-14	1.51e-12	(A) Bone
RHBDL2	1p34.3	1.91	1.33	0.94	1.9	0.83	0.74	0.55	0.43	4e-14	1.52e-12	(A) Bone
FAF2	5q35.2	4.05	4.51	4.74	4.31	0.59	0.4	0.43	0.28	4.27e-14	1.62e-12	(C) LN
CHMP4B	20q11.22	5.65	6.5	6.43	6.11	0.71	0.42	0.54	0.96	4.36e-14	1.65e-12	(B) Liver
EVI2A	17q11.2	2.73	1.36	1.71	2.32	0.86	0.78	0.89	1.18	4.39e-14	1.65e-12	(A) Bone
SLC16A13	17p13.1	1.54	2.79	1.62	1.82	0.57	0.82	0.67	0.57	4.47e-14	1.68e-12	(B) Liver
GSTA1	6p12.2	1.25	4.39	1.01	1.98	1.67	2.38	1.58	2.33	4.6e-14	1.73e-12	(B) Liver
SGMS2	4q25	3.26	1.91	2.42	1.91	0.88	0.76	0.77	0.38	5e-14	1.87e-12	(A) Bone
RELA	11q13.1	4.5	5.11	5.13	4.98	0.55	0.44	0.41	0.6	5.11e-14	1.91e-12	(C) LN
CYP27A1	2q35	2.78	4.47	2.04	3.02	0.93	1.93	1.23	0.81	5.13e-14	1.92e-12	(B) Liver
CYP4F3	19p13.12	1.08	2.17	0.19	0.32	1.14	1.9	0.39	0.25	5.34e-14	1.99e-12	(B) Liver
CCL15	17q12	0.41	1.49	0.06	0.27	0.79	1.33	0.15	0.41	5.43e-14	2.02e-12	(B) Liver
KCNJ15	21q22.13-q22.2	0.54	0.24	0.1	0.94	0.4	0.34	0.2	1.14	5.46e-14	2.03e-12	(D) Prostate
SNRPA	19q13.2	5	5.67	5.54	4.89	0.51	0.47	0.42	0.36	5.52e-14	2.04e-12	(B) Liver
MMP24OS	20q11.22	4.29	5.86	5.75	4.79	1.21	1.16	1.06	1.57	5.82e-14	2.15e-12	(B) Liver
SLC28A1	15q25.3	0.24	1.04	0.04	0.04	0.52	1.04	0.03	0.03	6.32e-14	2.33e-12	(B) Liver
CAMP	3p21.31	2.38	0.6	0.38	0.34	2.23	0.73	0.57	0.35	6.45e-14	2.38e-12	(A) Bone
DYNLL2	17q22	4.35	5.15	5.22	4.86	0.7	0.54	0.6	1.18	6.55e-14	2.41e-12	(C) LN
CLPTM1	19q13.32	5.1	5.84	5.91	5.35	0.72	0.39	0.55	0.67	7.08e-14	2.59e-12	(C) LN
ARHGAP35	19q13.32	3.5	4.06	4.01	3.52	0.42	0.47	0.39	0.45	7.09e-14	2.59e-12	(B) Liver
FES	15q26.1	3	2.32	1.94	2.67	0.84	0.71	0.72	0.58	7.11e-14	2.59e-12	(A) Bone
RAD23B	9q31.2	5.55	6.07	6.33	6.04	0.67	0.3	0.51	0.91	7.11e-14	2.59e-12	(C) LN
SLC37A2	11q24.2	2.82	1.87	1.54	1.89	1.06	1.15	0.75	0.52	7.55e-14	2.75e-12	(A) Bone
NFATC4	14q12	2.03	1.28	1.2	2.03	0.7	0.78	0.52	0.9	7.87e-14	2.86e-12	(A) Bone
CSF3R	1p34.3	2.6	1.05	1.13	1.86	1.54	0.41	0.82	0.98	8.15e-14	2.96e-12	(A) Bone
YTHDF1	20q13.33	4.19	4.75	4.75	4.24	0.49	0.33	0.41	0.47	8.27e-14	2.99e-12	(B) Liver
RC3H2	9q33.2	2.5	2.84	3	2.66	0.37	0.35	0.38	0.34	8.47e-14	3.06e-12	(C) LN
PRPF19	11q12.2	5.89	6.36	6.53	5.71	0.53	0.42	0.49	0.33	8.54e-14	3.08e-12	(C) LN
HIPK2	7q34	3.17	3.97	4.14	3.03	0.83	0.66	0.64	1.26	8.69e-14	3.13e-12	(C) LN
TRPC4	13q13.3	0.36	0.26	0.16	0.86	0.25	0.18	0.13	0.59	8.98e-14	3.23e-12	(D) Prostate
SLC6A12	12p13.33	0.49	1.39	0.25	0.22	0.57	1.18	0.24	0.05	9.67e-14	3.47e-12	(B) Liver
KRT17	17q21.2	1.87	1.3	0.59	4.93	1.26	1.48	1.09	3.75	1.12e-13	4.01e-12	(D) Prostate
NUP62	19q13.33	3.64	4.56	4.24	3.66	0.6	0.68	0.45	0.76	1.17e-13	4.19e-12	(B) Liver
TNFRSF10C	8p21.3	1.62	0.52	0.56	1.05	1.11	0.25	0.61	0.74	1.28e-13	4.56e-12	(A) Bone
RCN3	19q13.33	4.35	3.62	3.07	3.68	1.07	0.64	0.86	0.99	1.31e-13	4.65e-12	(A) Bone
SERPINA3	14q32.13	2.57	6.12	2.15	3.87	2	2.32	2.15	1.56	1.31e-13	4.66e-12	(B) Liver
MYH11	16p13.11	2.14	2.83	3.12	6.24	0.95	1.08	1.31	2.25	1.35e-13	4.77e-12	(D) Prostate
CLCA4	1p22.3	0.11	0.02	0.03	1.21	0.27	0.03	0.06	1.65	1.35e-13	4.77e-12	(D) Prostate
C1QTNF1	17q25.3	3.26	2.43	1.82	2.76	1.26	0.97	0.82	1.2	1.39e-13	4.91e-12	(A) Bone
PUM1	1p35.2	4	4.58	4.55	4.33	0.49	0.4	0.37	0.67	1.4e-13	4.93e-12	(B) Liver
MAPK1IP1L	14q22.3	3.43	4.37	4.3	3.87	0.84	0.63	0.55	0.73	1.46e-13	5.14e-12	(B) Liver
FOLR3	11q13.4	1.03	0.09	0.1	0.44	1.08	0.12	0.24	0.73	1.49e-13	5.23e-12	(A) Bone
KCNK17	6p21.2	1.68	1.01	0.65	0.61	0.77	1.22	0.58	0.32	1.55e-13	5.42e-12	(A) Bone
SFRP1	8p11.21	1.38	2.05	2.93	4.78	0.96	1.34	1.58	2.06	1.65e-13	5.78e-12	(D) Prostate
CAPN11	6p21.1	0.8	0.14	0.16	0.41	0.76	0.09	0.11	0.18	1.68e-13	5.86e-12	(A) Bone
SHMT1	17p11.2	3.4	4.76	3.74	2.89	0.65	0.96	0.73	0.77	1.69e-13	5.89e-12	(B) Liver
TDO2	4q32.1	1.28	4.14	1.42	3.22	1.27	2.38	1.49	2.68	1.7e-13	5.91e-12	(B) Liver
MIEF1	22q13.1	2.98	3.42	3.52	2.82	0.42	0.39	0.45	0.37	1.73e-13	6e-12	(C) LN
DAO	12q24.11	0.36	1.53	0.06	0.01	0.81	1.51	0.08	0.02	1.81e-13	6.26e-12	(B) Liver
SLIT2	4p15.31	2.34	1.06	1.55	1.93	0.9	0.6	0.66	0.64	1.81e-13	6.26e-12	(A) Bone
ANGPTL6	19p13.2	0.56	1.05	0.27	0.64	0.38	0.83	0.18	0.36	1.95e-13	6.75e-12	(B) Liver
DOK5	20q13.2	1.18	0.48	0.53	0.64	0.65	0.32	0.45	0.27	2.03e-13	7.01e-12	(A) Bone
GPR1	2q33.3	0.58	0.15	0.16	0.47	0.41	0.3	0.18	0.81	2.05e-13	7.06e-12	(A) Bone
WARS1	14q32.2	4.27	4.83	5.06	4.88	0.56	0.52	0.61	1.08	2.07e-13	7.1e-12	(C) LN
C2	6p21.33	2.32	4.25	2.26	2.22	0.69	1.81	1.12	1.06	2.07e-13	7.1e-12	(B) Liver
CA5A	16q24.2	0.06	0.39	0	0	0.16	0.47	0.01	0	2.08e-13	7.11e-12	(B) Liver
GRP	18q21.32	1.65	0.92	0.31	0.23	1	1.71	0.72	0.17	2.39e-13	8.17e-12	(A) Bone
METTL11B	1q24.2	0.51	0.07	0.02	0.08	0.56	0.19	0.07	0.12	2.42e-13	8.25e-12	(A) Bone
PAPPA	9q33.1	0.84	0.3	0.37	0.73	0.51	0.25	0.26	0.38	2.43e-13	8.29e-12	(A) Bone
RNF128	Xq22.3	0.94	2.38	0.55	1.12	0.86	1.45	0.79	1.44	2.45e-13	8.32e-12	(B) Liver
SPOCD1	1p35.2	0.79	0.37	0.2	0.6	0.58	0.37	0.24	0.72	2.66e-13	9.04e-12	(A) Bone
GLT8D2	12q23.3	2.11	0.94	1.24	2.19	0.86	0.67	0.75	0.41	2.72e-13	9.21e-12	(D) Prostate
TM6SF2	19p13.11	0.73	1.26	0.24	0.43	0.63	0.97	0.25	0.27	3.07e-13	1.04e-11	(B) Liver
GPI	19q13.11	5.85	6.97	6.47	5.93	0.67	0.5	0.69	0.39	3.09e-13	1.04e-11	(B) Liver
NCF4	22q12.3	3.04	1.61	1.79	2.75	1.23	0.75	0.92	0.88	3.21e-13	1.08e-11	(A) Bone
ASPDH	19q13.33	0.61	1.33	0.37	0.57	0.43	1.05	0.24	0.34	3.21e-13	1.08e-11	(B) Liver
WDR72	15q21.3	0.67	0.88	0.07	0.48	0.51	1	0.19	1.05	3.4e-13	1.14e-11	(B) Liver
TM9SF4	20q11.21	4.45	4.91	4.99	4.85	0.47	0.34	0.38	0.42	3.46e-13	1.16e-11	(C) LN
UNC5CL	6p21.1	0.83	1.58	0.57	0.91	0.59	0.77	0.33	0.13	3.49e-13	1.17e-11	(B) Liver
MDFI	6p21.1	3.39	2.23	1.82	2.77	1.03	1.25	1.33	1.04	3.55e-13	1.19e-11	(A) Bone
USHBP1	19p13.11	1.19	0.58	0.68	0.94	0.53	0.28	0.34	0.61	3.6e-13	1.2e-11	(A) Bone
ETNPPL	4q25	0.34	1.27	0.09	0.02	0.62	1.28	0.13	0.03	3.8e-13	1.27e-11	(B) Liver
BMP2	20p12.3	1.48	1.38	0.52	1.21	0.75	0.96	0.64	1.1	3.84e-13	1.28e-11	(A) Bone
ZFAND3	6p21.2	4.2	4.85	4.91	4.6	0.66	0.38	0.5	0.46	3.99e-13	1.32e-11	(C) LN
SCARF1	17p13.3	2.53	1.75	1.9	2	0.55	0.5	0.57	0.35	4.04e-13	1.34e-11	(A) Bone
PDXP	22q13.1	2.77	3.96	3.49	2.26	0.73	0.73	0.8	0.68	4.05e-13	1.34e-11	(B) Liver
RAB21	12q21.1	2.35	2.67	2.97	2.43	0.47	0.46	0.47	0.47	4.2e-13	1.38e-11	(C) LN
RNF38	9p13.2	2.91	3.58	3.54	3.16	0.53	0.58	0.45	0.73	4.24e-13	1.4e-11	(B) Liver
GDF2	10q11.22	0.25	1.21	0.01	0.02	0.65	1.29	0.01	0.03	4.42e-13	1.45e-11	(B) Liver
GLS2	12q13.3	0.35	0.81	0.26	0.22	0.2	0.67	0.15	0.16	4.49e-13	1.47e-11	(B) Liver
VEZF1	17q22	3.35	4.19	3.94	3.73	0.61	0.5	0.43	0.97	4.49e-13	1.47e-11	(B) Liver
AGT	1q42.2	2.74	5.82	2.85	2.09	1.55	2.29	1.71	0.74	4.58e-13	1.5e-11	(B) Liver
CHRDL1	Xq23	0.93	0.46	2.11	2.22	0.87	0.47	1.39	1.5	4.84e-13	1.58e-11	(D) Prostate
SNCA	4q22.1	2.11	0.56	0.92	1.32	1.38	0.43	0.75	0.81	4.92e-13	1.6e-11	(A) Bone
SOX15	17p13.1	0.64	0.37	0.39	1.7	0.41	0.19	0.24	1.39	4.97e-13	1.62e-11	(D) Prostate
ANKRD40	17q21.33	3.63	3.97	4.18	3.92	0.48	0.27	0.37	0.6	5.05e-13	1.64e-11	(C) LN
SLC49A3	4p16.3	1.88	1.26	1.12	1.55	0.63	0.53	0.57	0.48	5.06e-13	1.64e-11	(A) Bone
SLC6A1	3p25.3	0.81	1.92	0.58	0.82	0.61	1.42	0.4	0.62	5.2e-13	1.69e-11	(B) Liver
CRKL	22q11.21	3.62	4.21	4.12	4.1	0.44	0.3	0.45	0.36	5.22e-13	1.69e-11	(B) Liver
HMCES	3q21.3	3.89	4.6	4.38	4.24	0.46	0.55	0.4	0.45	5.33e-13	1.72e-11	(B) Liver
TOB1	17q21.33	5.04	5.57	5.96	5.03	0.79	0.57	0.65	0.72	5.39e-13	1.74e-11	(C) LN
HCFC1	Xq28	3.57	4.39	4.18	3.74	0.6	0.5	0.47	0.99	5.46e-13	1.75e-11	(B) Liver
UGT1A6	2q37.1	0.28	1.24	0.09	0.36	0.57	1.19	0.31	0.45	5.47e-13	1.76e-11	(B) Liver
CD109	6q13	1.98	0.89	1.1	1.83	0.76	0.59	0.74	1.83	5.54e-13	1.78e-11	(A) Bone
ERG28	14q24.3	4.02	4.71	4.79	4.12	0.7	0.53	0.54	0.46	6.05e-13	1.94e-11	(C) LN
NLRP1	17p13	2.01	0.98	1.25	2.44	0.74	0.5	0.77	0.53	6.18e-13	1.97e-11	(D) Prostate
HBA1	16p13.3	3.91	1	1.57	1.2	2.51	1.15	1.74	1.92	6.32e-13	2.02e-11	(A) Bone
PRTG	15q21.3	0.48	0.14	0.2	0.16	0.28	0.22	0.21	0.12	6.57e-13	2.09e-11	(A) Bone
PLBD1	12p13.1	2.69	1.53	1.54	2.88	1.06	0.55	0.85	2.14	6.66e-13	2.12e-11	(D) Prostate
NSFL1C	20p13	4.11	4.76	4.65	4.61	0.54	0.44	0.4	0.3	6.67e-13	2.12e-11	(B) Liver
HEMGN	9q22.33	1.28	0.06	0.16	0.21	1.39	0.09	0.29	0.31	6.74e-13	2.14e-11	(A) Bone
SAP130	2q14.3	2.73	3.34	3.4	3.33	0.61	0.44	0.47	0.79	6.81e-13	2.15e-11	(C) LN
PTBP1	19p13.3	5.85	6.53	6.34	5.85	0.47	0.43	0.45	0.25	6.97e-13	2.2e-11	(B) Liver
CCBE1	18q21.32	0.63	0.69	0.11	0.3	0.48	0.73	0.18	0.29	6.98e-13	2.2e-11	(B) Liver
ABCC6	16p13.11	0.76	1.82	0.44	0.63	0.65	1.34	0.52	0.49	7.13e-13	2.24e-11	(B) Liver
FCGR3B	1q23.3	1.42	0.14	0.29	0.81	1.31	0.15	0.59	0.84	7.22e-13	2.27e-11	(A) Bone
TMEM69	1p34.1	3.49	3.92	4.18	3.65	0.57	0.46	0.53	0.33	7.34e-13	2.3e-11	(C) LN
ZFR	5p13.3	4.34	4.55	4.77	4.48	0.36	0.32	0.3	0.29	7.42e-13	2.32e-11	(C) LN
PTPRF	1p34.2	5.32	6.23	6.23	5.6	0.77	0.66	0.7	1.13	7.43e-13	2.32e-11	(C) LN
GATA1	Xp11.23	0.95	0.12	0.16	0.21	0.98	0.11	0.13	0.11	7.74e-13	2.42e-11	(A) Bone
INSIG1	7q36.3	4.04	5.46	4.84	3.74	0.81	0.59	1.01	0.41	7.87e-13	2.45e-11	(B) Liver
GTF2A1	14q31.1	2.97	3.51	3.45	3.16	0.42	0.38	0.4	0.35	8.04e-13	2.5e-11	(B) Liver
MYORG	9p13.3	1.54	2.48	1.29	1.42	0.59	0.99	0.53	0.53	8.15e-13	2.53e-11	(B) Liver
LRG1	19p13.3	2.22	4.56	1.61	2.31	1.28	2.03	1.64	1.85	8.16e-13	2.53e-11	(B) Liver
CARHSP1	16p13.2	3.62	4.69	3.94	4.33	0.59	0.62	0.57	0.72	8.5e-13	2.63e-11	(B) Liver
DPT	1q24.2	3.61	1.03	2.13	1.89	1.68	0.87	1.6	1.44	8.62e-13	2.67e-11	(A) Bone
AGPAT4	6q26	0.88	0.63	0.43	1.17	0.42	0.42	0.26	0.61	8.67e-13	2.67e-11	(D) Prostate
SPPL3	12q24.31	3.72	4.11	4.4	3.59	0.63	0.37	0.46	0.33	9.22e-13	2.84e-11	(C) LN
PDGFD	11q22.3	2.7	1.32	1.98	1.65	0.87	0.64	0.8	0.91	9.57e-13	2.94e-11	(A) Bone
ELANE	19p13.3	2.27	0.16	0.17	0.33	2.62	0.24	0.19	0.29	9.6e-13	2.95e-11	(A) Bone
DAG1	3p21.31	4.32	5.06	5.1	4.2	0.75	0.43	0.58	0.52	9.78e-13	3e-11	(C) LN
ARL4D	17q21.31	1.67	2.08	1.05	2.62	0.69	0.86	0.54	1.67	9.9e-13	3.03e-11	(D) Prostate
C1RL	12p13.31	2.87	4.08	2.4	3.98	0.91	1	0.99	0.29	9.96e-13	3.05e-11	(B) Liver
FOXC1	6p25.3	1.99	1.07	1.09	1.96	0.86	0.85	0.57	0.88	1.01e-12	3.07e-11	(A) Bone
SMC1A	Xp11.22	3.35	4.19	3.94	3.57	0.6	0.53	0.47	0.84	1.03e-12	3.12e-11	(B) Liver
KIAA2013	1p36.22	4.28	5.09	4.88	4.36	0.59	0.59	0.48	0.45	1.03e-12	3.12e-11	(B) Liver
COL5A2	2q32.2	4.8	3.48	3.22	3.89	1.43	1.1	1.09	1.27	1.03e-12	3.14e-11	(A) Bone
TAF4	20q13.33	2.65	3.18	3.15	2.78	0.45	0.34	0.39	0.82	1.04e-12	3.14e-11	(B) Liver
PCK2	14q11.2-q12	3.31	4.8	3.34	3.29	0.66	1.21	0.89	0.49	1.08e-12	3.27e-11	(B) Liver
ABCC3	17q21.33	1.51	2.56	0.96	1.63	0.89	1.25	0.67	0.75	1.1e-12	3.32e-11	(B) Liver
NR1I3	1q23.3	0.52	1.32	0.39	0.5	0.41	1.12	0.17	0.24	1.14e-12	3.44e-11	(B) Liver
SREBF2	22q13.2	4.66	5.41	5.55	4.77	0.79	0.58	0.66	0.64	1.16e-12	3.49e-11	(C) LN
CSNK2A1	20p13	4.43	4.82	5.04	4.56	0.53	0.43	0.44	0.26	1.2e-12	3.61e-11	(C) LN
LRRC32	11q13.5	2.53	3.4	3.79	3.01	0.9	1.06	1	1.04	1.21e-12	3.62e-11	(C) LN
PIK3R6	17p13.1	1.1	0.49	0.54	0.91	0.6	0.26	0.37	0.3	1.22e-12	3.67e-11	(A) Bone
CEACAM4	19q13.2	0.94	0.1	0.16	0.28	0.96	0.08	0.27	0.15	1.26e-12	3.76e-11	(A) Bone
TAL1	1p33	1.51	0.49	0.64	0.67	1.08	0.28	0.4	0.25	1.26e-12	3.76e-11	(A) Bone
CHERP	19p13.11	3.34	4.1	3.83	3.35	0.52	0.48	0.45	0.69	1.28e-12	3.82e-11	(B) Liver
UBE2R2	9p13.3	4.31	4.91	4.94	4.68	0.58	0.48	0.43	0.52	1.28e-12	3.83e-11	(C) LN
CCDC68	18q21.2	1.08	0.79	0.34	0.61	0.69	0.57	0.43	0.43	1.35e-12	4.02e-11	(A) Bone
CNOT4	7q33	2.2	2.68	2.73	2.09	0.5	0.41	0.36	0.41	1.37e-12	4.08e-11	(C) LN
UBE2L3	22q11.21	4.65	5.34	5.58	5.06	0.75	0.58	0.74	0.7	1.38e-12	4.08e-11	(C) LN
IFFO1	12p13.31	2.05	1.3	1.29	2.24	0.69	0.49	0.63	0.91	1.43e-12	4.22e-11	(D) Prostate
C19ORF38	19p13.2	1.7	0.75	0.78	0.99	1.02	0.36	0.53	0.35	1.44e-12	4.27e-11	(A) Bone
GID8	20q13.33	4.26	4.83	4.84	4.43	0.51	0.4	0.46	0.46	1.45e-12	4.28e-11	(C) LN
FAM222B	17q11.2	2.59	3.45	3.32	2.85	0.7	0.52	0.55	1.12	1.46e-12	4.29e-11	(B) Liver
HBG2	11p15.4	1.74	0.21	0.31	0.2	1.77	0.25	0.51	0.15	1.47e-12	4.31e-11	(A) Bone
CYB5B	16q22.1	3.51	4.12	4.09	3.78	0.52	0.48	0.44	0.66	1.47e-12	4.32e-11	(B) Liver
WBP11	12p12.3	3.93	4.62	4.81	4.17	0.77	0.61	0.65	0.53	1.54e-12	4.52e-11	(C) LN
EHHADH	3q27.2	1.68	3.09	1.6	2.05	0.64	1.55	0.7	0.63	1.54e-12	4.52e-11	(B) Liver
KIFC3	16q21	2.23	2.07	1.4	2.36	0.67	0.79	0.63	0.65	1.63e-12	4.76e-11	(D) Prostate
FOXA2	20p11.21	0.45	1.8	0.21	0.1	0.76	1.71	0.55	0.05	1.64e-12	4.79e-11	(B) Liver
MFAP1	15q15.3	3.92	4.41	4.54	4.5	0.6	0.45	0.36	0.62	1.64e-12	4.79e-11	(C) LN
SLC38A5	Xp11.23	1.61	0.5	0.76	1.98	0.95	0.3	0.73	0.95	1.65e-12	4.81e-11	(D) Prostate
SF3A1	22q12.2	4.13	4.7	4.74	4.56	0.6	0.32	0.38	0.91	1.67e-12	4.84e-11	(C) LN
CORO6	17q11.2	1.66	0.74	0.66	1.43	1.06	0.57	0.54	0.83	1.67e-12	4.85e-11	(A) Bone
PADI4	1p36.13	1.35	0.13	0.11	0.22	1.51	0.48	0.3	0.22	1.76e-12	5.1e-11	(A) Bone
NLRP12	19q13.42	0.85	0.2	0.2	0.21	0.77	0.17	0.28	0.18	1.76e-12	5.1e-11	(A) Bone
CHSY3	5q23.3	1.06	0.51	0.55	0.52	0.54	0.3	0.35	0.27	1.78e-12	5.14e-11	(A) Bone
AGMAT	1p36.21	1.03	2.19	1.05	1.03	0.5	1.18	0.59	0.34	1.81e-12	5.23e-11	(B) Liver
DCAF7	17q23.3	4.42	4.89	5.03	4.38	0.52	0.48	0.47	0.5	1.98e-12	5.7e-11	(C) LN
MOXD1	6q23.2	0.45	1.18	0.86	3.04	0.51	1.13	0.82	1.1	1.99e-12	5.73e-11	(D) Prostate
ATXN2	12q24.12	3.35	3.61	3.92	3.42	0.48	0.42	0.42	0.38	2.04e-12	5.87e-11	(C) LN
C6ORF89	6p21.2	3.93	4.35	4.52	4.29	0.54	0.31	0.41	0.22	2.1e-12	6.01e-11	(C) LN
TFG	3q12.2	5.32	6.05	6	5.84	0.73	0.42	0.43	0.33	2.18e-12	6.24e-11	(B) Liver
DYNLRB1	20q11.22	5.06	5.69	5.81	5.58	0.72	0.44	0.51	0.35	2.2e-12	6.28e-11	(C) LN
MLXIPL	7q11.23	1.1	2.47	0.74	0.62	0.92	1.43	0.78	0.43	2.24e-12	6.4e-11	(B) Liver
EPOR	19p13.2	2.86	2.24	1.92	1.9	0.89	0.71	0.59	0.63	2.27e-12	6.46e-11	(A) Bone
UBAP2L	1q21.3	4.85	5.3	5.52	4.82	0.64	0.41	0.42	0.62	2.29e-12	6.51e-11	(C) LN
PSTPIP1	15q24.3	2.01	0.93	1.02	1.87	0.96	0.57	0.81	0.92	2.29e-12	6.51e-11	(A) Bone
CAPRIN1	11p13	5.33	5.74	5.92	5.31	0.53	0.43	0.42	0.48	2.3e-12	6.51e-11	(C) LN
CLEC4E	12p13.31	1.01	0.14	0.27	0.65	0.87	0.15	0.44	0.66	2.31e-12	6.55e-11	(A) Bone
CKAP5	11p11.2	4.07	4.54	4.54	3.9	0.43	0.4	0.4	0.2	2.37e-12	6.71e-11	(B) Liver
MTF1	1p34.3	1.76	2.2	2.17	2.01	0.36	0.38	0.31	0.39	2.43e-12	6.85e-11	(B) Liver
ARID1A	1p36.11	3.68	4.37	4.39	3.92	0.62	0.58	0.5	1.12	2.45e-12	6.9e-11	(C) LN
RALY	20q11.22	4.23	4.88	4.71	4.38	0.43	0.42	0.45	0.68	2.45e-12	6.9e-11	(B) Liver
PRRC1	5q23.2	3.21	3.68	3.84	3.32	0.57	0.48	0.43	0.46	2.46e-12	6.91e-11	(C) LN
ANGPTL3	1p31.3	0.44	1.6	0.34	0.16	0.5	1.52	0.49	0.07	2.54e-12	7.13e-11	(B) Liver
IMMT	2p11.2	4.54	5.11	5.08	4.58	0.47	0.37	0.48	0.32	2.59e-12	7.26e-11	(B) Liver
SSRP1	11q12.1	5.41	6.14	5.95	5.64	0.57	0.48	0.44	0.19	2.76e-12	7.72e-11	(B) Liver
WFDC1	16q24.1	2.23	1.44	1.23	2.73	0.91	0.65	0.82	1.08	3.02e-12	8.44e-11	(D) Prostate
C1ORF54	1q21.2	3.15	2	2.35	2.8	0.82	0.66	0.73	0.9	3.04e-12	8.49e-11	(A) Bone
EMID1	22q12.2	2.47	1.81	1.47	1.09	0.8	0.76	0.88	0.58	3.1e-12	8.64e-11	(A) Bone
MAB21L4	2q37.3	0.66	1.54	0.2	1.19	0.82	1.21	0.31	1.56	3.13e-12	8.71e-11	(B) Liver
CEACAM3	19q13.2	1	0.11	0.13	0.36	1.06	0.15	0.33	0.37	3.27e-12	9.1e-11	(A) Bone
HNRNPUL1	19q13.2	5.49	6.21	6.02	5.4	0.51	0.52	0.46	0.84	3.34e-12	9.26e-11	(B) Liver
C16ORF86	16q22.1	1.44	1.26	0.95	1.28	0.42	0.41	0.35	0.35	3.58e-12	9.92e-11	(A) Bone
RIPK3	14q12	1.52	0.76	0.86	1.81	0.71	0.35	0.56	0.65	3.6e-12	9.96e-11	(D) Prostate
TRPV2	17p11.2	2.37	1.67	1.56	2.43	0.59	0.58	0.79	0.41	3.66e-12	1.01e-10	(D) Prostate
TUBA8	22q11.21	1.65	1.09	0.97	0.96	0.67	0.45	0.45	0.45	3.81e-12	1.05e-10	(A) Bone
ZBTB2	6q25.1	2.42	3.06	2.88	2.7	0.48	0.41	0.38	0.49	3.87e-12	1.07e-10	(B) Liver
LMOD1	1q32.1	1.52	1.73	2.37	4.2	0.86	0.87	0.93	1.87	3.87e-12	1.07e-10	(D) Prostate
TIAM2	6q25.2-q25.3	1.23	0.76	0.67	0.58	0.52	0.46	0.42	0.14	3.94e-12	1.08e-10	(A) Bone
GSTM2	1p13.3	0.69	0.3	0.35	1.22	0.39	0.3	0.3	0.73	4.04e-12	1.11e-10	(D) Prostate
WDR45B	17q25.3	5.33	6.04	5.93	5.62	0.58	0.44	0.51	0.63	4.36e-12	1.19e-10	(B) Liver
KLF1	19p13.13	1.2	0.25	0.19	0.16	1.28	0.19	0.16	0.06	4.37e-12	1.2e-10	(A) Bone
DLX6	7q21.3	1.1	0.81	0.3	0.53	0.69	0.93	0.43	0.2	4.61e-12	1.26e-10	(A) Bone
PSMB2	1p34.3	4.01	4.71	4.58	4.27	0.57	0.43	0.46	0.76	4.62e-12	1.26e-10	(B) Liver
RIPOR3	20q13.13	1.05	0.5	0.33	0.64	0.84	0.31	0.21	0.23	4.68e-12	1.27e-10	(A) Bone
HNRNPH3	10q21.3	5.51	6.09	6.23	5.61	0.7	0.44	0.49	0.78	4.91e-12	1.34e-10	(C) LN
F3	1p21.3	3.26	2.15	5.12	4.94	1.92	1.58	2.03	1.55	5.24e-12	1.42e-10	(C) LN
SETD7	4q31.1	3.15	3.52	3.94	3.37	0.7	0.72	0.52	0.55	5.28e-12	1.43e-10	(C) LN
BCO2	11q23.1	0.45	1.03	0.29	0.45	0.29	0.89	0.24	0.1	5.46e-12	1.48e-10	(B) Liver
SLC51A	3q29	1.68	2.92	1.27	1.62	0.9	1.47	0.65	0.86	5.58e-12	1.51e-10	(B) Liver
POM121C	7q11.23	3.35	4.16	4.07	3.51	0.54	0.78	0.68	0.44	5.88e-12	1.59e-10	(B) Liver
H2AZ2	7p13	4.6	5.31	5.19	4.65	0.6	0.55	0.45	0.69	5.96e-12	1.61e-10	(B) Liver
EAF1	3p25.1	3.29	3.61	3.92	3.04	0.54	0.37	0.54	0.35	6.11e-12	1.64e-10	(C) LN
PANK1	10q23.31	0.89	1.69	0.77	0.86	0.39	0.84	0.51	0.35	6.22e-12	1.67e-10	(B) Liver
EMSY	11q13.5	2.19	2.64	2.67	2.27	0.42	0.45	0.35	0.66	6.35e-12	1.7e-10	(C) LN
HSD17B13	4q22.1	0.69	2.69	0.51	0.57	1.1	2.27	0.92	0.52	6.5e-12	1.74e-10	(B) Liver
RALGAPB	20q11.23	3.24	3.52	3.77	3.36	0.47	0.43	0.35	0.41	6.51e-12	1.74e-10	(C) LN
ZSCAN12	6p22.1	1.88	1.18	1.4	2.32	0.55	0.43	0.47	0.94	6.52e-12	1.74e-10	(D) Prostate
PTPN22	1p13.2	1.32	0.45	0.63	1.11	0.71	0.32	0.62	0.92	6.63e-12	1.77e-10	(A) Bone
NAT8	2p13.1	0.32	0.95	0.26	0.34	0.27	0.89	0.21	0.32	6.72e-12	1.79e-10	(B) Liver
WAC	10p12.1	4.08	4.61	4.7	4.37	0.6	0.4	0.44	0.62	6.74e-12	1.79e-10	(C) LN
PGGHG	11p15.5	3.58	2.63	2.4	3.69	0.95	1.12	0.99	0.64	6.75e-12	1.79e-10	(D) Prostate
LSM14A	19q13.11	4.74	5.27	5.21	4.89	0.47	0.39	0.33	0.75	6.84e-12	1.82e-10	(B) Liver
PRKACA	19p13.12	4.72	5.24	5.24	4.59	0.53	0.48	0.36	0.41	6.86e-12	1.82e-10	(B) Liver
TRIM24	7q33-q34	2.9	3.31	3.4	2.34	0.46	0.4	0.49	0.57	6.9e-12	1.83e-10	(C) LN
CCL19	9p13.3	1.15	1.99	3.34	3.88	0.96	1.56	2.4	2.82	6.96e-12	1.84e-10	(D) Prostate
ANG	14q11.2	2.9	5.27	2.97	2.64	1.3	1.83	1.36	0.67	7e-12	1.85e-10	(B) Liver
PPP2R5D	6p21.1	4.11	4.57	4.61	4.1	0.47	0.37	0.38	0.32	7.03e-12	1.85e-10	(C) LN
BMP5	6p12.1	1.21	0.76	0.25	0.45	0.66	1.31	0.63	0.66	7.04e-12	1.85e-10	(A) Bone
TRIM17	1q42.13	0.62	0.43	0.34	0.74	0.28	0.17	0.18	0.3	7.14e-12	1.88e-10	(D) Prostate
C1QTNF6	22q12.3	3.44	2.48	2.27	2.85	1	0.87	0.94	0.95	7.15e-12	1.88e-10	(A) Bone
PLCD1	3p22.2	2.61	2.04	1.97	2.43	0.61	0.46	0.48	0.48	7.23e-12	1.9e-10	(A) Bone
MFSD14A	1p21.2	4.25	4.56	4.84	4.35	0.52	0.52	0.41	0.28	7.82e-12	2.04e-10	(C) LN
PHACTR4	1p35.3	2.88	3.56	3.36	3.15	0.55	0.49	0.32	0.74	7.82e-12	2.04e-10	(B) Liver
HUWE1	Xp11.22	4.14	4.72	4.73	4.39	0.58	0.48	0.41	0.65	8.19e-12	2.14e-10	(C) LN
CALM3	19q13.32	6.42	7.12	7.16	6.53	0.72	0.42	0.56	0.88	8.34e-12	2.18e-10	(C) LN
GOSR1	17q11.2	3.29	3.61	3.77	3.43	0.46	0.24	0.35	0.38	8.93e-12	2.32e-10	(C) LN
KLHL11	17q21.2	1.44	1.64	1.8	1.26	0.26	0.28	0.36	0.14	9.05e-12	2.35e-10	(C) LN
IL33	9p24.1	1.36	1.85	2.65	3.2	0.9	1.01	1.25	1.54	9.25e-12	2.4e-10	(D) Prostate
MROH6	8q24.3	1.86	1.71	0.84	1.54	1	0.86	0.64	0.67	9.48e-12	2.46e-10	(A) Bone
MPO	17q22	1.97	0.15	0.1	0.12	2.44	0.17	0.14	0.1	9.67e-12	2.5e-10	(A) Bone
LSR	19q13.12	5.01	6.27	5.65	5.5	0.8	0.61	0.79	0.31	9.78e-12	2.53e-10	(B) Liver
AMN	14q32.32	0.51	1.22	0.2	0.6	0.54	1.18	0.19	0.5	9.88e-12	2.55e-10	(B) Liver
TJP1	15q13.1	3.5	3.55	4.22	3.42	0.62	0.6	0.6	0.84	1.01e-11	2.61e-10	(C) LN
ADAMTS6	5q12.3	0.44	0.22	0.15	0.51	0.29	0.22	0.2	0.31	1.01e-11	2.61e-10	(D) Prostate
SIN3A	15q24.2	2.8	3.18	3.29	3	0.42	0.34	0.4	0.55	1.03e-11	2.64e-10	(C) LN
SEMA3B	3p21.31	2.65	1.79	1.68	2.36	0.74	0.7	0.9	1.08	1.03e-11	2.65e-10	(A) Bone
RSPO1	1p34.3	0.44	0.03	0.05	0.71	0.52	0.05	0.14	0.75	1.04e-11	2.66e-10	(D) Prostate
FRMD6	14q22.1	2.64	1.95	1.74	2.7	0.86	0.74	0.59	1.09	1.04e-11	2.67e-10	(D) Prostate
STX18	4p16.3-p16.2	3.89	3.31	3.46	3.76	0.48	0.44	0.33	0.25	1.06e-11	2.72e-10	(A) Bone
RAB31	18p11.22	3.82	2.72	2.95	3.88	0.81	0.72	0.88	0.4	1.09e-11	2.78e-10	(D) Prostate
CA1	8q21.2	1.6	0.2	0.33	0.16	1.65	0.24	0.53	0.09	1.1e-11	2.8e-10	(A) Bone
LILRA2	19q13.4	0.96	0.34	0.32	0.36	0.75	0.2	0.34	0.18	1.11e-11	2.82e-10	(A) Bone
JUP	17q21.2	5.49	6.35	6.34	6.17	0.82	0.44	0.74	0.28	1.12e-11	2.86e-10	(B) Liver
MEOX2	7p21.2	0.91	0.17	1.47	0.83	0.66	0.21	0.95	0.81	1.13e-11	2.87e-10	(C) LN
SMAD5	5q31.1	3.22	3.69	3.72	3.37	0.49	0.34	0.39	0.4	1.14e-11	2.9e-10	(C) LN
SP1	12q13.13	3.64	4.16	4.2	3.98	0.56	0.27	0.43	0.46	1.15e-11	2.93e-10	(C) LN
KMT2A	11q23.3	2.5	2.84	3.08	2.75	0.51	0.44	0.42	0.82	1.18e-11	2.99e-10	(C) LN
PRKCSH	19p13.2	6.58	7.2	7.25	6.64	0.73	0.36	0.43	0.61	1.22e-11	3.1e-10	(C) LN
ANGPTL8	19p13.2	0.33	0.65	0.16	0.28	0.2	0.64	0.13	0.14	1.24e-11	3.13e-10	(B) Liver
PCP4	21q22.2	0.71	1.79	0.52	3.73	0.81	2.35	0.64	0.92	1.25e-11	3.15e-10	(D) Prostate
FCN1	9q34.3	1.66	0.42	0.57	0.62	1.34	0.28	0.64	0.43	1.26e-11	3.16e-10	(A) Bone
IPO9	1q32.1	3.1	3.63	3.48	3.26	0.39	0.38	0.36	0.18	1.27e-11	3.19e-10	(B) Liver
RTN4R	22q11.21	1.37	2.48	1.79	1.45	0.63	0.74	0.63	0.36	1.29e-11	3.23e-10	(B) Liver
RAB5C	17q21.2	5.77	6.34	6.4	6.09	0.63	0.39	0.48	0.15	1.31e-11	3.28e-10	(C) LN
PITX2	4q25	0.58	0.21	0.16	0.36	0.44	0.28	0.23	0.61	1.33e-11	3.33e-10	(A) Bone
APBB3	5q31.3	3.47	2.85	2.75	3.51	0.51	0.61	0.69	0.84	1.34e-11	3.34e-10	(D) Prostate
BCOR	Xp11.4	3.41	3.93	4.2	2.94	0.76	0.51	0.62	1.16	1.35e-11	3.37e-10	(C) LN
LAMC3	9q34.12	0.78	1.73	0.61	1.82	0.68	1.12	0.49	0.88	1.36e-11	3.4e-10	(D) Prostate
PNMA2	8p21.2	0.84	0.6	0.27	0.38	0.52	0.54	0.38	0.22	1.37e-11	3.41e-10	(A) Bone
LCAT	16q22.1	2.15	2.95	1.73	2.44	0.59	1.1	0.63	0.84	1.38e-11	3.42e-10	(B) Liver
COL1A1	17q21.33	8.84	7.17	7.02	7.1	1.87	1.17	1.27	1.61	1.38e-11	3.43e-10	(A) Bone
DEFA4	8p23.1	1.9	0.11	0.1	0.24	2.37	0.3	0.23	0.24	1.42e-11	3.52e-10	(A) Bone
HAAO	2p21	2.29	3.17	1.61	2.14	0.73	1.82	0.62	0.93	1.44e-11	3.58e-10	(B) Liver
DCDC2	6p22.3	0.4	1.19	0.29	0.71	0.46	0.84	0.45	0.57	1.45e-11	3.6e-10	(B) Liver
CASC3	17q21.1	4.8	5.24	5.32	5.03	0.48	0.42	0.37	0.63	1.5e-11	3.72e-10	(C) LN
PCYOX1	2p13.3	3.88	4.39	4.67	4.36	0.73	0.53	0.56	0.59	1.52e-11	3.75e-10	(C) LN
CAPNS2	16q12.2	0.19	0.08	0.06	1.16	0.23	0.05	0.07	1.83	1.54e-11	3.8e-10	(D) Prostate
MFSD6	2q32.2	3.11	3.99	4.14	3.5	0.94	0.88	0.76	0.85	1.54e-11	3.8e-10	(C) LN
TMCC2	1q32.1	1.6	0.8	0.48	0.8	1.29	0.83	0.33	0.45	1.54e-11	3.8e-10	(A) Bone
ANKEF1	20p12.2	1.65	2.34	2.1	1.66	0.45	0.49	0.48	0.62	1.59e-11	3.9e-10	(B) Liver
PTPRA	20p13	4.2	4.57	4.73	4.33	0.46	0.49	0.37	0.43	1.59e-11	3.9e-10	(C) LN
FMNL3	12q13.12	2.39	1.54	1.76	2.35	0.65	0.48	0.61	0.68	1.59e-11	3.9e-10	(A) Bone
AFF4	5q31.1	3.53	3.79	4.1	3.53	0.54	0.33	0.43	0.49	1.6e-11	3.91e-10	(C) LN
DKK1	10q21.1	1.48	0.69	0.36	1.51	1.01	1.12	0.74	1.39	1.62e-11	3.96e-10	(D) Prostate
TMEM176A	7q36.1	2.81	4.96	3.02	3.79	0.86	2.13	1.26	0.79	1.65e-11	4.02e-10	(B) Liver
LGI4	19q13.12	1.83	0.82	1.01	1.3	0.79	0.77	0.71	0.99	1.67e-11	4.06e-10	(A) Bone
APOBEC3A	22q13.1	1.11	0.14	0.25	1.06	1.04	0.13	0.46	1.58	1.68e-11	4.08e-10	(A) Bone
TMEM248	7q11.21	4.79	5.47	5.51	4.75	0.77	0.48	0.51	0.31	1.68e-11	4.08e-10	(C) LN
PRG2	11q12.1	1.88	0.53	0.21	0.41	2.1	0.49	0.17	0.12	1.7e-11	4.13e-10	(A) Bone
PROSER1	13q13.3	2.78	3.78	3.47	2.97	0.69	0.62	0.71	0.8	1.73e-11	4.19e-10	(B) Liver
EPHA2	1p36.13	2.48	1.79	1.57	2.56	0.83	0.73	0.71	0.75	1.74e-11	4.21e-10	(D) Prostate
CD200	3q13.2	2.96	1.56	2.32	2.27	0.85	0.85	0.83	0.84	1.74e-11	4.22e-10	(A) Bone
RBM12	20q11.22	3.63	3.84	4.05	3.71	0.39	0.22	0.33	0.17	1.75e-11	4.22e-10	(C) LN
TENT4A	5p15.31	2.79	3.41	3.22	3.04	0.42	0.52	0.42	0.23	1.77e-11	4.26e-10	(B) Liver
PPARGC1A	4p15.2	0.24	0.76	0.13	0.36	0.36	0.68	0.14	0.42	1.83e-11	4.41e-10	(B) Liver
BRI3BP	12q24.31	2.65	3.46	3.22	2.61	0.57	0.53	0.61	0.34	1.85e-11	4.45e-10	(B) Liver
HBQ1	16p13.3	1.65	0.64	0.69	0.27	1.17	0.42	0.62	0.08	1.95e-11	4.69e-10	(A) Bone
MROH7	1p32.3	0.6	0.26	0.16	0.7	0.5	0.23	0.21	0.74	1.97e-11	4.72e-10	(D) Prostate
RPRD2	1q21.2	3.03	3.51	3.55	2.98	0.47	0.48	0.42	0.5	2.02e-11	4.85e-10	(C) LN
CHST4	16q22.2	0.09	0.32	0.05	0.06	0.13	0.32	0.07	0.04	2.06e-11	4.94e-10	(B) Liver
SLC9A5	16q22.1	1.18	0.78	0.59	1.01	0.51	0.6	0.42	0.68	2.07e-11	4.94e-10	(A) Bone
TLE3	15q23	3.84	4.27	4.52	3.94	0.56	0.61	0.52	1.06	2.07e-11	4.95e-10	(C) LN
BCL2L11	2q13	2.49	3.21	2.96	2.65	0.45	0.77	0.39	0.44	2.08e-11	4.97e-10	(B) Liver
SHBG	17p13.1	0.55	1.73	0.33	0.31	0.71	1.64	0.45	0.14	2.13e-11	5.07e-10	(B) Liver
TEX14	17q22	0.6	0.29	0.25	0.29	0.42	0.29	0.12	0.18	2.15e-11	5.12e-10	(A) Bone
TMEM91	19q13.2	1.96	1.41	1.36	2.28	0.53	0.72	0.49	0.71	2.18e-11	5.18e-10	(D) Prostate
NOXA1	9q34.3	3.61	2.87	2.74	3.04	0.71	0.57	0.81	0.66	2.18e-11	5.18e-10	(A) Bone
SCARB1	12q24.31	3.84	4.98	4.56	3.96	0.73	0.97	0.73	0.87	2.22e-11	5.25e-10	(B) Liver
GDA	9q21.13	0.24	0.96	0.08	0.46	0.5	0.9	0.25	0.65	2.22e-11	5.25e-10	(B) Liver
RAB34	17q11.2	3.59	2.56	2.67	4.23	0.86	0.98	0.92	0.81	2.28e-11	5.4e-10	(D) Prostate
LGALS4	19q13.2	1.1	2.52	0.66	1.17	1.18	1.59	0.66	0.62	2.29e-11	5.41e-10	(B) Liver
ACTA2	10q23.31	5.96	6.89	7.3	8.42	1.35	1.19	1.04	1.57	2.32e-11	5.48e-10	(D) Prostate
ADAMTS7	15q25.1	1.66	1.2	0.96	1.29	0.66	0.66	0.43	0.54	2.37e-11	5.58e-10	(A) Bone
ARPC1A	7q22.1	5.97	6.81	6.62	6.39	0.66	0.56	0.57	1.12	2.4e-11	5.66e-10	(B) Liver
AZU1	19p13.3	1.91	0.19	0.13	0.18	2.36	0.32	0.13	0.16	2.41e-11	5.66e-10	(A) Bone
LIPI	21q11.2	0.18	0.04	0.05	0.02	0.18	0.04	0.04	0.01	2.41e-11	5.66e-10	(A) Bone
EXD3	9q34.3	2.56	1.6	1.97	2.18	0.63	0.5	0.66	0.85	2.44e-11	5.72e-10	(A) Bone
FAM168B	2q21.1	3.97	4.76	4.84	4.33	0.74	0.72	0.77	0.6	2.46e-11	5.76e-10	(C) LN
ADGRG3	16q21	1.18	0.21	0.26	0.77	1.15	0.21	0.46	0.79	2.49e-11	5.82e-10	(A) Bone
VAPB	20q13.32	3.35	3.74	3.88	3.59	0.46	0.29	0.47	0.66	2.52e-11	5.88e-10	(C) LN
SF3B4	1q21.2	4.84	5.57	5.55	4.97	0.75	0.57	0.49	0.53	2.52e-11	5.88e-10	(B) Liver
UBE2M	19q13.43	5.29	5.77	5.88	5.59	0.53	0.39	0.48	0.32	2.59e-11	6.02e-10	(C) LN
TRIM58	1q44	1.55	0.55	0.68	0.57	1.06	0.54	0.54	0.39	2.6e-11	6.06e-10	(A) Bone
RETN	19p13.2	1.37	0.25	0.13	0.37	1.6	0.35	0.21	0.38	2.61e-11	6.07e-10	(A) Bone
CTCF	16q22.1	3.89	4.25	4.32	4	0.42	0.35	0.3	0.48	2.65e-11	6.14e-10	(C) LN
ACLY	17q21.2	5.72	6.12	6.48	5.44	0.71	0.58	0.61	0.42	2.81e-11	6.51e-10	(C) LN
KIF25	6q27	0.7	0.31	0.2	0.12	0.61	0.27	0.19	0.07	2.82e-11	6.52e-10	(A) Bone
FGFBP1	4p15.32	0.23	0.28	0.04	2.73	0.58	0.62	0.14	4.17	2.88e-11	6.65e-10	(D) Prostate
TMEM184B	22q13.1	4	4.71	4.62	4.24	0.66	0.5	0.46	0.62	2.91e-11	6.72e-10	(B) Liver
TECR	19p13.12	5.92	6.86	6.57	6.06	0.8	0.7	0.48	0.31	2.97e-11	6.86e-10	(B) Liver
SF3B2	11q13.1	5.78	6.21	6.26	6.2	0.47	0.36	0.34	0.58	2.98e-11	6.86e-10	(C) LN
ZGLP1	19p13.2	1.71	1	1.14	1.41	0.55	0.56	0.51	0.62	3.01e-11	6.93e-10	(A) Bone
ZNF574	19q13.2	2.38	3.01	2.91	2.53	0.48	0.34	0.52	0.82	3.04e-11	6.99e-10	(B) Liver
ANXA8L1	10q11.22	0.09	0.05	0.02	0.76	0.21	0.07	0.08	1.03	3.05e-11	7e-10	(D) Prostate
CTSG	14q12	2.3	0.21	0.61	1.43	2.28	0.24	0.8	0.95	3.07e-11	7.04e-10	(A) Bone
RPN2	20q11.23	6.79	7.22	7.49	7.15	0.74	0.33	0.45	0.41	3.08e-11	7.05e-10	(C) LN
HJV	1q21.1	0.29	1.21	0.12	0.05	0.54	1.33	0.34	0.04	3.11e-11	7.1e-10	(B) Liver
GALK1	17q25.1	3.01	3.96	2.84	3.25	0.59	0.68	0.69	0.85	3.11e-11	7.11e-10	(B) Liver
SAE1	19q13.32	4.78	5.4	5.23	4.6	0.48	0.41	0.44	0.74	3.12e-11	7.11e-10	(B) Liver
ZDHHC5	11q12.1	4.33	4.8	4.94	4.7	0.6	0.3	0.49	0.2	3.12e-11	7.12e-10	(C) LN
TAB3	Xp21.2	2.91	3.39	3.66	2.99	0.64	0.64	0.58	0.72	3.17e-11	7.21e-10	(C) LN
SULT1E1	4q13.3	0.16	1.04	0.04	0.17	0.56	1.24	0.07	0.36	3.2e-11	7.27e-10	(B) Liver
CALCR	7q21.3	0.3	0.02	0.03	0.02	0.37	0.01	0.02	0.03	3.2e-11	7.28e-10	(A) Bone
SMIM10	Xq26.3	1.69	0.86	1.14	1.97	0.64	0.49	0.54	1	3.24e-11	7.35e-10	(D) Prostate
COL16A1	1p35.2	3.5	2.06	2.52	3.91	1.21	0.78	0.91	1.22	3.3e-11	7.47e-10	(D) Prostate
PRTN3	19p13.3	2	0.14	0.11	0.15	2.53	0.24	0.17	0.2	3.31e-11	7.48e-10	(A) Bone
TMEM127	2q11.2	3.59	4.24	4.28	3.51	0.74	0.53	0.48	0.68	3.31e-11	7.48e-10	(C) LN
ZNF154	19q13.43	0.9	0.47	0.55	0.77	0.4	0.2	0.26	0.33	3.32e-11	7.51e-10	(A) Bone
MAPKAP1	9q33.3	4.38	4.55	4.83	4.09	0.35	0.34	0.45	0.38	3.42e-11	7.72e-10	(C) LN
MEN1	11q13	3.87	4.36	4.45	3.81	0.51	0.54	0.47	0.7	3.44e-11	7.74e-10	(C) LN
TMEM37	2q14.2	2.25	3.15	1.69	1.86	0.67	1.31	0.85	0.83	3.6e-11	8.09e-10	(B) Liver
IRAK3	12q14.3	1.22	0.49	0.65	1.19	0.7	0.31	0.41	0.62	3.66e-11	8.23e-10	(A) Bone
ATF2	2q31.1	3.27	3.77	3.81	3.32	0.48	0.47	0.48	0.35	3.69e-11	8.28e-10	(C) LN
POFUT1	20q11.21	3.58	3.94	4	3.66	0.38	0.31	0.37	0.13	3.77e-11	8.45e-10	(C) LN
S100A6	1q21.3	6.62	5.79	5.33	7.76	1.04	1.49	1.18	1.88	3.77e-11	8.45e-10	(D) Prostate
A1CF	10q11.23	0.33	1.45	0.25	0.02	0.62	1.37	0.52	0.02	3.79e-11	8.46e-10	(B) Liver
TTLL3	3p25.3	2.92	2.06	2.2	3.27	0.66	0.69	0.73	1.22	3.82e-11	8.53e-10	(D) Prostate
PRPF8	17p13.3	4.98	5.52	5.57	5.08	0.54	0.49	0.49	0.56	3.85e-11	8.59e-10	(C) LN
RIMKLA	1p34.2	1.06	2.37	1.42	0.99	0.62	1.19	0.74	0.55	3.87e-11	8.62e-10	(B) Liver
TAF5L	1q42.13	2.21	2.69	2.67	2.33	0.42	0.32	0.45	0.21	3.95e-11	8.78e-10	(B) Liver
LSP1	11p15.5	3.69	2.39	2.44	2.99	1.03	0.68	1.28	1.41	4e-11	8.88e-10	(A) Bone
NEURL1B	5q35.1	2.9	4.25	3.43	2.63	0.74	1.09	0.83	0.45	4e-11	8.88e-10	(B) Liver
ARL11	13q14.2	0.88	0.36	0.38	0.81	0.55	0.31	0.36	0.59	4.05e-11	8.98e-10	(A) Bone
KRT15	17q21.2	0.56	1.76	0.35	2.59	0.86	1.7	0.7	2.03	4.18e-11	9.25e-10	(D) Prostate
KLF8	Xp11.21	0.7	0.37	0.46	1.27	0.35	0.24	0.29	0.4	4.24e-11	9.38e-10	(D) Prostate
DNM3	1q24.3	0.53	0.27	0.3	0.4	0.24	0.22	0.18	0.15	4.33e-11	9.58e-10	(A) Bone
PINLYP	19q13.31	1.16	0.71	0.8	1.56	0.45	0.31	0.3	0.67	4.35e-11	9.59e-10	(D) Prostate
ALYREF	17q25.3	5.08	5.95	5.78	5.25	0.69	0.64	0.66	0.39	4.37e-11	9.63e-10	(B) Liver
ZNF777	7q36.1	2.73	3.44	3.32	2.74	0.6	0.54	0.49	0.93	4.38e-11	9.64e-10	(B) Liver
DCTN5	16p12.2	2.85	3.17	3.33	3.25	0.44	0.45	0.34	0.23	4.4e-11	9.69e-10	(C) LN
RNASE3	14q11.2	1.44	0.1	0.07	0.09	1.86	0.11	0.12	0.03	4.42e-11	9.71e-10	(A) Bone
UBQLN2	Xp11.21	3.76	4.29	4.47	3.84	0.63	0.59	0.57	0.88	4.47e-11	9.82e-10	(C) LN
RNASE2	14q11.2	1.85	0.57	0.42	0.39	1.84	0.43	0.42	0.3	4.53e-11	9.94e-10	(A) Bone
INKA1	3p21.31	1.81	1.3	1.24	2.4	0.51	0.57	0.53	1.21	4.71e-11	1.03e-09	(D) Prostate
MRTFB	16p13.12	2.51	3.04	3.14	2.66	0.54	0.47	0.53	0.89	4.77e-11	1.04e-09	(C) LN
MEFV	16p13.3	0.74	0.15	0.19	0.4	0.69	0.09	0.3	0.34	4.91e-11	1.07e-09	(A) Bone
ICMT	1p36.31	4.03	4.64	4.55	4.2	0.52	0.46	0.47	0.32	5.02e-11	1.09e-09	(B) Liver
TNFAIP8L2	1q21.3	2.08	1.36	1.53	2.03	0.51	0.38	0.62	0.38	5.02e-11	1.09e-09	(A) Bone
R3HDM1	2q21.3	2.8	3.23	3.38	3.3	0.5	0.49	0.5	0.48	5.04e-11	1.09e-09	(C) LN
CHKB	22q13.33	4.61	3.88	3.86	4.79	0.63	0.59	0.78	0.31	5.04e-11	1.09e-09	(D) Prostate
NLRC4	2p22.3	1	0.46	0.49	0.59	0.64	0.16	0.29	0.23	5.05e-11	1.09e-09	(A) Bone
UGT1A1	2q37.1	0.38	1.59	0.19	0.28	0.81	1.51	0.48	0.49	5.05e-11	1.09e-09	(B) Liver
PAF1	19q13.2	4.63	5.21	5.15	5.3	0.55	0.42	0.41	0.86	5.06e-11	1.1e-09	(D) Prostate
BMP8A	1p34.3	2.35	1.42	1.42	1.29	0.98	0.88	0.64	0.91	5.12e-11	1.11e-09	(A) Bone
RAB3IL1	11q12.2-q12.3	2.73	1.81	2.12	2.41	0.66	0.66	0.61	0.77	5.13e-11	1.11e-09	(A) Bone
GLI1	12q13.3	1.27	0.39	0.79	1.23	0.62	0.27	0.55	1.01	5.15e-11	1.11e-09	(A) Bone
SDS	12q24.13	2.06	3.33	1.67	1.76	0.79	1.45	0.94	0.69	5.36e-11	1.16e-09	(B) Liver
PPEF1	Xp22.13	1.33	0.46	0.67	0.5	0.63	0.63	0.72	0.4	5.46e-11	1.18e-09	(A) Bone
PF4	4q13.3	2.47	0.58	0.98	0.62	1.91	0.66	1.09	0.49	5.6e-11	1.21e-09	(A) Bone
RBP5	12p13.31	1.73	3.65	2.2	2.78	0.94	1.73	1.11	0.45	5.74e-11	1.23e-09	(B) Liver
TNN	1q25.1	0.7	0.39	0.09	0.18	0.73	0.41	0.09	0.22	5.81e-11	1.25e-09	(A) Bone
QPCT	2p22.2	3.11	3.41	1.75	2.55	1.16	1.98	1.11	1.18	5.85e-11	1.25e-09	(B) Liver
CBLN4	20q13.2	0.88	0.24	0.26	0.06	0.61	0.77	0.46	0.08	5.99e-11	1.28e-09	(A) Bone
GDF10	10q11.22	1.15	0.27	0.48	0.18	0.79	0.49	0.62	0.15	6.25e-11	1.34e-09	(A) Bone
SCN7A	2q24.3	0.07	0.19	0.22	0.99	0.19	0.25	0.31	0.78	6.32e-11	1.35e-09	(D) Prostate
MEIS1	2p14	0.64	0.97	0.61	2.1	0.42	0.57	0.39	1.3	6.36e-11	1.36e-09	(D) Prostate
SGCG	13q12.12	0.65	0.13	0.14	0.36	0.59	0.27	0.33	0.32	6.4e-11	1.37e-09	(A) Bone
TMEM82	1p36.21	0.21	0.73	0.02	0.05	0.42	0.85	0.02	0.03	6.57e-11	1.4e-09	(B) Liver
CYGB	17q25.1	3.34	1.8	2.52	2.99	1.08	0.83	0.92	1.32	6.57e-11	1.4e-09	(A) Bone
SFRP5	10q24.2	0.37	0.92	0.11	0.45	0.5	0.9	0.14	0.49	6.63e-11	1.41e-09	(B) Liver
TEX2	17q23.3	3.42	3.79	3.93	3.54	0.47	0.37	0.41	0.52	6.64e-11	1.41e-09	(C) LN
TNFRSF10B	8p21.3	3.59	3.17	2.85	3.53	0.65	0.6	0.62	0.48	6.97e-11	1.48e-09	(A) Bone
TMEM44	3q29	2.26	2.26	1.6	1.86	0.57	0.66	0.58	0.31	6.99e-11	1.48e-09	(B) Liver
NAV2	11p15.1	1.13	1.89	0.7	1.53	0.58	1.39	0.48	0.72	7.01e-11	1.48e-09	(B) Liver
UST	6q25.1	1.79	1.31	0.87	1.53	0.84	1.02	0.6	0.42	7.02e-11	1.49e-09	(A) Bone
LPL	8p21.3	2.95	1.12	2.14	1.44	1.08	0.82	1.32	0.82	7.07e-11	1.49e-09	(A) Bone
KLF11	2p25.1	2.54	3.32	2.99	2.58	0.52	0.6	0.47	0.71	7.08e-11	1.49e-09	(B) Liver
TRO	Xp11.21	1.09	0.81	0.56	1.14	0.55	0.49	0.28	0.61	7.1e-11	1.5e-09	(D) Prostate
NME8	7p14.1	0.53	0.07	0.13	0.36	0.54	0.08	0.16	0.17	7.21e-11	1.52e-09	(A) Bone
NEIL1	15q24.2	2.57	1.75	1.83	2.87	0.64	0.69	0.77	0.84	7.27e-11	1.53e-09	(D) Prostate
FHOD1	16q22.1	3.68	3.13	3	3.36	0.59	0.54	0.59	0.42	7.35e-11	1.54e-09	(A) Bone
SPSB1	1p36.22	1.91	2.99	2.78	2.92	0.78	0.98	0.86	0.81	7.35e-11	1.54e-09	(B) Liver
GP9	3q21.3	0.65	0.13	0.16	0.12	0.63	0.16	0.25	0.13	7.43e-11	1.56e-09	(A) Bone
BCKDK	16p11.2	4.19	5.02	4.73	4.37	0.61	0.59	0.55	0.7	7.44e-11	1.56e-09	(B) Liver
KIAA1614	1q25.3	0.72	0.46	0.38	0.59	0.36	0.27	0.21	0.25	7.45e-11	1.56e-09	(A) Bone
CASS4	20q13.31	0.7	0.29	0.33	0.8	0.45	0.13	0.27	0.44	7.52e-11	1.57e-09	(D) Prostate
SERINC3	20q13.12	5.02	5.26	5.59	5.26	0.58	0.29	0.41	0.39	7.56e-11	1.58e-09	(C) LN
S100A2	1q21.3	0.56	0.78	0.17	3.43	0.85	1.01	0.49	4.31	7.61e-11	1.59e-09	(D) Prostate
RGS18	1q31.2	1.69	0.37	0.76	0.81	1.29	0.31	0.65	0.75	7.75e-11	1.61e-09	(A) Bone
IGDCC4	15q22.31	0.7	0.2	0.29	0.53	0.5	0.16	0.3	0.37	7.88e-11	1.64e-09	(A) Bone
ROBO3	11q24.2	1.12	0.64	0.55	1.06	0.63	0.43	0.36	0.44	7.88e-11	1.64e-09	(A) Bone
WDR91	7q33	2.51	2.19	2.06	2.56	0.42	0.35	0.38	0.33	8.36e-11	1.74e-09	(D) Prostate
SLC45A3	1q32.1	6.25	3.94	6.94	3.88	1.62	2.46	1.87	2.81	8.4e-11	1.74e-09	(C) LN
USF3	3q13.2	1.67	2	2.18	1.66	0.46	0.48	0.41	0.51	8.46e-11	1.75e-09	(C) LN
ANXA9	1q21.3	2.11	2.69	1.34	2.08	0.92	1.15	0.75	0.48	8.53e-11	1.76e-09	(B) Liver
GCKR	2p23.3	0.59	1.53	0.22	0.42	0.8	1.34	0.44	0.26	8.62e-11	1.78e-09	(B) Liver
SCD	10q24.31	5.42	6.89	6.75	5.34	1.3	1.09	1.27	0.94	8.88e-11	1.83e-09	(B) Liver
VDR	12q13.11	1.96	1.55	1.09	1.78	0.77	0.83	0.69	0.32	9.32e-11	1.92e-09	(A) Bone
DDX19B	16q22.1	2.28	2.81	2.59	2.54	0.35	0.31	0.34	0.5	9.34e-11	1.92e-09	(B) Liver
MANEAL	1p34.3	2.77	4.08	3.65	2.29	0.92	0.95	1.03	1.2	9.46e-11	1.95e-09	(B) Liver
TNC	9q33.1	4.22	2.43	2.85	3.92	1.41	0.98	1.43	1.28	9.52e-11	1.96e-09	(A) Bone
EIF4EBP2	10q22.1	4.08	5.02	4.78	4.48	0.82	0.46	0.63	0.78	9.59e-11	1.97e-09	(B) Liver
TNS1	2q35	2.97	3.9	3.85	4.24	0.82	0.75	0.85	1.29	9.75e-11	2e-09	(D) Prostate
TSPAN32	11p15.5	1.38	0.34	0.56	1.07	1.07	0.33	0.54	0.75	9.96e-11	2.04e-09	(A) Bone
PSMD3	17q21.1	5.72	6.29	6.24	6.09	0.5	0.4	0.48	0.39	1.03e-10	2.1e-09	(B) Liver
DCP1A	3p21.1	2.65	2.91	3.15	2.61	0.49	0.34	0.39	0.54	1.04e-10	2.12e-09	(C) LN
TSHZ2	20q13.2	0.46	1.07	0.94	1.03	0.32	0.75	0.49	0.64	1.05e-10	2.14e-09	(B) Liver
RCOR2	11q13.1	1.44	1.26	0.71	0.73	0.64	0.96	0.5	0.27	1.06e-10	2.15e-09	(A) Bone
IRF2BPL	14q24.3	3.64	4.52	4.35	3.62	0.69	0.65	0.73	0.8	1.06e-10	2.17e-09	(B) Liver
RBP7	1p36.22	3.98	2.23	3.37	2.47	1.14	1.08	1.04	0.87	1.07e-10	2.18e-09	(A) Bone
POR	7q11.23	4.87	6	5.25	5.18	0.69	0.79	0.63	0.5	1.08e-10	2.19e-09	(B) Liver
RASGRP2	11q13.1	1.95	0.64	1.19	2.04	1	0.29	0.85	1.49	1.1e-10	2.23e-09	(D) Prostate
GSTA2	6p12.2	0.4	1.96	0.31	0.22	0.7	2.03	0.81	0.46	1.1e-10	2.23e-09	(B) Liver
KCNMB1	5q35.1	0.68	0.39	0.45	1.43	0.36	0.29	0.33	0.61	1.1e-10	2.23e-09	(D) Prostate
VENTX	10q26.3	0.5	0.19	0.19	0.66	0.42	0.16	0.15	0.22	1.11e-10	2.25e-09	(D) Prostate
HAL	12q23.1	0.63	1.15	0.16	0.46	0.6	1.2	0.25	0.41	1.11e-10	2.25e-09	(B) Liver
SYNPO2	4q26	1.04	1.48	1.92	3.02	0.8	0.87	0.88	1.7	1.13e-10	2.28e-09	(D) Prostate
RTL6	22q13.31	2.95	3.66	3.49	2.7	0.54	0.62	0.54	0.75	1.14e-10	2.3e-09	(B) Liver
VSTM1	19q13.42	0.89	0.06	0.05	0.23	1.15	0.07	0.11	0.34	1.14e-10	2.3e-09	(A) Bone
DDX6	11q23.3	4.81	4.77	5.26	4.73	0.45	0.36	0.43	0.22	1.14e-10	2.3e-09	(C) LN
B3GNTL1	17q25.3	2.3	1.54	1.81	2.04	0.56	0.48	0.5	0.48	1.15e-10	2.31e-09	(A) Bone
LTK	15q15.1	0.75	0.41	0.2	0.36	0.67	0.39	0.16	0.23	1.15e-10	2.31e-09	(A) Bone
CHD8	14q11.2	3.4	3.76	3.8	3.48	0.38	0.35	0.31	0.38	1.16e-10	2.33e-09	(C) LN
COL8A2	1p34.3	1.74	0.79	0.89	1.6	0.85	0.52	0.83	0.53	1.19e-10	2.39e-09	(A) Bone
FUBP3	9q34.11-q34.12	4.24	4.59	4.75	4.18	0.43	0.31	0.5	0.42	1.19e-10	2.39e-09	(C) LN
STK35	20p13	2.99	3.51	3.45	3.06	0.41	0.48	0.45	0.46	1.2e-10	2.41e-09	(B) Liver
PGLYRP1	19q13.32	1.31	0.41	0.41	0.83	1.16	0.34	0.36	0.62	1.22e-10	2.43e-09	(A) Bone
CRNKL1	20p11.23	3.27	3.36	3.73	3.28	0.37	0.42	0.44	0.22	1.22e-10	2.43e-09	(C) LN
CCDC8	19q13.32	1.33	0.63	0.78	1.87	0.67	0.47	0.52	0.84	1.23e-10	2.44e-09	(D) Prostate
QRICH1	3p21.31	4.09	4.52	4.59	4.27	0.49	0.47	0.37	0.41	1.25e-10	2.5e-09	(C) LN
ITGAX	16p11.2	2.31	1.53	1.44	2.59	0.84	0.62	0.83	0.65	1.26e-10	2.5e-09	(D) Prostate
GABBR1	6p22.1	3.03	1.78	2.14	2.94	0.85	0.77	1.02	1.28	1.29e-10	2.56e-09	(A) Bone
CEP295NL	17q25.3	0.2	0.09	0.07	0.21	0.15	0.08	0.08	0.13	1.29e-10	2.56e-09	(D) Prostate
FOXRED2	22q12.3	3.28	3.93	4.04	2.76	0.8	0.52	0.68	1.04	1.29e-10	2.56e-09	(C) LN
SMS	Xp22.11	6.14	6.64	7.42	6.14	1.04	0.92	1.26	0.36	1.33e-10	2.64e-09	(C) LN
TMEM176B	7q36.1	3.27	5.29	3.56	4.54	0.86	1.95	1.3	0.95	1.36e-10	2.69e-09	(B) Liver
FBXO28	1q42.11	3.2	3.38	3.8	3.03	0.58	0.42	0.5	0.65	1.36e-10	2.69e-09	(C) LN
STEAP2	7q21.13	5.54	3.93	6.15	3.88	1.13	2.2	1.36	1.16	1.37e-10	2.7e-09	(C) LN
LAT2	7q11.23	2.32	1.58	1.73	2.03	0.61	0.4	0.58	0.86	1.38e-10	2.73e-09	(A) Bone
B4GALT2	1p34.1	3.86	4.55	4.51	3.92	0.66	0.61	0.56	0.62	1.38e-10	2.73e-09	(B) Liver
NFASC	1q32.1	0.88	2.19	1.68	2.45	0.7	1.32	1	1.35	1.39e-10	2.74e-09	(D) Prostate
SF1	11q13.1	5.65	6.05	6.17	5.92	0.55	0.42	0.3	0.78	1.4e-10	2.75e-09	(C) LN
C7ORF61	7q22.1	0.85	0.39	0.46	0.61	0.49	0.25	0.25	0.14	1.42e-10	2.79e-09	(A) Bone
CACNA2D4	12p13.33	0.82	0.33	0.29	0.51	0.69	0.17	0.18	0.2	1.43e-10	2.81e-09	(A) Bone
RMDN2	2p22.2	1.22	0.87	0.82	1.1	0.37	0.44	0.3	0.59	1.44e-10	2.83e-09	(A) Bone
PRDM5	4q27	0.8	0.47	0.43	0.93	0.37	0.34	0.31	0.43	1.5e-10	2.93e-09	(D) Prostate
CSAD	12q13.13	3.6	2.89	2.84	3.48	0.62	0.62	0.78	0.74	1.52e-10	2.98e-09	(A) Bone
TP53INP2	20q11.22	3.13	4	4.12	3.63	0.87	0.83	0.92	0.47	1.53e-10	3e-09	(C) LN
BCL7B	7q11.23	4.21	4.98	4.69	4.92	0.59	0.53	0.5	0.67	1.54e-10	3.02e-09	(B) Liver
SMIM5	17q25.1	0.63	0.45	0.28	0.58	0.4	0.33	0.16	0.09	1.57e-10	3.06e-09	(A) Bone
ALDOC	17q11.2	3.17	4.99	3.83	3.56	0.9	1.19	1.26	1.21	1.59e-10	3.1e-09	(B) Liver
TEX261	2p13.3	4.69	4.97	5.23	4.98	0.57	0.33	0.38	0.3	1.59e-10	3.1e-09	(C) LN
SCAF4	21q22.11	3.5	4	3.93	3.57	0.47	0.38	0.35	0.53	1.6e-10	3.11e-09	(B) Liver
SOD1	21q22.11	7.45	8.28	7.95	7.91	0.6	0.53	0.53	0.76	1.6e-10	3.12e-09	(B) Liver
YLPM1	14q24.3	3.32	3.79	3.88	3.56	0.56	0.45	0.38	1.02	1.63e-10	3.17e-09	(C) LN
DEPDC7	11p13	0.83	1.57	0.44	0.89	0.58	1.14	0.55	1.04	1.64e-10	3.18e-09	(B) Liver
LRFN3	19q13.12	2.08	2.75	2.69	2.24	0.5	0.65	0.57	1.01	1.66e-10	3.22e-09	(B) Liver
PARP1	1q42.12	5.29	5.85	5.82	5.43	0.5	0.42	0.5	0.3	1.68e-10	3.24e-09	(B) Liver
AK4	1p31.3	2.85	3.91	3.78	3.52	0.91	0.84	0.89	0.56	1.7e-10	3.28e-09	(B) Liver
THRSP	11q14.1	0.61	1.97	0.54	0.23	0.79	1.75	0.6	0.2	1.7e-10	3.29e-09	(B) Liver
C16ORF74	16q24.1	0.98	0.63	0.51	2.01	0.6	0.41	0.41	1.67	1.72e-10	3.32e-09	(D) Prostate
TCF21	6q23.2	0.14	0.72	0.25	2.18	0.37	0.39	0.85	1.74	1.73e-10	3.33e-09	(D) Prostate
SCARA5	8p21.1	1.15	0.21	0.48	0.59	0.71	0.24	0.77	0.54	1.74e-10	3.35e-09	(A) Bone
MGAM	7q34	0.6	0.08	0.08	0.17	0.69	0.16	0.22	0.12	1.75e-10	3.36e-09	(A) Bone
ADAMTS14	10q22.1	1	0.6	0.4	1.54	0.6	0.73	0.39	1.43	1.75e-10	3.37e-09	(D) Prostate
CNOT1	16q21	3.89	4.46	4.34	3.96	0.51	0.38	0.41	0.18	1.81e-10	3.47e-09	(B) Liver
RBM27	5q32	2.88	3.15	3.3	2.84	0.35	0.32	0.4	0.27	1.81e-10	3.47e-09	(C) LN
DUSP3	17q21.31	4.03	4.74	4.62	4.34	0.67	0.5	0.5	0.34	1.93e-10	3.7e-09	(B) Liver
MMP19	12q13.2	2	1.19	1.22	1.93	0.87	0.63	0.62	0.64	1.95e-10	3.72e-09	(A) Bone
CCNL2	1p36.33	5.55	4.9	4.8	5.51	0.72	0.61	0.68	0.34	1.96e-10	3.75e-09	(A) Bone
CLPP	19p13.3	4.81	5.58	5.57	5.17	0.81	0.58	0.6	0.71	1.97e-10	3.77e-09	(B) Liver
PPP1R8	1p35.3	3.89	4.39	4.37	4.31	0.49	0.46	0.4	0.28	2.02e-10	3.86e-09	(B) Liver
MAN2C1	15q24.2	4.13	3.41	3.41	4.04	0.62	0.64	0.7	0.85	2.12e-10	4.04e-09	(A) Bone
DNAJC14	12q13.2	3.62	3.82	4.03	3.52	0.4	0.3	0.34	0.44	2.12e-10	4.04e-09	(C) LN
RGS5	1q23.3	3.99	3.97	5.09	3.81	1.17	0.99	0.84	1.33	2.13e-10	4.04e-09	(C) LN
LARP1	5q33.2	5.12	5.58	5.71	5	0.53	0.62	0.46	1.03	2.14e-10	4.06e-09	(C) LN
LURAP1	1p34.1	0.58	0.33	0.29	0.69	0.33	0.29	0.16	0.48	2.14e-10	4.07e-09	(D) Prostate
DNAJC22	12q13.12	1.34	2.37	0.93	0.5	0.95	0.92	0.87	0.27	2.15e-10	4.08e-09	(B) Liver
ELOA	1p36.11	3.78	4.13	4.27	3.67	0.48	0.42	0.41	0.45	2.21e-10	4.18e-09	(C) LN
INKA2	1p13.2	1.57	1.27	0.97	1.53	0.54	0.72	0.43	0.32	2.23e-10	4.21e-09	(A) Bone
GATA6	18q11.2	1.25	2.22	2	1.68	0.65	0.83	0.81	0.67	2.25e-10	4.26e-09	(B) Liver
CSDC2	22q13.2	0.39	0.26	0.13	1	0.36	0.29	0.12	1.06	2.26e-10	4.27e-09	(D) Prostate
SEPTIN4	17q22	0.48	0.17	0.15	0.23	0.43	0.12	0.12	0.25	2.35e-10	4.44e-09	(A) Bone
MCEMP1	19p13.2	0.77	0.14	0.12	0.65	0.89	0.1	0.16	0.77	2.52e-10	4.74e-09	(A) Bone
SLC17A1	6p22.2	0.23	0.94	0.02	0	0.6	1.08	0.03	0.01	2.55e-10	4.8e-09	(B) Liver
PTPN1	20q13.13	4.01	4.13	4.54	4.15	0.46	0.4	0.49	0.42	2.56e-10	4.81e-09	(C) LN
THSD1	13q14.3	1.46	0.89	1.01	1.27	0.47	0.35	0.46	0.33	2.56e-10	4.81e-09	(A) Bone
SNIP1	1p34.3	2.3	2.5	2.67	2.5	0.3	0.36	0.32	0.36	2.58e-10	4.83e-09	(C) LN
SP2	17q21.32	3.07	3.75	3.6	3.19	0.58	0.45	0.48	0.95	2.58e-10	4.83e-09	(B) Liver
KAT14	20p11.23	2.57	2.89	2.95	2.64	0.32	0.35	0.35	0.55	2.59e-10	4.84e-09	(C) LN
BCLAF1	6q23.3	4.1	4.38	4.65	4.22	0.52	0.31	0.45	0.63	2.6e-10	4.86e-09	(C) LN
ATG13	11p11.2	3.99	4.4	4.54	3.89	0.54	0.33	0.47	0.79	2.6e-10	4.86e-09	(C) LN
LILRA5	19q13.42	1.53	0.7	0.51	1.09	1.22	0.62	0.49	1.21	2.74e-10	5.11e-09	(A) Bone
KCNK7	11q13.1	0.49	0.24	0.2	0.67	0.38	0.13	0.11	0.62	2.75e-10	5.13e-09	(D) Prostate
GABRP	5q35.1	0.38	0.86	0.14	1.61	0.59	1.03	0.21	1.03	2.76e-10	5.14e-09	(D) Prostate
MAPK8IP1	11p11.2	3.04	4.06	3.98	2.5	0.9	0.92	0.98	1.24	2.76e-10	5.14e-09	(B) Liver
GLIS1	1p32.3	0.34	0.09	0.08	0.76	0.39	0.12	0.11	0.7	2.78e-10	5.17e-09	(D) Prostate
SLC22A25	11q12.3	0.14	0.6	0.04	0.04	0.28	0.8	0.04	0.03	2.82e-10	5.25e-09	(B) Liver
ADRM1	20q13.33	5.62	6.29	6.1	6.2	0.56	0.42	0.48	0.18	2.84e-10	5.27e-09	(B) Liver
DBH	9q34.2	0.55	1.9	0.39	0.71	0.78	1.82	0.61	0.63	2.88e-10	5.35e-09	(B) Liver
DIAPH1	5q31.3	4.55	5.25	5.06	4.51	0.58	0.58	0.46	0.45	2.89e-10	5.36e-09	(B) Liver
PSMC4	19q13.11-q13.13	5.35	5.86	5.84	5.5	0.49	0.38	0.44	0.39	2.9e-10	5.36e-09	(B) Liver
CCDC124	19p13.11	5.24	5.95	5.82	5.36	0.66	0.51	0.53	0.44	2.92e-10	5.4e-09	(B) Liver
TWIST1	7p21.1	2.52	1.25	1.55	2.11	0.91	1.23	0.98	0.55	2.93e-10	5.41e-09	(A) Bone
SPEN	1p36.21-p36.13	2.86	3.44	3.38	2.96	0.52	0.5	0.45	0.75	2.94e-10	5.42e-09	(B) Liver
L3HYPDH	14q23.1	2.5	2.1	1.93	2.41	0.58	0.5	0.42	0.45	2.94e-10	5.43e-09	(A) Bone
NCF2	1q25.3	2.71	1.83	1.59	2.52	1.18	0.67	0.85	1.23	2.95e-10	5.43e-09	(A) Bone
PROK2	3p13	0.73	0.05	0.12	0.62	0.83	0.07	0.32	0.79	2.97e-10	5.47e-09	(A) Bone
CERCAM	9q34.11	3.33	2.39	2.43	3.59	1.04	0.64	0.75	0.96	3.04e-10	5.58e-09	(D) Prostate
CXCL17	19q13.2	0.42	1.52	0.28	1.85	0.6	1.88	0.43	1.48	3.04e-10	5.59e-09	(D) Prostate
YWHAG	7q11.23	5.64	6.44	6.32	6.28	0.81	0.54	0.55	0.34	3.09e-10	5.67e-09	(B) Liver
KARS1	16q23.1	5.19	5.56	5.76	5.2	0.53	0.52	0.45	0.74	3.11e-10	5.7e-09	(C) LN
CPS1	2q34	1.16	3.87	1.03	0.23	1.52	2.78	1.81	0.07	3.11e-10	5.7e-09	(B) Liver
ALKBH5	17p11.2	4.89	5.61	5.56	4.84	0.63	0.55	0.69	0.66	3.18e-10	5.81e-09	(B) Liver
LST1	6p21.33	3.11	1.97	2.03	3.13	1.11	0.68	1.04	1.2	3.18e-10	5.81e-09	(D) Prostate
CNRIP1	2p14	1.86	1.04	1.42	2.04	0.55	0.42	0.61	0.94	3.19e-10	5.83e-09	(D) Prostate
F2R	5q13.3	2.91	3.8	3.73	3.42	0.79	0.85	0.74	0.73	3.32e-10	6.05e-09	(B) Liver
DIP2B	12q13.12	2.81	3.02	3.25	2.94	0.4	0.39	0.37	0.19	3.32e-10	6.05e-09	(C) LN
HEY2	6q22.31	2.49	1.84	1.57	1.36	0.94	0.83	0.72	0.67	3.36e-10	6.11e-09	(A) Bone
JDP2	14q24.3	2.17	1.66	1.38	1.89	0.74	0.62	0.67	0.43	3.4e-10	6.19e-09	(A) Bone
SERPINB1	6p25.2	3.41	2.69	2.21	4.25	1.19	0.95	0.94	3.02	3.43e-10	6.24e-09	(D) Prostate
AGO1	1p34.3	2.26	2.69	2.76	2.6	0.45	0.48	0.4	0.96	3.49e-10	6.33e-09	(C) LN
TUBG1	17q21.31	4.57	5.48	5.07	4.55	0.62	0.64	0.62	0.25	3.55e-10	6.44e-09	(B) Liver
CD300LB	17q25.1	0.63	0.2	0.21	0.3	0.55	0.15	0.24	0.13	3.55e-10	6.44e-09	(A) Bone
NAALADL1	11q13.1	1.01	0.61	0.48	0.92	0.63	0.44	0.24	0.36	3.65e-10	6.61e-09	(A) Bone
IL22RA1	1p36.11	0.42	1.06	0.26	0.45	0.61	0.53	0.29	0.48	3.66e-10	6.61e-09	(B) Liver
CSNK1D	17q25.3	5.25	5.69	5.87	5.41	0.66	0.4	0.44	0.93	3.67e-10	6.62e-09	(C) LN
CSNK2B	6p21.33	6.02	6.7	6.54	6.43	0.65	0.43	0.42	0.31	3.73e-10	6.73e-09	(B) Liver
PI3	20q13.12	1.13	0.46	0.34	3.33	1.22	0.86	0.47	3.78	3.79e-10	6.84e-09	(D) Prostate
KLHL12	1q32.1	4.05	4.14	4.52	4.34	0.43	0.43	0.42	0.21	3.84e-10	6.92e-09	(C) LN
KDM1A	1p36.12	4.75	5.33	5.28	5.05	0.51	0.63	0.47	0.36	3.9e-10	7.02e-09	(B) Liver
ACSS3	12q21.31	0.7	1.33	0.41	0.91	0.56	1.02	0.34	0.48	3.96e-10	7.12e-09	(B) Liver
MMP2	16q12.2	4.79	3.31	3.62	5.35	1.31	1.09	1.2	1.17	3.96e-10	7.12e-09	(D) Prostate
IL1RL1	2q12.1	0.25	0.08	0.11	0.83	0.29	0.09	0.13	0.83	3.99e-10	7.17e-09	(D) Prostate
CA3	8q21.2	2.44	1.02	0.9	0.93	1.57	1.46	1.27	0.53	4.01e-10	7.19e-09	(A) Bone
GFI1B	9q34.13	0.85	0.03	0.11	0.1	1.07	0.03	0.23	0.08	4.02e-10	7.19e-09	(A) Bone
KPNB1	17q21.32	5.26	5.59	5.7	5.11	0.43	0.41	0.38	0.51	4.02e-10	7.2e-09	(C) LN
STIP1	11q13.1	5.76	6.18	6.34	5.84	0.58	0.51	0.47	0.5	4.03e-10	7.21e-09	(C) LN
APCDD1	18p11.22	4.04	2.24	2.93	3.46	1.22	1.39	1.27	1.14	4.09e-10	7.3e-09	(A) Bone
FOLR2	11q13.4	3.57	2.13	2.78	2.87	0.9	0.81	1.06	1.47	4.2e-10	7.49e-09	(A) Bone
PRKAR1A	17q24.2	5.25	5.54	5.81	5.52	0.6	0.33	0.36	0.78	4.25e-10	7.58e-09	(C) LN
DGKI	7q33	0.37	0.16	0.11	0.16	0.32	0.21	0.1	0.1	4.27e-10	7.6e-09	(A) Bone
PCSK9	1p32.3	0.39	1.06	0.11	0.55	0.57	1.05	0.26	1.14	4.27e-10	7.6e-09	(B) Liver
PHC3	3q26.2	2.41	2.74	2.87	2.58	0.4	0.5	0.38	0.33	4.31e-10	7.66e-09	(C) LN
GJA1	6q22.31	5.3	3.92	3.93	4.56	1.24	1.7	1.16	1.58	4.32e-10	7.67e-09	(A) Bone
ACOT11	1p32.3	0.54	0.47	0.21	0.79	0.37	0.37	0.22	0.49	4.36e-10	7.74e-09	(D) Prostate
FOSL1	11q13.1	0.8	0.55	0.45	2.14	0.57	0.4	0.4	2.04	4.38e-10	7.77e-09	(D) Prostate
PLIN2	9p22.1	3.5	4.96	3.4	3.79	0.85	1.08	1.08	0.97	4.43e-10	7.84e-09	(B) Liver
ACMSD	2q21.3	0.88	1.72	0.95	0.84	0.42	1.07	0.37	0.19	4.43e-10	7.84e-09	(B) Liver
CC2D2B	10q24.1	0.41	0.18	0.22	0.25	0.25	0.08	0.12	0.09	4.44e-10	7.84e-09	(A) Bone
ID3	1p36.12	5.73	4.89	4.55	4.78	1.02	1.2	1.06	0.53	4.48e-10	7.91e-09	(A) Bone
MED9	17p11.2	2.81	3.34	3.48	2.59	0.64	0.64	0.6	0.6	4.48e-10	7.91e-09	(C) LN
TREML1	6p21.1	0.9	0.32	0.39	0.68	0.66	0.24	0.33	0.25	4.5e-10	7.94e-09	(A) Bone
LILRB3	19q13.42	1.65	0.9	0.81	1.4	0.98	0.44	0.59	0.65	4.56e-10	8.03e-09	(A) Bone
SERPINB3	18q21.33	0.23	0.14	0.09	2.5	0.58	0.46	0.42	3.59	4.57e-10	8.03e-09	(D) Prostate
MARK2	11q13.1	4.01	4.34	4.52	4.14	0.44	0.48	0.44	0.56	4.57e-10	8.03e-09	(C) LN
FAM124B	2q36.2	0.7	0.45	0.35	0.28	0.41	0.26	0.23	0.15	4.57e-10	8.03e-09	(A) Bone
TSPAN16	19p13.2	0.59	0.08	0.11	0.16	0.69	0.06	0.1	0.07	4.6e-10	8.07e-09	(A) Bone
DCAF1	3p21.2	2.67	2.98	3.1	2.76	0.43	0.37	0.34	0.5	4.75e-10	8.33e-09	(C) LN
SRP54	14q13.2	4.77	5.1	5.34	4.57	0.54	0.46	0.53	0.67	4.8e-10	8.4e-09	(C) LN
CLDN23	8p23.1	1.41	2.22	1.22	1.5	0.58	0.76	0.61	0.36	4.82e-10	8.43e-09	(B) Liver
PLEK2	14q23.3-q24.1	2.43	2.91	1.76	3.1	0.83	0.82	0.76	1.88	4.86e-10	8.5e-09	(D) Prostate
NUMB	14q24.3	3.32	3.94	3.78	3.7	0.56	0.48	0.39	0.28	4.9e-10	8.56e-09	(B) Liver
CS	12q13.3	5.83	6.09	6.36	5.94	0.51	0.34	0.44	0.53	4.93e-10	8.6e-09	(C) LN
MRPL37	1p32.3	5.14	5.81	5.69	5.15	0.52	0.66	0.54	0.61	5.04e-10	8.77e-09	(B) Liver
BLCAP	20q11.23	4.73	5.4	5.38	4.88	0.66	0.58	0.59	0.66	5.04e-10	8.77e-09	(B) Liver
KLHDC10	7q32.2	3.09	3.5	3.52	3.03	0.4	0.55	0.35	0.38	5.04e-10	8.77e-09	(C) LN
SPOCK1	5q31.2	4.14	3.81	6.02	4.22	1.95	2.02	1.68	2.06	5.07e-10	8.82e-09	(C) LN
NOMO1	16p13.11	3.73	4.67	4.95	3.98	1.12	0.74	1.19	0.59	5.07e-10	8.82e-09	(C) LN
OSGIN1	16q23.3	1.4	2.69	1.39	1.15	0.69	1.46	0.77	0.3	5.14e-10	8.93e-09	(B) Liver
CD84	1q23.3	1.71	0.89	1.01	1.27	0.76	0.43	0.69	0.71	5.16e-10	8.95e-09	(A) Bone
TMEM97	17q11.2	3.71	4.54	4.24	2.91	0.72	0.64	0.68	0.39	5.18e-10	8.97e-09	(B) Liver
DNAJC21	5p13.2	2.96	3.29	3.46	3.53	0.39	0.49	0.46	0.98	5.28e-10	9.13e-09	(D) Prostate
GALNT16	14q24.1	0.91	1.23	1.72	1.27	0.63	0.97	0.64	1.38	5.28e-10	9.13e-09	(C) LN
DPEP2	16q22.1	1.51	0.72	0.82	1.17	0.8	0.32	0.63	0.51	5.34e-10	9.23e-09	(A) Bone
MBTPS2	Xp22.12	2.14	2.39	2.71	2.12	0.55	0.51	0.48	0.28	5.36e-10	9.26e-09	(C) LN
SARDH	9q34.2	0.93	1.98	0.75	0.76	0.63	1.34	0.64	0.59	5.41e-10	9.33e-09	(B) Liver
TMEM140	7q33	3.14	3.72	3.67	3.32	0.52	0.37	0.53	0.85	5.43e-10	9.36e-09	(B) Liver
FGFR2	10q26.13	1.29	1.39	0.44	1.41	0.74	0.88	0.9	0.83	5.6e-10	9.65e-09	(D) Prostate
PDXDC1	16p13.11	5.07	5.43	5.77	4.88	0.66	0.65	0.59	0.86	5.68e-10	9.77e-09	(C) LN
SLC16A5	17q25.1	1.25	0.96	0.76	1.77	0.58	0.44	0.41	0.4	5.73e-10	9.85e-09	(D) Prostate
TEPSIN	17q25.3	3.4	2.95	2.78	3.13	0.59	0.51	0.51	0.69	5.89e-10	1.01e-08	(A) Bone
SAMD4B	19q13.2	4.02	4.59	4.55	4.15	0.56	0.41	0.46	0.94	5.9e-10	1.01e-08	(B) Liver
ZNF354B	5q35.3	2.32	1.66	1.89	2.02	0.53	0.42	0.44	0.33	5.97e-10	1.02e-08	(A) Bone
KLF3	4p14	3.52	4.16	4.11	3.77	0.69	0.44	0.47	0.48	6.02e-10	1.03e-08	(B) Liver
PEAK3	19p13.3	0.53	0.2	0.22	0.32	0.41	0.08	0.15	0.17	6.03e-10	1.03e-08	(A) Bone
TRIM29	11q23.3	0.52	1.07	0.36	3.2	0.92	1.34	0.58	2.35	6.08e-10	1.04e-08	(D) Prostate
NRP2	2q33.3	2.46	1.81	1.65	1.91	0.75	0.81	0.7	0.3	6.12e-10	1.04e-08	(A) Bone
CCN6	6q21	0.54	0.17	0.09	0.99	0.53	0.26	0.15	1.84	6.13e-10	1.05e-08	(D) Prostate
USP22	17p11.2	5.45	5.78	6.1	5.14	0.67	0.71	0.49	0.74	6.14e-10	1.05e-08	(C) LN
DEXI	16p13.13	2.77	3.72	3.64	3.23	0.95	0.66	0.71	1.42	6.2e-10	1.06e-08	(B) Liver
FUT6	19p13.3	0.2	0.93	0.05	0.15	0.49	1.22	0.09	0.15	6.29e-10	1.07e-08	(B) Liver
THRAP3	1p34.3	5.2	5.28	5.66	4.93	0.5	0.34	0.4	0.68	6.49e-10	1.1e-08	(C) LN
PLCB2	15q15.1	2.29	1.46	1.46	2.4	0.89	0.55	0.78	0.96	6.62e-10	1.12e-08	(D) Prostate
CMTM4	16q22.1-q22.3	3.7	4	4.5	3.65	0.73	0.65	0.73	0.91	6.77e-10	1.15e-08	(C) LN
CES3	16q22.1	0.92	2.1	0.63	0.41	0.9	1.14	0.9	0.29	6.82e-10	1.16e-08	(B) Liver
SMAD6	15q22.31	2.02	1.7	1.29	1.47	0.77	0.53	0.52	0.82	6.82e-10	1.16e-08	(A) Bone
INCENP	11q12.3	2.62	3.5	3	2.58	0.57	0.71	0.54	0.39	6.83e-10	1.16e-08	(B) Liver
GOLPH3	5p13.3	5.96	6.22	6.59	5.83	0.61	0.49	0.56	0.32	6.86e-10	1.16e-08	(C) LN
RNF26	11q23.3	3.66	4.42	4.15	3.74	0.59	0.44	0.55	0.64	6.91e-10	1.17e-08	(B) Liver
BRAP	12q24.12	2.75	2.99	3.08	2.87	0.28	0.37	0.29	0.12	6.94e-10	1.17e-08	(C) LN
RRM1	11p15.4	4.27	5.12	4.87	4.02	0.55	0.77	0.75	0.81	7.03e-10	1.18e-08	(B) Liver
MYRF	11q12.2	0.85	1.58	0.55	0.48	0.69	0.99	0.44	0.06	7.14e-10	1.2e-08	(B) Liver
WDR47	1p13.3	1.97	2.11	2.36	2.15	0.29	0.51	0.34	0.25	7.2e-10	1.21e-08	(C) LN
NNMT	11q23.2	4	4.67	2.99	4.01	1.01	1.68	1.12	1.89	7.29e-10	1.23e-08	(B) Liver
ZNF518B	4p16.1	2.16	2.49	2.79	2.56	0.53	0.6	0.58	0.47	7.32e-10	1.23e-08	(C) LN
TMUB1	7q36.1	4.07	5.02	4.48	4.01	0.64	0.58	0.6	0.76	7.36e-10	1.24e-08	(B) Liver
ACTN4	19q13.2	5.75	6.61	6.29	6.41	0.69	0.59	0.56	0.68	7.41e-10	1.24e-08	(B) Liver
PDPK1	16p13.3	2.99	3.24	3.44	2.97	0.44	0.31	0.38	0.49	7.42e-10	1.24e-08	(C) LN
SPRR3	1q21.3	0.3	0.35	0.02	2.68	0.84	1.13	0.06	2.99	7.51e-10	1.26e-08	(D) Prostate
UROC1	3q21.3	0.37	1.12	0.04	0.13	0.76	1.23	0.08	0.13	7.68e-10	1.28e-08	(B) Liver
MYO1F	19p13.2	2.69	1.68	1.8	2.76	1.06	0.5	0.82	0.61	7.71e-10	1.29e-08	(D) Prostate
PAGE4	Xp11.23	0.16	0.06	0.05	1.16	0.35	0.12	0.26	1.28	7.76e-10	1.29e-08	(D) Prostate
P2RX1	17p13.2	1.14	0.24	0.46	1.49	1.02	0.18	0.5	0.47	7.76e-10	1.29e-08	(D) Prostate
EP300	22q13.2	3.43	3.77	3.95	3.62	0.53	0.29	0.42	0.79	7.78e-10	1.3e-08	(C) LN
TRIM14	9q22.33	3.49	3.97	4.28	3.39	0.67	0.65	0.76	1.12	7.88e-10	1.31e-08	(C) LN
ERMN	2q24.1	0.32	0.08	0.08	0.28	0.31	0.13	0.12	0.24	7.93e-10	1.32e-08	(A) Bone
RPL36AL	14q21.3	7.16	7.92	8.16	7.81	0.91	0.86	0.93	0.78	7.95e-10	1.32e-08	(C) LN
CXCL8	4q13.3	1.27	2.06	0.68	3.3	1.09	0.95	0.86	3.78	7.96e-10	1.32e-08	(D) Prostate
ZBED1	Xp22.33 and Yp11	3.4	4.41	4.29	3.2	0.95	0.83	0.85	1.29	8.07e-10	1.34e-08	(B) Liver
ANKS4B	16p12.2	0.12	0.53	0.03	0.06	0.3	0.65	0.04	0.05	8.12e-10	1.35e-08	(B) Liver
PCOLCE2	3q23	1.2	1.01	0.52	2.03	0.69	0.73	0.71	0.95	8.12e-10	1.35e-08	(D) Prostate
SSBP3	1p32.3	4.47	5.18	5.29	4.54	0.72	0.72	0.8	1.06	8.14e-10	1.35e-08	(C) LN
CNOT6	5q35.3	3.27	3.51	3.82	3.29	0.51	0.51	0.48	0.22	8.21e-10	1.36e-08	(C) LN
CLINT1	5q33.3	4.38	4.86	4.83	4.53	0.49	0.44	0.39	0.33	8.22e-10	1.36e-08	(B) Liver
SIGLEC5	19q13.41	0.84	0.19	0.26	0.41	0.82	0.14	0.29	0.33	8.26e-10	1.36e-08	(A) Bone
RIN1	11q13.2	1.42	1.14	0.86	1.85	0.59	0.69	0.43	0.41	8.28e-10	1.37e-08	(D) Prostate
RBM4	11q13.2	4.59	4.89	5.13	5.19	0.56	0.4	0.44	0.36	8.49e-10	1.4e-08	(D) Prostate
FGR	1p35.3	2.31	1.2	1.15	1.9	1.39	0.52	0.86	0.74	8.88e-10	1.46e-08	(A) Bone
UBQLN1	9q21.32	4.93	5.14	5.45	4.71	0.52	0.42	0.48	0.52	8.9e-10	1.47e-08	(C) LN
NRTN	19p13.3	0.55	1.16	0.4	0.65	0.43	0.86	0.33	0.44	8.91e-10	1.47e-08	(B) Liver
COL27A1	9q32	1.8	1.62	0.87	2.33	1.05	0.94	0.66	0.93	8.99e-10	1.48e-08	(D) Prostate
ZSWIM1	20q13.12	2.53	2.96	3.02	2.94	0.5	0.32	0.45	0.5	9.07e-10	1.49e-08	(C) LN
SRSF8	11q21	3.82	4.02	4.52	4.05	0.71	0.54	0.57	0.67	9.07e-10	1.49e-08	(C) LN
AKR1B10	7q33	0.53	1.52	0.18	2.01	0.93	1.43	0.29	3.22	9.16e-10	1.5e-08	(D) Prostate
GANAB	11q12.3	6.69	6.96	7.19	6.56	0.54	0.41	0.4	0.41	9.26e-10	1.52e-08	(C) LN
TMEM268	9q32	3.47	3.02	4	3.04	0.7	0.79	0.65	0.76	9.32e-10	1.52e-08	(C) LN
CNDP1	18q22.3	0.17	0.63	0.04	0.05	0.32	0.81	0.07	0.03	9.44e-10	1.54e-08	(B) Liver
PTPRH	19q13.42	0.45	1.14	0.15	0.46	0.76	0.89	0.26	0.38	9.45e-10	1.54e-08	(B) Liver
CYTH4	22q13.1	2.46	1.5	1.72	2.81	0.78	0.55	0.9	0.77	9.51e-10	1.55e-08	(D) Prostate
SEC31B	10q24.31	2.09	1.19	1.48	2.11	0.59	0.57	0.79	0.83	9.58e-10	1.56e-08	(D) Prostate
CXCR1	2q35	0.98	0.21	0.18	0.6	0.98	0.67	0.47	0.74	9.59e-10	1.56e-08	(A) Bone
TNFAIP1	17q11.2	3.85	4.58	4.31	4.39	0.57	0.42	0.53	0.47	9.63e-10	1.57e-08	(B) Liver
CDK12	17q12	2.9	3.24	3.34	3.03	0.44	0.41	0.34	0.51	9.66e-10	1.57e-08	(C) LN
TMEM209	7q32.2	3.17	3.59	3.65	2.68	0.52	0.5	0.47	0.16	9.7e-10	1.58e-08	(C) LN
PRRC2B	9q34.13	4.71	5.02	5.33	4.56	0.58	0.49	0.55	1.16	9.78e-10	1.59e-08	(C) LN
RBM18	9q33.2	3.18	3.21	3.69	3.59	0.48	0.42	0.5	0.53	9.8e-10	1.59e-08	(C) LN
DROSHA	5p13.3	3.54	3.97	4.03	3.7	0.47	0.5	0.44	0.13	9.84e-10	1.6e-08	(C) LN
JOSD1	22q13.1	3.76	4.31	4.1	4.17	0.41	0.43	0.39	0.22	9.9e-10	1.6e-08	(B) Liver
APOC1	19q13.32	5.83	7.55	5.12	4.5	1.38	1.67	1.61	2.89	1e-09	1.62e-08	(B) Liver
U2AF2	19q13.42	5.58	6.08	6.06	5.54	0.51	0.46	0.42	0.9	1e-09	1.62e-08	(B) Liver
SRF	6p21.1	3.53	4.12	4.18	3.98	0.66	0.48	0.56	1.12	1.01e-09	1.64e-08	(C) LN
AJUBA	14q11.2	1.73	1.81	1.18	2.24	0.62	0.8	0.46	0.72	1.01e-09	1.64e-08	(D) Prostate
EPX	17q22	1.24	0.27	0.26	0.17	1.44	0.17	0.14	0.09	1.02e-09	1.64e-08	(A) Bone
C11ORF98	11q12.3	1.33	0.89	0.85	1.26	0.57	0.45	0.3	0.46	1.02e-09	1.64e-08	(A) Bone
CHAMP1	13q34	2.87	3.47	3.51	2.57	0.64	0.67	0.61	0.73	1.03e-09	1.65e-08	(C) LN
ZFP91	11q12.1	4.2	4.44	4.59	4.25	0.39	0.31	0.34	0.43	1.04e-09	1.67e-08	(C) LN
RAB8A	19p13.11	4.61	5.11	5	4.65	0.45	0.39	0.37	0.35	1.04e-09	1.67e-08	(B) Liver
NT5E	6q14.3	2.28	2.04	1.44	2.48	0.74	0.91	0.76	1.09	1.04e-09	1.67e-08	(D) Prostate
GNAO1	16q13	0.36	1.26	0.49	0.76	0.38	1.1	0.47	0.7	1.04e-09	1.67e-08	(B) Liver
YJEFN3	19p13.11	2.85	1.83	2.06	2.54	0.75	0.92	0.85	1.23	1.06e-09	1.7e-08	(A) Bone
FKBP7	2q31.2	2.57	1.75	1.92	2.29	0.75	0.82	0.51	0.62	1.07e-09	1.71e-08	(A) Bone
PGAM5	12q24.33	3.29	4.06	3.83	3.15	0.61	0.68	0.6	0.42	1.08e-09	1.72e-08	(B) Liver
ARID1B	6q25.3	2.75	3.27	3.24	3.05	0.5	0.52	0.41	0.76	1.09e-09	1.74e-08	(B) Liver
GEM	8q22.1	2.09	2.89	3.07	3.4	0.98	0.89	0.9	0.87	1.09e-09	1.74e-08	(D) Prostate
MATN3	2p24.1	2.13	0.67	1.18	1.78	1.17	0.55	1.07	1.68	1.1e-09	1.75e-08	(A) Bone
COX7A1	19q13.12	2.99	1.83	2.13	2.88	1.09	0.84	0.73	0.91	1.1e-09	1.75e-08	(A) Bone
CDV3	3q22.1	4.57	5.29	5.18	4.36	0.63	0.43	0.67	1.09	1.13e-09	1.8e-08	(B) Liver
HOXC10	12q13.13	1.48	0.26	1.16	0.58	0.74	0.55	0.88	0.98	1.14e-09	1.82e-08	(A) Bone
CCNT1	12q13.11-q13.12	2.73	2.97	3.12	2.67	0.36	0.39	0.35	0.21	1.14e-09	1.82e-08	(C) LN
SEC24A	5q31.1	2.73	3.09	3.23	2.66	0.5	0.45	0.44	0.23	1.15e-09	1.82e-08	(C) LN
RGL4	22q11.23	2.14	1.61	1.58	2.12	0.56	0.52	0.52	0.67	1.17e-09	1.86e-08	(A) Bone
ZFP92	Xq28	0.59	0.34	0.29	0.42	0.34	0.26	0.2	0.3	1.18e-09	1.88e-08	(A) Bone
SMCR8	17p11.2	2.58	2.84	3.15	2.53	0.5	0.48	0.55	0.74	1.19e-09	1.88e-08	(C) LN
VWA5A	11q24.2	1.36	0.91	0.76	1.6	0.57	0.74	0.53	0.54	1.2e-09	1.9e-08	(D) Prostate
ADAMTS9	3p14.1	1.98	1.22	1.19	1.56	0.84	0.69	0.67	0.65	1.2e-09	1.9e-08	(A) Bone
DIO1	1p32.3	0.94	2.45	0.83	1.1	0.84	1.52	1.04	1.55	1.21e-09	1.91e-08	(B) Liver
STT3A	11q24.2	5.05	5.55	5.75	5.15	0.75	0.35	0.58	0.68	1.21e-09	1.91e-08	(C) LN
CLCN3	4q33	4.08	4.15	4.8	3.92	0.69	0.74	0.67	0.53	1.21e-09	1.92e-08	(C) LN
TMEM30B	14q23.1	3.1	4.37	4.28	4.08	1.18	1.11	1.16	1.05	1.23e-09	1.94e-08	(B) Liver
PIF1	15q22.31	1.79	1.55	1.03	1.33	0.81	0.65	0.57	0.84	1.24e-09	1.96e-08	(A) Bone
KIAA1191	5q35.2	4.88	5.31	5.45	5.04	0.54	0.56	0.51	0.14	1.24e-09	1.96e-08	(C) LN
PROZ	13q34	0.79	1.43	0.53	0.55	0.46	1.16	0.33	0.43	1.25e-09	1.96e-08	(B) Liver
FOXP1	3p13	3.38	3.68	4.06	3.31	0.58	0.72	0.59	1.18	1.25e-09	1.96e-08	(C) LN
RBM15B	3p21.2	3.59	4.18	4.17	3.28	0.65	0.43	0.55	0.81	1.25e-09	1.96e-08	(B) Liver
FGFR4	5q35.2	1.12	2.26	1.01	1.11	0.79	1.18	0.67	0.72	1.25e-09	1.96e-08	(B) Liver
ENPEP	4q25	1.86	1.68	1.13	1.21	0.77	0.76	0.51	0.49	1.26e-09	1.97e-08	(A) Bone
BEND6	6p12.1	0.61	0.23	0.31	0.48	0.36	0.32	0.27	0.15	1.27e-09	1.98e-08	(A) Bone
ATP2B2	3p25.3	0.25	1.16	0.2	0.04	0.48	1.2	0.52	0.02	1.28e-09	2e-08	(B) Liver
ADAMTS17	15q26.3	1.08	0.68	0.53	0.91	0.54	0.71	0.38	0.53	1.28e-09	2e-08	(A) Bone
ATXN1L	16q22.2	2.25	2.8	2.79	2.65	0.53	0.39	0.55	0.64	1.3e-09	2.03e-08	(B) Liver
CCDC88B	11q13.1	2.28	1.4	1.44	2.31	0.97	0.41	0.75	1.25	1.33e-09	2.07e-08	(D) Prostate
TYROBP	19q13.12	5.93	4.94	4.75	5.33	1.03	0.98	1.19	1.26	1.35e-09	2.1e-08	(A) Bone
CMTM5	14q11.2	0.76	0.06	0.14	0.19	0.91	0.06	0.27	0.19	1.35e-09	2.11e-08	(A) Bone
MLEC	12q24.31	5.88	6.04	6.53	5.23	0.7	0.65	0.63	0.67	1.37e-09	2.14e-08	(C) LN
TSR2	Xp11.22	4.77	5.31	5.46	4.95	0.68	0.68	0.53	1.12	1.38e-09	2.14e-08	(C) LN
THPO	3q27.1	0.48	1.2	0.32	0.19	0.57	0.96	0.37	0.09	1.38e-09	2.15e-08	(B) Liver
NFKBID	19q13.12	1.96	1.54	1.4	2.22	0.57	0.44	0.54	0.56	1.38e-09	2.15e-08	(D) Prostate
PITHD1	1p36.11	4.89	5.11	5.41	4.99	0.51	0.47	0.43	0.16	1.39e-09	2.15e-08	(C) LN
LIF	22q12.2	0.94	0.86	0.42	1.73	0.71	0.67	0.37	0.32	1.4e-09	2.17e-08	(D) Prostate
SAPCD1	6p21.33	3.05	2.12	2.28	2.78	0.7	0.85	0.87	0.33	1.43e-09	2.22e-08	(A) Bone
SLC1A3	5p13.2	1.89	1.11	1.17	1.6	0.64	0.6	0.8	0.79	1.43e-09	2.22e-08	(A) Bone
RASL12	15q22.31	2.13	1.13	1.78	2.55	0.71	0.63	0.64	1.02	1.44e-09	2.23e-08	(D) Prostate
SIGLEC9	19q13.3-q13.4	1.22	0.81	0.65	0.82	0.62	0.32	0.48	0.35	1.47e-09	2.27e-08	(A) Bone
TRIP6	7q22.1	3.53	3.31	2.87	3.92	0.61	0.85	0.58	0.81	1.48e-09	2.29e-08	(D) Prostate
GYPC	2q14.3	3.92	2.45	3.02	3.05	1.3	0.64	0.88	1.06	1.48e-09	2.29e-08	(A) Bone
EPB42	15q15.2	0.8	0.03	0.05	0.04	1.13	0.03	0.05	0.02	1.48e-09	2.29e-08	(A) Bone
NMUR1	2q37.1	0.81	0.21	0.44	0.65	0.5	0.15	0.41	0.76	1.5e-09	2.32e-08	(A) Bone
CCDC127	5p15.33	1.77	2.06	2.19	2.29	0.47	0.32	0.32	0.42	1.51e-09	2.32e-08	(D) Prostate
FPR1	19q13.41	2.02	0.93	0.91	1.7	1.37	0.61	0.78	1.42	1.52e-09	2.33e-08	(A) Bone
ITGAM	16p11.2	1.91	1.08	1.02	1.7	1.06	0.59	0.68	0.47	1.54e-09	2.37e-08	(A) Bone
STRBP	9q33.1-q33.3	2.95	3.25	3.52	3.23	0.5	0.54	0.51	0.52	1.54e-09	2.37e-08	(C) LN
MOB3B	9p21.2	1.06	0.6	0.7	1.34	0.45	0.29	0.37	0.61	1.55e-09	2.38e-08	(D) Prostate
GVQW1	9p21.1	0.82	0.49	0.5	0.54	0.41	0.23	0.22	0.27	1.55e-09	2.38e-08	(A) Bone
BPI	20q11.23	1.14	0.09	0.11	0.15	1.53	0.17	0.12	0.05	1.56e-09	2.4e-08	(A) Bone
DYNC1H1	14q32.31	4.6	5.01	5.03	4.84	0.48	0.31	0.34	0.26	1.57e-09	2.4e-08	(C) LN
GATAD2B	1q21.3	2.7	3.11	3.21	2.94	0.55	0.35	0.41	0.73	1.59e-09	2.43e-08	(C) LN
FCAR	19q13.42	0.61	0.05	0.07	0.36	0.77	0.06	0.2	0.46	1.6e-09	2.45e-08	(A) Bone
C9ORF47	9q22.1	0.38	0.09	0.11	0.12	0.36	0.1	0.2	0.07	1.61e-09	2.46e-08	(A) Bone
FAM168A	11q13.4	3.28	3.72	3.9	3.24	0.63	0.43	0.52	1.11	1.63e-09	2.49e-08	(C) LN
MNDA	1q23.1	2.86	1.41	1.64	2.01	1.58	0.65	0.97	1.16	1.64e-09	2.5e-08	(A) Bone
FAM166C	2p23.3	0.69	1.64	0.58	0.79	0.67	0.97	0.56	0.84	1.68e-09	2.56e-08	(B) Liver
PAQR9	3q23	0.47	1.09	0.05	0.04	0.81	1.14	0.15	0.05	1.71e-09	2.61e-08	(B) Liver
RASGRF2	5q14.1	1.02	0.48	0.7	1.11	0.43	0.25	0.39	0.54	1.72e-09	2.62e-08	(D) Prostate
ASPRV1	2p13.3	0.91	0.43	0.5	1.44	0.53	0.51	0.3	1.41	1.74e-09	2.65e-08	(D) Prostate
PRAM1	19p13.2	1.38	0.71	0.61	0.86	1.03	0.31	0.38	0.38	1.75e-09	2.66e-08	(A) Bone
ITGA2B	17q21.31	1.34	0.6	0.48	0.41	1.13	0.49	0.48	0.15	1.78e-09	2.7e-08	(A) Bone
HAPLN1	5q14.3	0.92	0.21	0.33	0.31	0.8	0.43	0.41	0.4	1.78e-09	2.7e-08	(A) Bone
KCNAB3	17p13.1	1.08	0.68	0.6	1.07	0.55	0.47	0.34	0.45	1.81e-09	2.74e-08	(A) Bone
FUOM	10q26.3	2.9	3.87	2.27	3.36	0.96	1.46	0.96	1.51	1.81e-09	2.75e-08	(B) Liver
LYL1	19p13.13	2.51	1.37	1.82	2.36	0.96	0.43	0.77	0.82	1.83e-09	2.77e-08	(A) Bone
HSF4	16q22.1	4.21	3.03	3.21	3.74	0.86	1.02	1.17	0.73	1.83e-09	2.77e-08	(A) Bone
CXCR2	2q35	1.05	0.15	0.26	0.81	1.09	0.13	0.53	0.66	1.85e-09	2.8e-08	(A) Bone
BRD4	19p13.12	3.26	3.78	3.69	3.21	0.52	0.39	0.39	0.54	1.86e-09	2.82e-08	(B) Liver
VAMP1	12p13.31	2.05	1.61	1.6	2.58	0.46	0.5	0.54	0.54	1.88e-09	2.84e-08	(D) Prostate
TNFRSF12A	16p13.3	3.23	4.13	2.71	4.07	0.88	0.9	1.02	1.59	1.89e-09	2.85e-08	(B) Liver
DYNC1I1	7q21.3	1.32	0.78	0.71	1.07	0.55	0.86	0.47	0.63	1.89e-09	2.85e-08	(A) Bone
ODF2L	1p22.3	2.22	1.41	1.5	1.91	0.83	0.67	0.59	0.87	1.9e-09	2.86e-08	(A) Bone
SEC23B	20p11.23	4.59	4.79	5.17	4.48	0.61	0.42	0.51	0.55	1.91e-09	2.87e-08	(C) LN
BRICD5	16p13.3	2.01	1.43	1.33	1.56	0.7	0.68	0.56	0.32	1.92e-09	2.89e-08	(A) Bone
TSPAN18	11p11.2	2.74	1.67	1.99	2.22	0.95	0.7	0.71	1.01	1.96e-09	2.94e-08	(A) Bone
DAAM2	6p21.2	1.99	1.21	1.3	1.54	0.76	0.84	0.55	0.88	1.96e-09	2.94e-08	(A) Bone
FBXO21	12q24.22	3.4	3.78	3.98	3.52	0.57	0.41	0.5	0.84	1.96e-09	2.94e-08	(C) LN
NCR1	19q13.42	0.37	0.07	0.11	0.22	0.34	0.08	0.18	0.22	1.97e-09	2.95e-08	(A) Bone
TNS3	7p12.3	3.8	3.61	2.82	3.32	0.84	1.02	0.97	0.73	1.97e-09	2.95e-08	(A) Bone
GORASP2	2q31.1	4.63	5.26	5.38	5.37	0.86	0.62	0.57	0.55	1.99e-09	2.97e-08	(C) LN
GADD45A	1p31.3	3.54	4.32	3.22	3.79	0.55	0.91	0.78	0.45	1.99e-09	2.97e-08	(B) Liver
ZNF398	7q35	2.22	2.82	2.6	2.45	0.45	0.52	0.39	0.71	2e-09	2.99e-08	(B) Liver
DCAF16	4p15.31	3.02	3.27	3.65	2.96	0.59	0.65	0.55	0.35	2e-09	2.99e-08	(C) LN
NCK1	3q22.3	3.36	3.76	3.85	3.95	0.48	0.52	0.4	1.07	2.01e-09	2.99e-08	(D) Prostate
SCN2B	11q23.3	0.3	0.02	0.06	0.25	0.35	0.03	0.11	0.31	2.03e-09	3.02e-08	(A) Bone
PNRC2	1p36.11	5.18	5.91	6.18	5.56	1.03	0.86	0.82	1.07	2.03e-09	3.02e-08	(C) LN
BMPR1B	4q22.3	3.09	1.99	4.03	2.45	1.26	1.76	1.37	1.32	2.03e-09	3.03e-08	(C) LN
BBX	3q13.12	3.14	3.11	3.75	2.74	0.57	0.83	0.65	0.39	2.05e-09	3.05e-08	(C) LN
FAM120A	9q22.31	4.97	5.19	5.44	5.04	0.45	0.46	0.38	0.62	2.06e-09	3.06e-08	(C) LN
PPP2R5E	14q23.2	2.93	3.31	3.35	2.92	0.39	0.37	0.41	0.46	2.09e-09	3.1e-08	(C) LN
CIPC	14q24.3	3.21	3.72	3.71	3.01	0.52	0.44	0.53	0.59	2.09e-09	3.1e-08	(B) Liver
SAP25	7q22.1	2.54	1.81	1.68	2.18	0.9	0.78	0.7	0.96	2.1e-09	3.11e-08	(A) Bone
DEFA3	8p23.1	1.53	0.21	0.14	0.09	1.96	0.84	0.48	0.12	2.13e-09	3.15e-08	(A) Bone
B4GALNT3	12p13.33	2.28	1.91	1.33	1.73	0.86	1.14	0.77	0.67	2.16e-09	3.19e-08	(A) Bone
MMACHC	1p34.1	1.44	2.16	1.79	1.61	0.46	0.63	0.49	0.33	2.16e-09	3.19e-08	(B) Liver
CCDC6	10q21.2	3.82	4.52	4.55	4.13	0.7	0.72	0.7	0.72	2.17e-09	3.21e-08	(C) LN
DCPS	11q24.2	3.21	3.96	3.67	3.42	0.56	0.68	0.44	1.01	2.18e-09	3.22e-08	(B) Liver
PRG3	11q12.1	1.12	0.04	0.02	0.02	1.65	0.05	0.04	0.03	2.23e-09	3.29e-08	(A) Bone
LRIG1	3p14.1	4.54	4.57	5.45	3.95	0.9	1.12	0.85	1.54	2.26e-09	3.33e-08	(C) LN
IL18RAP	2q12.1	0.89	0.19	0.24	0.61	0.93	0.16	0.29	0.59	2.26e-09	3.33e-08	(A) Bone
ARL8A	1q32.1	4.45	4.91	5.04	4.54	0.65	0.41	0.49	0.6	2.31e-09	3.4e-08	(C) LN
MIA	19q13.2	1.04	0.53	0.49	0.82	0.66	0.43	0.38	0.38	2.32e-09	3.41e-08	(A) Bone
EBF1	5q33.3	1.89	0.87	1.4	1.42	0.72	0.74	0.66	0.77	2.35e-09	3.45e-08	(A) Bone
NUP98	11p15.4	3.61	3.88	4	3.64	0.41	0.35	0.32	0.26	2.35e-09	3.45e-08	(C) LN
ZNF781	19q13.12	0.73	0.33	0.43	0.69	0.39	0.21	0.28	0.3	2.37e-09	3.47e-08	(A) Bone
COL12A1	6q13-q14.1	3.42	1.89	2.33	3.86	1.52	0.83	1.07	1.1	2.37e-09	3.48e-08	(D) Prostate
SMIM15	5q12.1	4.03	4.49	4.58	4.04	0.53	0.44	0.53	0.55	2.4e-09	3.52e-08	(C) LN
NCOA1	2p23.3	3.06	3.14	3.71	3.38	0.61	0.56	0.62	0.84	2.41e-09	3.53e-08	(C) LN
IGFBP3	7p12.3	4.68	5.98	5.79	5.81	1.09	1.25	1.19	0.56	2.42e-09	3.54e-08	(B) Liver
KLF10	8q22.3	3.44	4.38	3.74	3.87	0.53	0.54	0.69	0.68	2.47e-09	3.6e-08	(B) Liver
RARRES1	3q25.32	2.24	1.52	1.5	2.84	0.79	0.68	0.78	1.16	2.52e-09	3.68e-08	(D) Prostate
SPRR2A	1q21.3	0.02	0.01	0	1.07	0.09	0.03	0.01	2.28	2.53e-09	3.7e-08	(D) Prostate
PRELP	1q32.1	2.01	2.66	3.26	3.67	1.08	1.22	1.23	2.06	2.55e-09	3.72e-08	(D) Prostate
CHI3L1	1q32.1	2.31	2.91	1.12	3.03	1.53	1.44	1.21	2.1	2.7e-09	3.93e-08	(D) Prostate
ADAM8	10q26.3	2.55	1.85	1.71	2.59	0.84	0.74	0.8	0.62	2.7e-09	3.93e-08	(D) Prostate
GNA11	19p13.3	4.06	4.59	4.64	4.05	0.58	0.51	0.57	0.82	2.71e-09	3.94e-08	(C) LN
HOGA1	10q24.2	0.58	1.17	0.33	0.26	0.56	0.93	0.33	0.15	2.72e-09	3.95e-08	(B) Liver
SRPX	Xp11.4	2.96	1.53	2.01	2.58	1.16	0.73	1.12	0.99	2.76e-09	4.01e-08	(A) Bone
ACAN	15q26.1	0.92	0.3	0.35	0.51	0.77	0.31	0.37	0.31	2.77e-09	4.03e-08	(A) Bone
ACSF2	17q21.33	2.79	2.77	1.88	3.01	0.79	1.03	0.97	0.76	2.81e-09	4.08e-08	(D) Prostate
PIGT	20q13.12	4.91	5.64	5.54	5.32	0.74	0.62	0.57	0.29	2.82e-09	4.09e-08	(B) Liver
ATP8A1	4p13	3.26	2.27	3.38	2.87	0.72	0.67	0.75	1.06	2.84e-09	4.12e-08	(C) LN
PGBD5	1q42.13	0.48	1.18	0.52	0.3	0.34	0.79	0.47	0.06	2.86e-09	4.14e-08	(B) Liver
SLC22A18AS	11p15.4	0.68	0.94	0.3	0.51	0.59	0.64	0.18	0.16	2.87e-09	4.14e-08	(B) Liver
C1R	12p13.31	4.5	6.36	4.81	6.66	1.03	1.95	1.39	0.63	2.88e-09	4.16e-08	(D) Prostate
OSM	22q12.2	0.65	0.2	0.25	1.52	0.62	0.18	0.36	1.77	2.89e-09	4.17e-08	(D) Prostate
PACS1	11q13.1-q13.2	4.33	4.58	4.99	4.77	0.63	0.58	0.59	0.67	2.94e-09	4.24e-08	(C) LN
EIF4B	12q13.13	6.77	6.86	7.37	6.65	0.55	0.59	0.61	0.54	2.99e-09	4.3e-08	(C) LN
ARHGDIA	17q25.3	6.65	7.05	7.3	6.89	0.67	0.51	0.55	0.83	3.01e-09	4.34e-08	(C) LN
LAMB3	1q32.2	1.18	1.78	0.72	3.21	0.92	1.4	0.71	2.48	3.02e-09	4.34e-08	(D) Prostate
CR1L	1q32.2	0.69	0.1	0.08	0.17	0.9	0.09	0.09	0.18	3.03e-09	4.36e-08	(A) Bone
MARCO	2q14.2	0.94	2.09	0.53	1.57	0.96	1.45	0.83	1.92	3.05e-09	4.38e-08	(B) Liver
SCNN1D	1p36.33	1.58	1.05	0.99	1.55	0.59	0.49	0.57	0.82	3.07e-09	4.41e-08	(A) Bone
CDC42EP5	19q13.42	3.24	1.69	2.31	3.18	1.25	0.95	1.11	1.19	3.09e-09	4.43e-08	(A) Bone
PCBP2	12q13.13	6.93	7.4	7.41	6.89	0.57	0.38	0.4	0.17	3.11e-09	4.46e-08	(C) LN
GLI3	7p14.1	1.28	0.77	0.81	1.8	0.59	0.5	0.48	0.82	3.11e-09	4.46e-08	(D) Prostate
ATMIN	16q23.2	3.23	3.41	3.82	3.3	0.53	0.58	0.57	0.54	3.12e-09	4.46e-08	(C) LN
SEC24C	10q22.2	4.9	5.15	5.59	4.93	0.61	0.47	0.72	0.72	3.12e-09	4.47e-08	(C) LN
LATS1	6q25.1	2.59	2.9	3.06	2.61	0.46	0.32	0.45	0.29	3.21e-09	4.58e-08	(C) LN
ARCN1	11q23.3	5.2	5.42	5.77	5.24	0.6	0.37	0.5	0.34	3.21e-09	4.58e-08	(C) LN
EIF3F	11p15.4	4.21	4.59	4.75	4.28	0.52	0.52	0.5	0.34	3.23e-09	4.62e-08	(C) LN
HSD17B10	Xp11.22	5.91	6.73	6.52	6.15	0.71	0.69	0.63	0.27	3.26e-09	4.65e-08	(B) Liver
TUBB	6p21.33	7.47	8.33	8.05	7.8	0.78	0.6	0.56	0.4	3.28e-09	4.67e-08	(B) Liver
EPN1	19q13.42	2.79	3.42	3.3	2.81	0.59	0.37	0.52	0.79	3.29e-09	4.69e-08	(B) Liver
MARVELD2	5q13.2	2.92	3.64	3.56	2.58	0.78	0.58	0.63	0.53	3.33e-09	4.74e-08	(B) Liver
IKBIP	12q23.1	2.52	1.87	1.91	2.3	0.65	0.44	0.56	1.46	3.42e-09	4.86e-08	(A) Bone
ADGRE3	19p13.12	0.51	0.06	0.09	0.27	0.58	0.08	0.26	0.26	3.48e-09	4.95e-08	(A) Bone
GPX7	1p32.3	3.15	2.41	2.11	3.46	0.98	1.17	0.94	1.76	3.49e-09	4.96e-08	(D) Prostate
CDK16	Xp11.3	4.59	5.46	5.16	4.7	0.69	0.65	0.63	0.97	3.53e-09	5.01e-08	(B) Liver
C11ORF21	11p15.5	1.08	0.17	0.37	0.75	1.03	0.16	0.48	0.71	3.57e-09	5.06e-08	(A) Bone
HEATR5B	2p22.2	2.83	2.89	3.24	2.87	0.4	0.24	0.41	0.31	3.58e-09	5.07e-08	(C) LN
SSU72	1p36.33	4.38	4.78	4.82	4.53	0.48	0.41	0.36	0.26	3.59e-09	5.08e-08	(C) LN
CLEC4D	12p13.31	0.57	0.03	0.05	0.22	0.77	0.03	0.14	0.27	3.59e-09	5.08e-08	(A) Bone
POLR2A	17p13.1	4.34	4.93	4.99	4.76	0.71	0.55	0.53	0.86	3.6e-09	5.09e-08	(C) LN
BMP8B	1p34.2	2.13	1.66	1.3	1.01	0.91	0.93	0.64	0.67	3.61e-09	5.09e-08	(A) Bone
CDIPT	16p11.2	4.73	5.27	5.35	4.8	0.72	0.42	0.5	0.75	3.63e-09	5.13e-08	(C) LN
ATXN7	3p14.1	2.34	2.55	2.78	2.23	0.42	0.43	0.38	0.75	3.67e-09	5.17e-08	(C) LN
SRP68	17q25.1	4.54	4.88	5	4.7	0.52	0.31	0.39	0.36	3.77e-09	5.32e-08	(C) LN
CACNB1	17q12	1.87	1.7	1.23	1.83	0.62	0.66	0.55	0.88	3.79e-09	5.34e-08	(A) Bone
AZIN2	1p35.1	1.97	1.26	1.62	1.7	0.45	0.6	0.45	0.84	3.8e-09	5.35e-08	(A) Bone
DDX24	14q32.12	4.29	4.58	4.72	4.69	0.45	0.4	0.35	0.38	3.83e-09	5.39e-08	(C) LN
SEC16A	9q34.3	4.42	4.63	5.03	4.08	0.63	0.43	0.6	0.87	3.85e-09	5.4e-08	(C) LN
UBAP1	9p13.3	4.29	4.75	4.71	4.68	0.44	0.53	0.36	0.43	3.85e-09	5.4e-08	(B) Liver
KMT2E	7q22.3	3.73	4.09	4.21	3.71	0.49	0.45	0.42	0.88	3.85e-09	5.4e-08	(C) LN
KCMF1	2p11.2	2.86	3.32	3.27	3.24	0.46	0.29	0.4	0.81	3.87e-09	5.43e-08	(B) Liver
POLM	7p13	3.38	2.84	2.86	3.18	0.51	0.46	0.55	0.48	3.89e-09	5.45e-08	(A) Bone
LMBRD2	5p13.2	2.26	2.68	2.8	2.25	0.47	0.55	0.56	0.35	3.94e-09	5.51e-08	(C) LN
ANKRD35	1q21.1	0.81	0.31	0.31	0.76	0.69	0.27	0.29	0.35	4.05e-09	5.67e-08	(A) Bone
UBE2J1	6q15	4.7	4.53	5.27	4.97	0.62	0.66	0.58	0.75	4.07e-09	5.69e-08	(C) LN
PIP4K2B	17q12	3.96	4.21	4.41	4.06	0.48	0.36	0.35	0.69	4.14e-09	5.78e-08	(C) LN
FADS6	17q25.1	0.25	0.71	0.04	0.07	0.56	0.65	0.05	0.09	4.14e-09	5.78e-08	(B) Liver
CNNM3	2q11.2	3.43	3.87	3.98	3.29	0.53	0.53	0.51	1.13	4.14e-09	5.78e-08	(C) LN
USP6NL	10p14	1.34	1.82	1.6	1.52	0.29	0.34	0.39	0.41	4.23e-09	5.89e-08	(B) Liver
ZMYND11	10p15.3	3.92	4.17	4.48	4.31	0.6	0.41	0.46	0.46	4.25e-09	5.92e-08	(C) LN
PYROXD2	10q24.2	3.08	2.2	2.21	2.92	0.77	0.69	1	1.38	4.26e-09	5.93e-08	(A) Bone
UTRN	6q24.2	3.95	3.25	4.34	3.31	0.76	0.85	0.69	0.91	4.27e-09	5.94e-08	(C) LN
AHSA2P	2p15	3.31	2.54	2.72	3.22	0.61	0.65	0.7	0.45	4.28e-09	5.94e-08	(A) Bone
RTN3	11q13	5.04	5.65	5.56	4.85	0.57	0.44	0.59	0.62	4.33e-09	6.01e-08	(B) Liver
SIK2	11q23.1	2.58	3.14	3.01	2.5	0.48	0.52	0.47	0.54	4.33e-09	6.01e-08	(B) Liver
IFIT1B	10q23.31	0.6	0.05	0.05	0.03	0.83	0.09	0.06	0.01	4.35e-09	6.03e-08	(A) Bone
TSLP	5q22.1	0.14	0.45	0.1	0.85	0.28	0.41	0.27	0.83	4.43e-09	6.13e-08	(D) Prostate
PRSS57	19p13.3	0.78	0.04	0.03	0.03	1.15	0.04	0.04	0.05	4.49e-09	6.21e-08	(A) Bone
SFRP2	4q31.3	1.57	0.46	2.55	5.45	1.6	0.71	2.31	1.06	4.49e-09	6.21e-08	(D) Prostate
SLC26A8	6p21.31	0.36	0.06	0.05	0.11	0.46	0.06	0.05	0.03	4.53e-09	6.27e-08	(A) Bone
TMEM71	8q24.22	1.24	0.41	0.52	1.12	0.97	0.28	0.56	0.54	4.54e-09	6.27e-08	(A) Bone
TMPRSS11D	4q13.2	0.05	0.05	0.03	0.51	0.06	0.05	0.03	1.01	4.55e-09	6.27e-08	(D) Prostate
FAM117B	2q33.2	2.81	2.67	3.62	2.69	0.71	0.55	1.03	1.12	4.55e-09	6.28e-08	(C) LN
LOXL3	2p13.1	1.52	1.16	1.08	1.49	0.46	0.38	0.39	0.62	4.57e-09	6.3e-08	(A) Bone
PIP4K2C	12q13.3	3.73	4.17	4.35	4.03	0.6	0.46	0.62	0.2	4.59e-09	6.32e-08	(C) LN
AGBL5	2p23.3	3.55	4.08	4.06	3.6	0.47	0.51	0.55	0.56	4.6e-09	6.34e-08	(B) Liver
ANKLE1	19p13.11	1.01	0.41	0.33	0.44	0.95	0.41	0.18	0.17	4.62e-09	6.36e-08	(A) Bone
CRABP2	1q23.1	4.01	4.51	2.66	5.75	1.57	2.05	1.58	2.3	4.65e-09	6.39e-08	(D) Prostate
HM13	20q11.21	4.31	4.6	4.9	4.71	0.64	0.38	0.49	0.49	4.68e-09	6.42e-08	(C) LN
GPAM	10q25.2	1.65	2.56	1.75	1.46	0.55	1.01	0.52	0.21	4.68e-09	6.43e-08	(B) Liver
PPBP	4q13.3	2.52	0.64	1.14	0.91	1.93	0.75	1.3	0.9	4.69e-09	6.43e-08	(A) Bone
PCGF2	17q12	3.46	3.99	4.09	3.51	0.63	0.53	0.57	1.13	4.72e-09	6.47e-08	(C) LN
CIZ1	9q34.11	4.28	4.66	4.86	4.59	0.63	0.35	0.44	1.04	4.76e-09	6.51e-08	(C) LN
SLC25A46	5q22.1	2.98	3.43	3.47	3.04	0.48	0.33	0.52	0.65	4.76e-09	6.52e-08	(C) LN
PAK2	3q29	4.17	4.62	4.6	4.35	0.45	0.37	0.43	0.57	4.89e-09	6.68e-08	(B) Liver
ARHGAP1	11p11.2	4.73	5.03	5.22	4.97	0.49	0.48	0.42	0.44	4.89e-09	6.68e-08	(C) LN
NDUFS1	2q33.3	3.1	3.42	3.58	3.28	0.49	0.39	0.44	0.32	4.93e-09	6.73e-08	(C) LN
NUP214	9q34.13	3.16	3.56	3.61	3.18	0.44	0.38	0.43	0.79	4.95e-09	6.75e-08	(C) LN
MTG1	10q26.3	4.66	4.05	4.06	4.62	0.71	0.48	0.53	0.4	4.98e-09	6.79e-08	(A) Bone
HKDC1	10q22.1	0.33	0.92	0.12	0.17	0.56	0.84	0.33	0.16	5.05e-09	6.88e-08	(B) Liver
ALDH2	12q24.12	2.51	4.1	2.77	2.55	0.78	1.57	1.1	0.44	5.05e-09	6.88e-08	(B) Liver
RAB14	9q33.2	4.74	4.86	5.25	4.91	0.5	0.45	0.47	0.48	5.09e-09	6.93e-08	(C) LN
FARSA	19p13.13	4.95	5.43	5.45	5.08	0.57	0.44	0.44	0.25	5.11e-09	6.95e-08	(C) LN
FICD	12q23.3	1.99	2.25	2.66	1.71	0.63	0.59	0.7	0.71	5.12e-09	6.96e-08	(C) LN
NRG1	8p12	0.15	0.37	0.04	0.74	0.31	0.46	0.06	0.74	5.16e-09	7.01e-08	(D) Prostate
PRRC2C	1q24.3	4.04	4.57	4.56	4.37	0.6	0.64	0.38	0.6	5.23e-09	7.09e-08	(B) Liver
SIRPB1	20p13	0.93	0.32	0.35	0.45	0.8	0.22	0.39	0.36	5.23e-09	7.09e-08	(A) Bone
AKAP6	14q12	0.62	0.49	0.23	0.4	0.41	0.58	0.2	0.13	5.27e-09	7.13e-08	(A) Bone
SHISA3	4p13	0.54	0.79	1.32	1	0.58	0.63	0.87	1.16	5.28e-09	7.14e-08	(C) LN
CDK18	1q32.1	2.6	2.84	1.89	2.61	0.72	0.81	0.85	0.57	5.28e-09	7.14e-08	(B) Liver
BMPER	7p14.3	0.45	0.33	0.11	0.21	0.36	0.35	0.27	0.11	5.29e-09	7.15e-08	(A) Bone
GPR39	2q21.2	0.32	0.84	0.15	0.5	0.49	0.71	0.28	0.43	5.31e-09	7.16e-08	(B) Liver
DHX9	1q25.3	5.35	5.64	5.74	5.2	0.45	0.35	0.33	0.43	5.31e-09	7.16e-08	(C) LN
ZBTB21	21q22.3	1.93	2.46	2.29	1.98	0.42	0.46	0.41	0.28	5.32e-09	7.17e-08	(B) Liver
SPI1	11p11.2	3.45	2.52	2.49	3.19	0.97	0.68	1.01	0.82	5.32e-09	7.17e-08	(A) Bone
TERF2	16q22.1	2.92	3.32	3.4	3.44	0.53	0.47	0.36	0.68	5.45e-09	7.34e-08	(D) Prostate
CDH1	16q22.1	5.8	6.54	6.74	5.81	1.08	0.68	0.81	0.24	5.49e-09	7.39e-08	(C) LN
ACAA2	18q21.1	3.23	4.6	3.13	3.23	0.75	1.29	1.11	0.41	5.5e-09	7.39e-08	(B) Liver
ADCK5	8q24.3	3.35	3.13	2.65	3.23	0.73	0.63	0.62	0.63	5.5e-09	7.39e-08	(A) Bone
CEBPE	14q11.2	0.79	0.06	0.06	0.17	1.11	0.04	0.06	0.2	5.5e-09	7.39e-08	(A) Bone
MMP8	11q22.2	1.07	0.08	0.05	0.28	1.54	0.12	0.1	0.38	5.53e-09	7.42e-08	(A) Bone
KLHDC7A	1p36.13	0.58	1.19	0.32	0.43	0.64	0.69	0.43	0.5	5.54e-09	7.43e-08	(B) Liver
MEX3C	18q21.2	3.21	3.55	3.67	2.98	0.45	0.49	0.44	0.68	5.55e-09	7.43e-08	(C) LN
CCR1	3p21.31	2.11	1.5	1.31	1.61	0.72	0.62	0.82	1.12	5.63e-09	7.54e-08	(A) Bone
HCK	20q11.21	2.87	1.95	1.95	2.62	0.99	0.63	0.94	0.93	5.72e-09	7.65e-08	(A) Bone
TMEM167B	1p13.3	3.71	3.88	4.25	3.95	0.55	0.61	0.43	0.29	5.8e-09	7.76e-08	(C) LN
EIF2AK3	2p11.2	3.42	3.45	3.97	3.23	0.59	0.62	0.5	0.62	5.8e-09	7.76e-08	(C) LN
FAM234A	16p13.3	4.69	5.15	5.3	4.85	0.64	0.55	0.52	0.52	5.82e-09	7.78e-08	(C) LN
SLC46A1	17q11.2	1.79	2.07	2.24	1.56	0.49	0.4	0.39	0.81	5.84e-09	7.79e-08	(C) LN
UGGT2	13q32.1	2.35	1.69	1.83	1.92	0.67	0.48	0.43	0.73	5.86e-09	7.81e-08	(A) Bone
ARHGEF19	1p36.13	2.45	2.97	1.69	2.4	0.77	1.23	1.01	0.67	5.87e-09	7.82e-08	(B) Liver
LRRC70	5q12.1	1	0.54	0.75	0.64	0.4	0.25	0.29	0.32	5.87e-09	7.82e-08	(A) Bone
YY1	14q32.2	4.07	4.56	4.44	4.29	0.45	0.39	0.37	0.16	5.9e-09	7.86e-08	(B) Liver
C1QTNF12	1p36.33	1.07	0.46	0.61	1.41	0.6	0.24	0.45	1.47	5.93e-09	7.88e-08	(D) Prostate
GPM6B	Xp22.2	2	1.34	1.43	2.04	0.55	0.65	0.65	0.61	5.94e-09	7.9e-08	(D) Prostate
POU5F2	5q15	0.06	0.03	0.03	0.04	0.03	0.02	0.02	0.02	5.97e-09	7.93e-08	(A) Bone
PPP5C	19q13.32	4.71	5.18	5.1	4.84	0.41	0.49	0.41	0.27	5.97e-09	7.93e-08	(B) Liver
SCAF1	19q13.3-q13.4	4.01	4.63	4.57	3.85	0.62	0.47	0.58	1.09	6.03e-09	7.99e-08	(B) Liver
PDIA3	15q15.3	7.19	7.5	7.84	7.12	0.73	0.43	0.55	0.59	6.04e-09	8.01e-08	(C) LN
NKIRAS2	17q21.2	3.81	4.23	4.27	3.52	0.56	0.39	0.44	0.43	6.24e-09	8.26e-08	(C) LN
NADK2	5p13.2	3.74	4.33	4.34	4.1	0.56	0.74	0.59	0.27	6.34e-09	8.39e-08	(C) LN
USF2	19q13.12	5.53	6.15	5.95	5.72	0.54	0.42	0.43	0.79	6.43e-09	8.5e-08	(B) Liver
AMMECR1L	2q14.3	2.72	2.95	3.14	2.99	0.39	0.45	0.41	0.12	6.44e-09	8.51e-08	(C) LN
MET	7q31	1.07	2.14	0.97	1.96	0.78	1.31	0.62	1.34	6.44e-09	8.51e-08	(B) Liver
UGT2A3	4q13.2	0.26	0.9	0.03	0.14	0.71	0.89	0.12	0.32	6.52e-09	8.6e-08	(B) Liver
MOAP1	14q32.12	4.02	4.16	4.59	3.76	0.57	0.58	0.56	0.54	6.52e-09	8.6e-08	(C) LN
SLC39A6	18q12.2	6.04	5.49	6.66	5.2	0.95	0.88	0.84	0.99	6.65e-09	8.77e-08	(C) LN
ALDOA	16p11.2	7.26	8.32	7.88	7.94	0.87	0.73	0.73	0.32	6.66e-09	8.77e-08	(B) Liver
SPARC	5q33.1	8.83	7.53	7.87	7.71	1.33	0.91	0.86	0.74	6.67e-09	8.78e-08	(A) Bone
WNT10B	12q13.12	1.29	0.64	0.73	0.41	0.69	0.52	0.57	0.08	6.7e-09	8.81e-08	(A) Bone
PI4KA	22q11.21	3.62	4.08	4.08	3.82	0.45	0.35	0.46	0.93	6.73e-09	8.85e-08	(B) Liver
WBP2	17q25.1	5.56	5.93	6.15	5.82	0.62	0.55	0.49	0.46	6.74e-09	8.85e-08	(C) LN
SLC25A34	1p36.21	0.97	0.65	0.5	0.79	0.55	0.39	0.32	0.44	6.75e-09	8.86e-08	(A) Bone
ZNF317	19p13.2	3.09	3.49	3.41	3.2	0.33	0.38	0.34	0.58	6.76e-09	8.86e-08	(B) Liver
OCSTAMP	20q13.12	0.39	0.01	0.01	0.02	0.59	0.01	0.02	0.02	6.83e-09	8.96e-08	(A) Bone
SLC16A2	Xq13.2	1.45	2.61	1.78	2.28	0.6	1.15	0.78	1.14	6.86e-09	8.99e-08	(B) Liver
HSPA9	5q31.2	6.52	6.86	7.1	6.24	0.65	0.38	0.55	0.47	6.87e-09	8.99e-08	(C) LN
VAMP2	17p13.1	4.55	4.34	5.06	4.43	0.55	0.47	0.61	1.25	6.95e-09	9.1e-08	(C) LN
PRNP	20p13	4.49	4.79	5.2	6.07	0.87	0.79	0.68	0.7	6.97e-09	9.12e-08	(D) Prostate
SLC14A1	18q12.3	0.98	0.32	0.44	1.67	0.8	0.27	0.48	1.64	6.98e-09	9.12e-08	(D) Prostate
CDA	1p36.12	2.64	2.39	1.53	1.9	1.31	1.22	0.64	1.41	6.99e-09	9.13e-08	(A) Bone
RASAL1	12q24.13	0.58	1.36	0.27	0.52	0.68	1.31	0.43	0.4	7.05e-09	9.2e-08	(B) Liver
SEC14L4	22q12.2	0.63	1.05	0.04	0.14	0.97	1.05	0.08	0.21	7.1e-09	9.26e-08	(B) Liver
TNFRSF10D	8p21.3	1.47	1.48	1.01	2.28	0.56	0.54	0.58	0.8	7.17e-09	9.34e-08	(D) Prostate
TMEM132C	12q24.32	0.54	0.03	0.17	0.48	0.53	0.05	0.33	0.56	7.3e-09	9.5e-08	(A) Bone
NDRG3	20q11.23	4.69	4.7	5.54	5.14	0.86	0.84	0.86	0.66	7.31e-09	9.51e-08	(C) LN
USP7	16p13.2	4.75	4.99	5.22	4.88	0.49	0.34	0.42	0.19	7.31e-09	9.51e-08	(C) LN
EID2	19q13.2	3.02	3.54	3.61	3.34	0.59	0.47	0.6	0.71	7.33e-09	9.53e-08	(C) LN
SGF29	16p11.2	3.74	4.48	4.02	4.16	0.53	0.58	0.44	0.4	7.34e-09	9.53e-08	(B) Liver
F8A1	Xq28	1.63	3.26	2.75	2.13	1.32	1.23	1.34	0.99	7.39e-09	9.59e-08	(B) Liver
LCTL	15q22.31	0.47	0.12	0.09	0.12	0.56	0.09	0.06	0.05	7.39e-09	9.59e-08	(A) Bone
STEAP1	7q21.13	6.57	4.69	6.91	5.48	1.19	2.53	1.37	1.06	7.41e-09	9.6e-08	(C) LN
HAUS4	14q11.2	4.27	4.11	3.6	4.29	0.68	0.5	0.62	1.26	7.48e-09	9.68e-08	(D) Prostate
MS4A3	11q12.1	1.04	0.03	0.03	0.04	1.56	0.08	0.07	0.04	7.54e-09	9.76e-08	(A) Bone
LMO2	11p13	3.35	2.59	2.59	2.45	0.75	1.01	0.74	0.73	7.54e-09	9.76e-08	(A) Bone
CARD9	9q34.3	1.51	1.1	0.91	1.43	0.64	0.67	0.48	0.49	7.57e-09	9.78e-08	(A) Bone
MACC1	7p21.1	0.4	0.86	0.26	1	0.49	0.68	0.22	0.64	7.6e-09	9.81e-08	(D) Prostate
COLEC12	18p11.32	4.11	2.53	3.71	2.39	0.94	1.57	1.16	0.6	7.68e-09	9.91e-08	(A) Bone
ORM2	9q32	2.53	5.9	3.32	0.9	2.03	2.6	2.66	0.62	7.7e-09	9.92e-08	(B) Liver
RHBDD1	2q36.3	2.4	2.52	2.85	2.92	0.54	0.38	0.35	0.26	7.7e-09	9.92e-08	(D) Prostate
CAVIN3	11p15.4	3.42	2.32	2.78	3.83	0.92	0.84	0.83	0.57	7.74e-09	9.96e-08	(D) Prostate
MRO	18q21.2	0.63	0.39	0.3	0.15	0.41	0.32	0.26	0.08	7.87e-09	1.01e-07	(A) Bone
NUTF2	16q22.1	4.6	5.14	5.16	5.36	0.66	0.66	0.42	0.95	7.91e-09	1.02e-07	(D) Prostate
SLC30A2	1p36.11	0.54	0.36	0.12	0.07	0.55	0.37	0.2	0.06	8.16e-09	1.05e-07	(A) Bone
PECR	2q35	2.82	3.63	2.69	2.48	0.58	0.84	0.64	0.57	8.17e-09	1.05e-07	(B) Liver
MIS18A	21q22.11	3.21	3.97	3.5	2.89	0.53	0.6	0.55	0.51	8.2e-09	1.05e-07	(B) Liver
PKP4	2q24.1	3.76	4.28	4.27	3.96	0.47	0.57	0.54	0.61	8.44e-09	1.08e-07	(B) Liver
SLC17A3	6p22.2	0.17	0.59	0.02	0.02	0.44	0.67	0.02	0.01	8.45e-09	1.08e-07	(B) Liver
RBPMS	8p12	2.14	3.1	2.49	3.54	0.7	0.9	0.7	1.23	8.46e-09	1.08e-07	(D) Prostate
ADAMTS12	5p13.3-p13.2	0.75	1.55	1.13	1.08	0.47	0.82	0.55	0.69	8.53e-09	1.09e-07	(B) Liver
AMT	3p21.31	2.35	2.14	1.72	2.63	0.52	0.67	0.69	0.97	8.54e-09	1.09e-07	(D) Prostate
TLK1	2q31.1	3.68	3.67	4.23	3.48	0.5	0.6	0.64	0.63	8.55e-09	1.09e-07	(C) LN
TWIST2	2q37.3	0.63	0.46	0.48	2.1	0.5	0.81	0.4	1.1	8.68e-09	1.11e-07	(D) Prostate
LRRC8B	1p22.2	2.06	2.61	2.54	2.09	0.46	0.62	0.53	0.38	8.76e-09	1.12e-07	(B) Liver
KAZALD1	10q24.31	2.57	1.77	1.53	1.49	1.09	0.89	0.99	0.82	8.77e-09	1.12e-07	(A) Bone
CA2	8q21.2	4.06	3.23	2.61	3.37	1.46	1.3	1.12	3.19	8.78e-09	1.12e-07	(A) Bone
CDK2AP1	12q24.31	4.95	5.25	5.72	5.11	0.87	0.63	0.6	0.46	8.79e-09	1.12e-07	(C) LN
C10ORF55	10q22.2	0.2	0.11	0.08	0.57	0.21	0.11	0.11	0.51	8.89e-09	1.13e-07	(D) Prostate
ATG9A	2q35	3.89	4.41	4.39	3.81	0.54	0.5	0.5	0.83	8.89e-09	1.13e-07	(B) Liver
FMO5	1q21.1	1.84	2.97	1.45	1.55	0.85	1.71	0.85	0.64	8.91e-09	1.13e-07	(B) Liver
RSRP1	1p36.11	5.31	4.48	4.79	5.17	0.66	0.48	0.66	0.35	8.93e-09	1.13e-07	(A) Bone
TMEM245	9q31.3	3.75	3.74	4.25	3.7	0.52	0.52	0.52	0.28	9.13e-09	1.16e-07	(C) LN
ILRUN	6p21.31	4.45	5.07	4.85	4.96	0.54	0.41	0.47	0.27	9.15e-09	1.16e-07	(B) Liver
TMEM135	11q14.2	3.03	2.77	3.4	3.22	0.46	0.45	0.5	0.48	9.17e-09	1.16e-07	(C) LN
FERMT1	20p12.3	0.86	1.21	0.33	1.57	0.71	1.21	0.42	1.47	9.34e-09	1.18e-07	(D) Prostate
AP3M1	10q22.2	3.67	3.81	4.35	3.48	0.67	0.54	0.73	0.78	9.6e-09	1.22e-07	(C) LN
GTF2F1	19p13.3	4.62	5.13	5.29	4.93	0.79	0.54	0.45	1.23	9.71e-09	1.23e-07	(C) LN
MCFD2	2p21	4.39	4.69	4.99	4.71	0.64	0.54	0.49	0.39	9.72e-09	1.23e-07	(C) LN
SUDS3	12q24.23	3.96	4.19	4.42	3.69	0.45	0.52	0.47	0.47	9.85e-09	1.24e-07	(C) LN
CPTP	1p36.33	3.7	4.42	4.35	3.81	0.73	0.73	0.61	0.89	9.91e-09	1.25e-07	(B) Liver
S100A14	1q21.3	0.64	1.71	0.33	2.88	1.12	1.75	0.73	3.02	9.97e-09	1.26e-07	(D) Prostate
LDHAL6B	15q22.2	0.13	0.05	0.06	0.09	0.1	0.04	0.06	0.03	1e-08	1.26e-07	(A) Bone
USP10	16q24.1	4.18	4.5	4.73	4.46	0.49	0.48	0.57	0.18	1.01e-08	1.28e-07	(C) LN
ZNF652	17q21.32	2	2.15	2.53	1.94	0.52	0.41	0.53	0.73	1.02e-08	1.28e-07	(C) LN
LILRA1	19q13.42	0.79	0.26	0.31	0.4	0.69	0.15	0.32	0.15	1.03e-08	1.3e-07	(A) Bone
ENPP6	4q35.1	0.38	0.06	0.07	0.47	0.42	0.08	0.17	0.79	1.03e-08	1.3e-07	(D) Prostate
SHB	9p13.1	2.59	3.79	2.7	3.43	0.8	0.83	0.89	1.02	1.04e-08	1.3e-07	(B) Liver
RPA1	17p13.3	4.18	4.69	4.61	3.84	0.47	0.57	0.52	0.4	1.04e-08	1.3e-07	(B) Liver
ISOC1	5q23.3	3.7	4.49	4.08	3.92	0.57	0.5	0.58	0.53	1.04e-08	1.31e-07	(B) Liver
CLEC12A	12p13.31	1.21	0.39	0.39	0.87	1.16	0.32	0.43	1.01	1.07e-08	1.34e-07	(A) Bone
CSF1R	5q32	3.41	2.44	2.6	3.14	0.86	0.74	0.94	0.37	1.07e-08	1.34e-07	(A) Bone
TRIM44	11p13	3	3.29	3.5	3.43	0.53	0.43	0.37	1.12	1.1e-08	1.38e-07	(C) LN
RAB1B	11q13.2	6.89	7.14	7.51	7.3	0.65	0.47	0.58	0.56	1.11e-08	1.39e-07	(C) LN
FAT4	4q28.1	0.76	0.41	0.4	0.74	0.4	0.27	0.36	0.46	1.12e-08	1.4e-07	(A) Bone
LAMA4	6q21	3.42	2.21	2.94	3.07	0.9	0.83	0.77	0.6	1.12e-08	1.41e-07	(A) Bone
DSG3	18q12.1	0.19	0.06	0.03	2.05	0.59	0.27	0.11	3.61	1.13e-08	1.41e-07	(D) Prostate
MST1	3p21.31	2.46	3.33	2.01	2.22	0.74	1.27	0.87	0.94	1.14e-08	1.43e-07	(B) Liver
UPP1	7p12.3	2.39	2.08	1.8	3.26	0.59	0.52	0.64	2.3	1.15e-08	1.43e-07	(D) Prostate
PIGM	1q23.2	3.13	3.43	3.66	2.74	0.66	0.46	0.43	0.66	1.15e-08	1.43e-07	(C) LN
FN3K	17q25.3	3.93	4.65	4.57	3.56	0.7	0.77	0.64	1.49	1.15e-08	1.43e-07	(B) Liver
EPCAM	2p21	6.5	7.21	7.19	6.1	0.82	0.58	0.72	1.07	1.15e-08	1.43e-07	(B) Liver
GNAZ	22q11.22-q11.23	1.41	2.39	1.83	1.48	0.51	0.82	0.78	1	1.15e-08	1.43e-07	(B) Liver
GLYCTK	3p21.2	2.34	3.15	2.1	2.07	0.52	1.41	0.54	0.43	1.16e-08	1.44e-07	(B) Liver
THAP8	19q13.12	2.06	2.66	2.25	2.17	0.41	0.44	0.37	0.58	1.16e-08	1.44e-07	(B) Liver
CA9	9p13.3	0.69	2.26	0.46	0.91	1.11	2.13	0.89	1.13	1.16e-08	1.45e-07	(B) Liver
CNIH3	1q42.12	0.75	0.32	0.27	0.62	0.67	0.28	0.23	0.3	1.18e-08	1.46e-07	(A) Bone
FBXO17	19q13.2	1.61	1.48	0.94	1.76	0.7	0.81	0.55	0.92	1.2e-08	1.49e-07	(D) Prostate
TLR2	4q31.3	1.56	1	0.86	1.77	0.82	0.46	0.59	1.51	1.2e-08	1.49e-07	(D) Prostate
LRRC8A	9q34.11	3.75	4.18	4.41	4.32	0.68	0.55	0.63	0.54	1.2e-08	1.49e-07	(C) LN
PPP1R32	11q12.2	1.3	0.86	0.89	1.43	0.53	0.41	0.33	0.71	1.24e-08	1.53e-07	(D) Prostate
GNG12	1p31.3	3.46	3.69	4.08	4.75	0.68	0.84	0.64	0.66	1.24e-08	1.53e-07	(D) Prostate
DOK3	5q35.3	2.37	1.59	1.66	2.3	0.81	0.42	0.76	0.82	1.24e-08	1.53e-07	(A) Bone
PDLIM5	4q22.3	5.69	5.08	6.32	5.4	0.94	1.01	0.83	1.03	1.26e-08	1.55e-07	(C) LN
ZMPSTE24	1p34.2	4.82	4.92	5.45	4.99	0.7	0.49	0.55	0.73	1.26e-08	1.55e-07	(C) LN
RBM10	Xp11.3	4.47	4.89	4.95	4.03	0.53	0.4	0.49	1.41	1.26e-08	1.55e-07	(C) LN
PROM1	4p15.32	0.24	0.62	0.06	0.36	0.47	0.57	0.09	0.29	1.28e-08	1.58e-07	(B) Liver
SUPT6H	17q11.2	4.16	4.48	4.59	4.36	0.48	0.29	0.36	0.75	1.28e-08	1.58e-07	(C) LN
CNOT2	12q15	3.22	3.58	3.61	3.25	0.45	0.36	0.36	0.18	1.3e-08	1.6e-07	(C) LN
WDR82	3p21.2	4.72	4.9	5.17	4.78	0.5	0.35	0.39	0.28	1.3e-08	1.6e-07	(C) LN
ZNF318	6p21.1	2.33	2.69	2.67	2.6	0.36	0.34	0.35	0.49	1.32e-08	1.63e-07	(B) Liver
POLDIP2	17q11.2	5.43	5.96	5.83	5.61	0.49	0.38	0.45	0.18	1.32e-08	1.63e-07	(B) Liver
STAB1	3p21.1	3.28	2.55	2.41	3.33	0.94	0.83	0.84	0.69	1.34e-08	1.64e-07	(D) Prostate
GSK3B	3q13.33	3.33	3.72	3.76	3.38	0.43	0.54	0.39	0.29	1.35e-08	1.65e-07	(C) LN
CBX4	17q25.3	4.22	4.5	4.86	3.54	0.72	0.55	0.67	1.16	1.35e-08	1.66e-07	(C) LN
C1QTNF8	16p13.3	0.31	0.05	0.05	0.06	0.39	0.11	0.11	0.12	1.36e-08	1.66e-07	(A) Bone
PALD1	10q22.1	2.41	1.83	1.62	2.04	0.85	0.72	0.68	0.92	1.37e-08	1.68e-07	(A) Bone
MIGA2	9q34.11	3.64	2.97	3.25	3.22	0.52	0.43	0.5	0.74	1.38e-08	1.69e-07	(A) Bone
ARHGAP9	12q13.3	2.1	0.99	1.27	2.28	1.11	0.32	0.92	1.18	1.38e-08	1.69e-07	(D) Prostate
OR2W3	1q44	1.08	0.4	0.44	0.57	0.88	0.46	0.44	0.47	1.43e-08	1.74e-07	(A) Bone
NIPSNAP1	22q12.2	4.8	5.56	5.23	4.52	0.6	0.6	0.62	0.34	1.44e-08	1.76e-07	(B) Liver
CRYBB1	22q12.1	0.88	0.44	0.44	0.43	0.64	0.22	0.27	0.15	1.45e-08	1.77e-07	(A) Bone
ECE1	1p36.12	4.77	5.23	5.57	5.06	0.83	0.65	0.71	1.08	1.45e-08	1.77e-07	(C) LN
SYS1	20q13.12	2.76	3.14	3.28	3.03	0.58	0.42	0.47	0.32	1.45e-08	1.77e-07	(C) LN
CLU	8p21.1	5.25	6.15	4.26	5.86	1.29	2.02	1.31	0.6	1.46e-08	1.78e-07	(B) Liver
KDM5B	1q32.1	3.35	3.54	3.85	3.35	0.5	0.45	0.5	0.25	1.47e-08	1.79e-07	(C) LN
BRD3OS	9q34.2	1.91	2.49	2.71	1.94	0.82	0.76	0.75	1.1	1.47e-08	1.79e-07	(C) LN
MFN2	1p36.22	4.34	4.81	4.76	4.66	0.48	0.43	0.4	0.48	1.47e-08	1.79e-07	(B) Liver
ATP6V0A1	17q21.2	4.3	4.63	4.79	4.02	0.48	0.55	0.52	0.6	1.49e-08	1.81e-07	(C) LN
OLFM4	13q14.3	1.16	0.51	0.17	2.59	1.65	0.58	0.28	2.08	1.49e-08	1.81e-07	(D) Prostate
CD300E	17q25.1	0.72	0.18	0.25	0.73	0.66	0.12	0.36	0.84	1.5e-08	1.82e-07	(D) Prostate
HMGB3	Xq28	3.34	4.69	3.99	3.27	0.84	0.93	1.11	1.44	1.5e-08	1.82e-07	(B) Liver
SCTR	2q14.2	0.43	0.6	0.1	0.17	0.51	0.52	0.14	0.15	1.5e-08	1.82e-07	(B) Liver
C8ORF58	8p21.3	2.15	1.75	1.71	2.05	0.48	0.43	0.42	0.09	1.51e-08	1.83e-07	(A) Bone
SDC3	1p35.2	3.43	4.17	4.1	3.64	0.73	0.76	0.65	1.16	1.52e-08	1.84e-07	(B) Liver
P2RY14	3q25.1	0.46	0.44	0.93	0.53	0.4	0.32	0.61	0.38	1.53e-08	1.86e-07	(C) LN
KRT80	12q13.13	1.33	2.72	0.89	2.03	1.27	1.58	1.1	1.25	1.54e-08	1.86e-07	(B) Liver
RAB22A	20q13.32	2.69	2.91	3.13	2.84	0.4	0.39	0.42	0.9	1.55e-08	1.88e-07	(C) LN
YWHAH	22q12.3	5.2	6.02	5.74	5.99	0.72	0.54	0.68	0.35	1.56e-08	1.88e-07	(B) Liver
AARS1	16q22.1	5.01	5.6	5.56	5.44	0.69	0.5	0.47	0.25	1.56e-08	1.88e-07	(B) Liver
CFH	1q31.3	3.53	4.42	2.66	3.52	1.1	2.02	1.11	1.23	1.57e-08	1.9e-07	(B) Liver
SLC27A2	15q21.2	2.44	3.93	3.12	2.12	0.91	1.37	1.15	1.42	1.58e-08	1.9e-07	(B) Liver
ZNF641	12q13.11	2.21	1.9	1.91	2.33	0.35	0.29	0.29	0.3	1.58e-08	1.9e-07	(D) Prostate
TAOK1	17q11.2	2.96	3.23	3.37	2.92	0.43	0.36	0.38	0.39	1.59e-08	1.91e-07	(C) LN
PMEPA1	20q13.31	6.03	5.24	6.79	5.33	1.08	1.41	1.12	1.44	1.61e-08	1.94e-07	(C) LN
MED13L	12q24.21	2.81	2.92	3.27	2.71	0.47	0.45	0.46	0.34	1.62e-08	1.95e-07	(C) LN
APOO	Xp22.11	3.95	4.71	4.73	4.19	0.78	0.99	0.73	1.15	1.62e-08	1.95e-07	(C) LN
NPTX1	17q25.3	0.45	1.77	0.44	0.53	0.57	1.74	0.94	0.31	1.65e-08	1.98e-07	(B) Liver
PHF12	17q11.2	3.52	3.51	4.25	3.67	0.77	0.66	0.71	1.45	1.66e-08	1.99e-07	(C) LN
RAB35	12q24.23	3.76	4.17	4.32	4.21	0.58	0.59	0.5	0.54	1.67e-08	2.01e-07	(C) LN
CHTF8	16q22.1	4.17	4.61	4.6	3.97	0.5	0.4	0.44	0.57	1.68e-08	2.01e-07	(B) Liver
MMP14	14q11.2	5.01	4.16	3.93	5.24	1.11	1.07	1.09	1.03	1.68e-08	2.01e-07	(D) Prostate
HIVEP1	6p24.1	1.87	1.98	2.38	2.03	0.48	0.48	0.54	0.37	1.68e-08	2.01e-07	(C) LN
FAM20B	1q25.2	3.55	3.94	3.98	3.45	0.47	0.45	0.43	0.28	1.68e-08	2.02e-07	(C) LN
ELOVL5	6p12.1	5.76	5.72	6.59	5.81	0.92	0.69	0.87	0.43	1.69e-08	2.03e-07	(C) LN
PPOX	1q23.3	3.85	3.2	3.3	3.46	0.7	0.51	0.52	0.4	1.7e-08	2.03e-07	(A) Bone
TOMM20L	14q23.1	0.93	0.59	0.62	0.38	0.44	0.3	0.26	0.13	1.71e-08	2.04e-07	(A) Bone
CNOT3	19q13.42	3.29	3.84	3.85	3.58	0.62	0.51	0.48	1.2	1.72e-08	2.06e-07	(C) LN
MPZ	1q23.3	0.88	0.49	0.37	1.36	0.77	0.43	0.25	0.7	1.73e-08	2.06e-07	(D) Prostate
EREG	4q13.3	0.12	0.08	0.01	0.85	0.24	0.21	0.03	1.52	1.75e-08	2.09e-07	(D) Prostate
THUMPD1	16p12.3	4.03	4.36	4.61	4.37	0.59	0.53	0.55	0.55	1.75e-08	2.09e-07	(C) LN
DYRK1A	21q22.13	3.12	3.58	3.47	3.6	0.42	0.34	0.39	0.55	1.78e-08	2.12e-07	(D) Prostate
CSNK1A1	5q32	5.17	5.36	5.6	5.18	0.45	0.33	0.41	0.32	1.82e-08	2.16e-07	(C) LN
CACNB3	12q13.12	3.09	3.56	2.61	3.05	0.65	0.59	0.74	1.05	1.82e-08	2.17e-07	(B) Liver
DENR	12q24.31	4.86	5.03	5.47	4.81	0.56	0.68	0.61	1.06	1.83e-08	2.17e-07	(C) LN
HMGA2	12q14.3	0.12	0.04	0.01	0.18	0.14	0.06	0.03	0.34	1.83e-08	2.17e-07	(D) Prostate
STAT3	17q21.2	5.02	5.59	5.55	5.41	0.58	0.64	0.5	0.57	1.84e-08	2.18e-07	(B) Liver
CELF6	15q23	1	0.56	0.54	0.91	0.56	0.35	0.39	0.42	1.84e-08	2.18e-07	(A) Bone
ARF3	12q13.12	5.53	5.91	6.13	5.72	0.63	0.53	0.54	0.86	1.84e-08	2.18e-07	(C) LN
BMPR2	2q33.1-q33.2	3.04	3.2	3.56	2.97	0.56	0.41	0.5	0.38	1.84e-08	2.18e-07	(C) LN
FOLR1	11q13.4	0.44	0.29	0.09	0.41	0.36	0.56	0.18	0.46	1.87e-08	2.21e-07	(A) Bone
SCP2	1p32.3	3.98	4.7	4.44	4.01	0.54	0.96	0.46	0.52	1.87e-08	2.21e-07	(B) Liver
KIF7	15q26.1	2.1	1.47	1.53	1.83	0.7	0.56	0.51	0.71	1.88e-08	2.22e-07	(A) Bone
CSNK1A1L	13q13.3	0.23	0.01	0.02	0.03	0.33	0.01	0.09	0.03	1.89e-08	2.23e-07	(A) Bone
PSME3IP1	16q13	4.16	4.77	4.6	4.36	0.56	0.5	0.47	0.22	1.91e-08	2.25e-07	(B) Liver
CFP	Xp11.23	1.83	1.09	0.92	1.17	1.11	0.73	0.73	0.4	1.91e-08	2.25e-07	(A) Bone
PPP3CA	4q24	5.63	4.59	6.23	5.14	1.08	1.44	1.1	1.29	1.91e-08	2.25e-07	(C) LN
SERPINB5	18q21.33	0.46	1.01	0.24	2.52	0.84	1.25	0.48	2.68	1.92e-08	2.26e-07	(D) Prostate
MEST	7q32.2	3.9	4.76	4.48	3.28	0.73	0.77	0.83	0.53	1.95e-08	2.3e-07	(B) Liver
ZYG11B	1p32.3	2.39	2.68	2.74	2.42	0.38	0.42	0.31	0.29	1.95e-08	2.3e-07	(C) LN
GDI1	Xq28	6	6.56	6.67	6.44	0.76	0.68	0.55	1.05	1.95e-08	2.3e-07	(C) LN
TMPRSS13	11q23.3	0.81	1.63	0.59	0.9	0.67	1.05	0.6	0.66	1.96e-08	2.31e-07	(B) Liver
SCGB1A1	11q12.3	0.37	0.26	0.22	2.16	0.65	0.56	0.38	2.52	1.97e-08	2.31e-07	(D) Prostate
SYVN1	11q13.1	4.66	5.13	5.26	4.88	0.63	0.6	0.54	0.92	1.97e-08	2.31e-07	(C) LN
FCGRT	19q13.33	5.77	5.4	4.95	5.16	0.8	0.78	0.82	0.39	1.99e-08	2.33e-07	(A) Bone
PBX1	1q23.3	2.62	3.48	3.32	3.36	0.75	0.96	0.76	0.71	1.99e-08	2.34e-07	(B) Liver
FEN1	11q12.2	3.7	4.57	4.17	3.24	0.58	0.82	0.78	0.86	2e-08	2.35e-07	(B) Liver
PREPL	2p21	3.19	3.26	3.67	3.12	0.51	0.45	0.5	0.26	2.01e-08	2.35e-07	(C) LN
TMEM40	3p25.2	0.58	0.19	0.1	1.4	0.75	0.26	0.19	2.11	2.01e-08	2.35e-07	(D) Prostate
ACSL3	2q36.1	5.09	4.53	5.98	4.37	1.25	0.98	1.17	0.65	2.03e-08	2.38e-07	(C) LN
UBALD1	16p13.3	2.99	3.58	3.56	3	0.71	0.44	0.54	0.6	2.03e-08	2.38e-07	(B) Liver
TOP1	20q12	5.03	5.1	5.43	4.79	0.44	0.38	0.39	0.75	2.04e-08	2.38e-07	(C) LN
ERP29	12q24.13	5.76	6.15	6.39	5.61	0.69	0.41	0.64	0.36	2.05e-08	2.4e-07	(C) LN
CENPT	16q22.1	4.13	3.71	3.55	4.66	0.63	0.69	0.63	0.63	2.06e-08	2.41e-07	(D) Prostate
SULT1B1	4q13.3	0.75	0.59	0.2	0.32	0.69	0.67	0.23	0.32	2.08e-08	2.43e-07	(A) Bone
TBC1D10C	11q13.2	2.61	1.47	2.03	3.01	0.93	0.46	0.92	1.03	2.08e-08	2.43e-07	(D) Prostate
SLC35A4	5q31.3	4.16	4.92	4.93	4.22	0.97	0.52	0.66	1.33	2.1e-08	2.45e-07	(C) LN
CBX5	12q13.13	3.3	3.77	3.88	3.79	0.58	0.7	0.54	0.71	2.1e-08	2.45e-07	(C) LN
ANXA8	10q11.22	0.09	0.06	0.02	0.6	0.21	0.12	0.07	0.84	2.12e-08	2.46e-07	(D) Prostate
CD36	7q21.11	3.39	2.11	2.13	2.1	1.28	1.11	1.39	2.26	2.12e-08	2.47e-07	(A) Bone
MMP7	11q22.2	2.09	3.73	1.22	5.25	2.27	2.24	1.7	2.48	2.12e-08	2.47e-07	(D) Prostate
DEDD	1q23.3	3.52	3.86	3.98	3.76	0.53	0.39	0.39	0.31	2.13e-08	2.48e-07	(C) LN
BCKDHA	19q13.2	4.29	4.93	4.79	4.24	0.55	0.57	0.62	0.47	2.14e-08	2.49e-07	(B) Liver
ARFGEF2	20q13.13	2.99	3.34	3.3	3.3	0.36	0.26	0.34	0.21	2.17e-08	2.52e-07	(B) Liver
MMP1	11q22.2	0.83	0.73	0.47	3.21	0.9	0.72	0.52	3.95	2.18e-08	2.52e-07	(D) Prostate
PDCL	9q33.2	3.18	3.32	3.66	3.62	0.47	0.63	0.43	0.58	2.21e-08	2.56e-07	(C) LN
TNFRSF6B	20q13.33	2.29	1.77	1.76	3.06	0.61	0.75	0.66	0.68	2.22e-08	2.58e-07	(D) Prostate
PLS1	3q23	1.57	2.67	1.5	1.78	0.81	0.95	0.8	0.65	2.24e-08	2.6e-07	(B) Liver
ACCS	11p11.2	2.92	2.05	2.26	3	0.81	0.54	0.79	1.05	2.25e-08	2.6e-07	(D) Prostate
MAPK3	16p11.2	3.92	4.52	4.43	4.51	0.68	0.45	0.41	0.99	2.25e-08	2.6e-07	(B) Liver
TMEM45A	3q12.2	1.95	2.86	1.51	2.9	0.85	1.08	0.96	2.41	2.26e-08	2.61e-07	(D) Prostate
TMEM108	3q22.1	0.62	0.87	0.23	0.13	0.5	0.92	0.33	0.12	2.28e-08	2.64e-07	(B) Liver
CYP3A7	7q22.1	0.48	1.04	0.32	0.37	0.42	1.03	0.22	0.17	2.29e-08	2.64e-07	(B) Liver
CREBBP	16p13.3	3.4	3.76	3.92	3.55	0.6	0.36	0.42	0.72	2.29e-08	2.64e-07	(C) LN
AK2	1p35.1	4.76	5.28	5.22	5.22	0.54	0.36	0.46	0.7	2.29e-08	2.64e-07	(B) Liver
LPA	6q25.3-q26	0.24	0.82	0.06	0.09	0.46	1.12	0.14	0.08	2.33e-08	2.69e-07	(B) Liver
ZNF768	16p11.2	4.23	4.87	4.71	4.01	0.66	0.42	0.48	1.1	2.34e-08	2.7e-07	(B) Liver
UBN2	7q34	1.93	2.31	2.32	1.87	0.4	0.47	0.4	0.74	2.36e-08	2.71e-07	(C) LN
PIGS	17q11.2	4.19	4.57	4.69	4.18	0.51	0.46	0.51	0.54	2.36e-08	2.72e-07	(C) LN
KCNIP2	10q24.32	1.06	0.55	0.61	1.01	0.57	0.31	0.44	0.53	2.38e-08	2.74e-07	(A) Bone
FOXK1	7p22.1	2.41	2.94	2.98	2.74	0.61	0.54	0.56	0.76	2.4e-08	2.76e-07	(C) LN
FPR2	19q13.41	0.63	0.13	0.13	0.53	0.7	0.16	0.32	0.67	2.41e-08	2.76e-07	(A) Bone
TPRG1	3q28	0.49	0.55	0.22	0.83	0.29	0.37	0.24	1.19	2.41e-08	2.76e-07	(D) Prostate
RAB44	6p21.2	0.58	0.06	0.05	0.19	0.84	0.09	0.05	0.12	2.43e-08	2.79e-07	(A) Bone
HSD17B6	12q13.3	2.09	4.47	1.88	2.2	1.95	2.28	1.52	0.83	2.44e-08	2.8e-07	(B) Liver
MMP17	12q24.33	0.97	0.65	0.47	1.18	0.63	0.44	0.38	0.66	2.48e-08	2.84e-07	(D) Prostate
SLIT3	5q34-q35.1	2.17	0.97	2.24	1.95	0.87	0.59	1.01	0.97	2.5e-08	2.86e-07	(C) LN
ELN	7q11.23	2.78	3.43	3.87	4.01	0.95	1.15	1.18	1.52	2.5e-08	2.86e-07	(D) Prostate
GALNT7	4q34.1	4.75	3.72	5.23	3.8	1.01	1.56	1	0.58	2.55e-08	2.92e-07	(C) LN
NEURL3	2q11.2	0.94	1.24	0.46	0.51	0.7	0.79	0.43	0.4	2.56e-08	2.93e-07	(B) Liver
BDH2	4q24	3.51	3.2	2.72	4.05	0.74	1.01	0.87	0.76	2.59e-08	2.96e-07	(D) Prostate
SYNPO	5q33.1	2.4	3.33	3.4	3.48	1	1.18	1	1.48	2.6e-08	2.96e-07	(D) Prostate
HHEX	10q23.33	2.06	2.86	1.71	2.01	0.65	1.01	0.82	0.95	2.6e-08	2.96e-07	(B) Liver
PCDHGC3	5q31.3	1.95	1.23	1.57	1.68	0.62	0.47	0.48	0.35	2.61e-08	2.97e-07	(A) Bone
CNOT9	2q35	3.75	4.2	4.16	3.64	0.47	0.59	0.38	0.59	2.61e-08	2.97e-07	(B) Liver
LGSN	6q12	0.12	0.5	0.01	0.32	0.36	0.62	0.04	0.59	2.63e-08	2.99e-07	(B) Liver
ECPAS	9q31.3	4.46	4.26	4.88	4.41	0.53	0.52	0.49	0.6	2.63e-08	2.99e-07	(C) LN
PRR11	17q22	1.9	2.96	2.25	1.52	0.69	0.8	0.82	0.84	2.64e-08	3.01e-07	(B) Liver
VANGL1	1p13.1	2.25	2.96	2.62	2.49	0.52	0.7	0.49	0.32	2.65e-08	3.01e-07	(B) Liver
STEEP1	Xq24	2.94	3.34	3.44	3.6	0.56	0.47	0.51	0.18	2.66e-08	3.02e-07	(D) Prostate
OGDH	7p13	4.53	4.98	5.08	4.63	0.56	0.5	0.58	0.24	2.67e-08	3.03e-07	(C) LN
TAF6	7q22.1	3.99	4.61	4.29	3.85	0.42	0.56	0.47	0.63	2.67e-08	3.03e-07	(B) Liver
CELSR2	1p13.3	1.46	2.23	1.84	1.97	0.47	0.73	0.61	0.67	2.68e-08	3.03e-07	(B) Liver
EDIL3	5q14.3	2.62	1.71	1.66	1.91	1.05	0.91	0.98	0.55	2.69e-08	3.04e-07	(A) Bone
CEACAM8	19q13.2	0.82	0.02	0.04	0.04	1.27	0.02	0.06	0.02	2.7e-08	3.06e-07	(A) Bone
SEC63	6q21	4.25	4.25	4.76	4.35	0.55	0.55	0.51	0.6	2.72e-08	3.07e-07	(C) LN
HNRNPR	1p36.12	4.16	4.4	4.59	4.38	0.47	0.43	0.34	0.67	2.76e-08	3.13e-07	(C) LN
GNAS	20q13.32	6.6	7.11	7.17	6.7	0.69	0.41	0.52	0.63	2.78e-08	3.15e-07	(C) LN
RMND5A	2p11.2	3.66	4.11	4.15	3.27	0.59	0.5	0.52	0.5	2.81e-08	3.18e-07	(C) LN
NGF	1p13.2	1.36	0.49	0.93	0.78	0.78	0.42	0.54	0.34	2.81e-08	3.18e-07	(A) Bone
PTMA	2q37.1	8.84	9.61	9.59	9.4	0.73	0.86	0.83	0.67	2.84e-08	3.21e-07	(B) Liver
SNAP23	15q15.1-q15.2	4.26	4.09	4.71	4.41	0.55	0.52	0.49	0.53	2.88e-08	3.25e-07	(C) LN
ANKRD17	4q13.3	3.45	3.55	3.87	3.38	0.48	0.47	0.34	0.69	2.92e-08	3.29e-07	(C) LN
PGRMC1	Xq24	5.5	6.54	5.98	6.03	0.72	0.74	0.8	0.6	2.92e-08	3.29e-07	(B) Liver
NFATC3	16q22.1	3.24	3.7	3.64	3.63	0.5	0.34	0.4	0.63	2.94e-08	3.31e-07	(B) Liver
L3MBTL4	18p11.31	0.31	0.5	0.18	0.39	0.18	0.44	0.17	0.24	2.95e-08	3.31e-07	(B) Liver
PTCHD4	6p12.3	0.48	0.23	0.16	0.41	0.38	0.29	0.26	0.37	2.95e-08	3.32e-07	(A) Bone
SLC34A2	4p15.2	0.23	0.63	0.05	0.62	0.52	0.59	0.12	0.7	2.95e-08	3.32e-07	(B) Liver
PPM1G	2p23.3	5.46	6.12	6.01	6.08	0.68	0.6	0.53	0.8	2.96e-08	3.33e-07	(B) Liver
C1S	12p13.31	4.11	6	4.39	6.37	1.19	2.02	1.5	1.23	3e-08	3.37e-07	(D) Prostate
UBAP2	9p13.3	3.53	4.06	3.93	3.63	0.46	0.49	0.46	0.55	3.01e-08	3.37e-07	(B) Liver
ELK4	1q32.1	3.23	3.15	3.93	2.98	0.78	0.6	0.82	0.92	3.05e-08	3.41e-07	(C) LN
SOD2	6q25.3	3.17	4.16	3.59	4.41	0.76	0.85	0.76	0.79	3.05e-08	3.41e-07	(D) Prostate
OXER1	2p21	0.98	1.19	0.55	0.85	0.52	0.92	0.28	0.65	3.06e-08	3.43e-07	(B) Liver
ZNF846	19p13.2	2.13	1.43	1.59	1.93	0.71	0.5	0.56	0.48	3.07e-08	3.44e-07	(A) Bone
WFDC2	20q13.12	0.66	2	0.49	2.95	0.84	2.32	1.12	2.4	3.07e-08	3.44e-07	(D) Prostate
PDIK1L	1p36.11	2.29	2.62	2.65	2.11	0.38	0.48	0.38	0.4	3.09e-08	3.45e-07	(C) LN
UNC5B	10q22.1	3.47	2.6	2.52	2.54	1.07	0.89	0.93	0.93	3.09e-08	3.45e-07	(A) Bone
ATRN	20p13	3.16	3.65	3.53	3.11	0.43	0.54	0.41	0.3	3.11e-08	3.46e-07	(B) Liver
TMCO6	5q31.3	2.84	2.93	2.42	2.95	0.44	0.53	0.49	0.71	3.11e-08	3.46e-07	(D) Prostate
DAPK2	15q22.31	1.22	1.08	0.75	0.9	0.47	0.59	0.41	0.4	3.13e-08	3.49e-07	(A) Bone
RPRD1B	20q11.23	3.76	4.15	4.15	4.01	0.42	0.41	0.38	0.66	3.14e-08	3.49e-07	(B) Liver
HUS1B	6p25.3	0.12	0.06	0.07	0.14	0.08	0.03	0.04	0.05	3.14e-08	3.5e-07	(D) Prostate
HMGCS1	5p12	3.96	4.7	4.62	4.03	0.66	0.7	0.76	1.22	3.16e-08	3.52e-07	(B) Liver
IL1RN	2q14.1	1.55	1.85	0.82	2.52	0.92	1.15	0.72	2.81	3.17e-08	3.52e-07	(D) Prostate
FNBP1	9q34.11	3.56	3.23	3.95	4.03	0.5	0.59	0.54	1.16	3.17e-08	3.53e-07	(D) Prostate
TMEM92	17q21.33	0.62	0.97	0.21	0.37	0.64	0.99	0.21	0.24	3.18e-08	3.53e-07	(B) Liver
HOXD11	2q31.1	0.3	0.57	0.06	1.71	0.58	1.24	0.16	1.22	3.26e-08	3.62e-07	(D) Prostate
GYPB	4q31.21	0.77	0.07	0.1	0.02	1.08	0.13	0.15	0.03	3.28e-08	3.64e-07	(A) Bone
SNTB2	16q22.1	2.29	2.4	2.75	2.58	0.47	0.38	0.46	0.66	3.28e-08	3.64e-07	(C) LN
ATP1B1	1q24.2	4	5.69	4.82	5.05	1.23	1.26	1.3	0.69	3.32e-08	3.67e-07	(B) Liver
ITGB4	17q25.1	1.81	2.66	1.72	4.33	1.01	1.57	0.9	1.39	3.33e-08	3.68e-07	(D) Prostate
ANXA4	2p13.3	3.92	4.6	3.7	4.81	0.66	0.7	0.71	0.91	3.34e-08	3.69e-07	(D) Prostate
ZFP64	20q13.2	2.04	2.32	2.37	2.27	0.36	0.31	0.33	0.25	3.34e-08	3.69e-07	(C) LN
ACAP3	1p36.33	4.17	3.8	3.38	3.79	0.87	0.65	0.72	0.55	3.34e-08	3.69e-07	(A) Bone
GLE1	9q34.11	3.77	3.96	4.17	3.8	0.37	0.4	0.4	0.49	3.34e-08	3.7e-07	(C) LN
CDS2	20p12.3	2.92	3.24	3.29	3.19	0.37	0.49	0.34	0.48	3.37e-08	3.73e-07	(C) LN
RGS4	1q23.3	0.87	1.28	1.59	1.47	0.74	0.71	0.71	0.49	3.42e-08	3.77e-07	(C) LN
C5ORF22	5p13.3	3.06	3.39	3.56	3.05	0.43	0.55	0.53	0.9	3.42e-08	3.77e-07	(C) LN
ATP6V0C	16p13.3	6.5	7.14	7.27	6.72	0.97	0.58	0.61	0.47	3.42e-08	3.77e-07	(C) LN
HCAR3	12q24.31	0.54	0.18	0.18	0.99	0.54	0.17	0.24	1.24	3.43e-08	3.78e-07	(D) Prostate
CAPN3	15q15.1	1.82	1.29	1.14	2.22	0.85	0.7	0.63	0.35	3.43e-08	3.78e-07	(D) Prostate
SERPINE1	7q22.1	2.23	3.97	2.69	3.36	1.17	1.24	1.24	1.74	3.46e-08	3.81e-07	(B) Liver
RBM42	19q13.12	4.8	5.39	5.18	5.03	0.52	0.44	0.43	0.6	3.46e-08	3.81e-07	(B) Liver
SEC61A1	3q21.3	6.51	7.01	7.14	6.55	0.77	0.43	0.54	0.73	3.48e-08	3.82e-07	(C) LN
CREB1	2q33.3	2.68	2.95	3.07	3.14	0.46	0.32	0.34	0.41	3.48e-08	3.82e-07	(D) Prostate
BAZ1B	7q11.23	4.15	4.64	4.52	4.14	0.46	0.59	0.36	0.32	3.5e-08	3.84e-07	(B) Liver
COPG1	3q21.3	6.16	6.68	6.77	6.17	0.72	0.51	0.57	0.53	3.52e-08	3.86e-07	(C) LN
B4GALT3	1q23.3	4.64	4.75	5.19	4.65	0.69	0.47	0.42	0.32	3.52e-08	3.86e-07	(C) LN
SMARCA2	9p24.3	3.03	3.23	3.65	2.98	0.62	0.55	0.64	0.78	3.53e-08	3.86e-07	(C) LN
WASL	7q31.32	3.8	4.28	4.34	3.85	0.51	0.6	0.6	0.45	3.53e-08	3.87e-07	(C) LN
DOK1	2p13.1	2.72	2.28	2.14	2.89	0.55	0.42	0.7	0.67	3.56e-08	3.9e-07	(D) Prostate
CCL28	5p12	1.21	2.17	1.13	1.94	0.63	0.91	0.82	1.2	3.63e-08	3.97e-07	(B) Liver
ORMDL3	17q21.1	4.31	4.94	4.83	4.52	0.59	0.54	0.58	0.67	3.63e-08	3.97e-07	(B) Liver
OXA1L	14q11.2	4.8	5.19	5.23	4.83	0.52	0.4	0.39	0.17	3.68e-08	4.02e-07	(C) LN
SRPX2	Xq22.1	1.26	1.03	0.79	1.73	0.57	0.51	0.48	0.55	3.69e-08	4.03e-07	(D) Prostate
SEC22B	1p12	3.57	3.86	4.05	3.71	0.51	0.47	0.43	0.54	3.69e-08	4.03e-07	(C) LN
TOMM40	19q13.32	3.97	4.39	4.39	3.59	0.44	0.53	0.53	0.34	3.7e-08	4.04e-07	(C) LN
MEOX1	17q21.31	0.41	0.67	1.03	1.56	0.63	0.52	0.76	0.85	3.71e-08	4.04e-07	(D) Prostate
DDR2	1q23.3	2.21	1.19	1.75	2.42	0.83	0.63	0.71	0.93	3.72e-08	4.06e-07	(D) Prostate
TMEM201	1p36.22	2.11	2.81	2.53	2.17	0.5	0.6	0.57	0.83	3.73e-08	4.07e-07	(B) Liver
SNRNP200	2q11.2	4.98	5.44	5.38	4.98	0.46	0.46	0.43	0.33	3.78e-08	4.11e-07	(B) Liver
TMEM221	19p13.11	0.59	0.28	0.21	0.29	0.54	0.29	0.19	0.22	3.78e-08	4.11e-07	(A) Bone
ARHGAP4	Xq28	3.22	2.4	2.46	3.46	0.89	0.48	0.9	1.01	3.79e-08	4.12e-07	(D) Prostate
UBA7	3p21.31	3.67	3.36	2.77	4.18	0.89	0.92	1.03	0.47	3.82e-08	4.15e-07	(D) Prostate
TMEM139	7q34	0.48	0.98	0.33	0.44	0.54	0.55	0.3	0.16	3.86e-08	4.2e-07	(B) Liver
RHNO1	12p13.33	3.66	4.26	4.27	3.73	0.68	0.67	0.58	0.94	3.87e-08	4.2e-07	(C) LN
ATXN2L	16p11.2	4.76	5.37	5.17	5.15	0.55	0.54	0.43	0.8	3.88e-08	4.21e-07	(B) Liver
FEM1C	5q22.3	2.67	2.86	3.17	2.68	0.49	0.38	0.54	0.33	3.89e-08	4.22e-07	(C) LN
OVCH1	12p11.22	0.16	0.04	0.04	0.07	0.19	0.04	0.04	0.03	3.89e-08	4.22e-07	(A) Bone
ATAD3B	1p36.33	3.36	2.82	2.62	3.26	0.69	0.74	0.8	0.56	3.9e-08	4.23e-07	(A) Bone
ENPP7	17q25.3	0.2	0.59	0.04	0.06	0.49	0.59	0.05	0.04	3.91e-08	4.23e-07	(B) Liver
OXT	20p13	0.47	0.9	0.14	0.47	0.56	1.05	0.17	0.23	3.92e-08	4.24e-07	(B) Liver
PFKP	10p15.2	3.82	5.32	4.44	4.59	1.09	0.97	1.1	1.08	3.92e-08	4.24e-07	(B) Liver
TCF19	6p21.33	3.15	4.22	3.34	2.44	0.7	0.95	0.87	0.81	3.97e-08	4.29e-07	(B) Liver
VGLL1	Xq26.3	0.24	0.36	0.04	1.15	0.46	0.71	0.1	0.78	3.99e-08	4.31e-07	(D) Prostate
KIRREL1	1q23.1	2.64	1.83	1.98	2.58	0.84	0.77	0.67	0.49	4.02e-08	4.34e-07	(A) Bone
COL26A1	7q22.1	1.85	0.85	1.11	1.08	0.92	0.72	0.86	1.01	4.04e-08	4.36e-07	(A) Bone
ACACB	12q24.11	1.63	2.29	1.4	1.88	0.58	0.87	0.52	0.97	4.06e-08	4.37e-07	(B) Liver
ZG16	16p11.2	0.14	0.51	0.04	0.02	0.31	0.69	0.1	0.01	4.06e-08	4.38e-07	(B) Liver
GPATCH8	17q21.31	2.86	3.17	3.2	2.9	0.39	0.34	0.32	0.54	4.11e-08	4.43e-07	(C) LN
NTF4	19q13.33	0.34	0.14	0.14	1	0.43	0.14	0.18	0.97	4.13e-08	4.44e-07	(D) Prostate
SAMD12	8q24.11-q24.12	0.69	1.3	0.56	1.9	0.63	0.9	0.58	0.67	4.13e-08	4.45e-07	(D) Prostate
UHRF1	19p13.3	2.33	3.52	2.42	1.72	0.73	1.07	0.99	0.82	4.14e-08	4.45e-07	(B) Liver
NUDT18	8p21.3	2.36	2.09	1.8	2.42	0.56	0.56	0.58	0.5	4.16e-08	4.47e-07	(D) Prostate
CYP2D6	22q13.2	1.49	2.2	1.26	1.69	0.51	0.99	0.6	1.13	4.16e-08	4.47e-07	(B) Liver
KRT5	12q13.13	0.56	0.53	0.3	4.29	1.3	1.64	0.92	4.27	4.17e-08	4.48e-07	(D) Prostate
ERN1	17q23.3	2.53	2.62	3.03	2.44	0.44	0.58	0.56	0.78	4.26e-08	4.57e-07	(C) LN
DDX27	20q13.13	4.05	4.44	4.42	4.43	0.43	0.39	0.36	0.49	4.31e-08	4.62e-07	(B) Liver
COL17A1	10q25.1	0.51	0.2	0.13	1.34	0.69	0.22	0.17	1.52	4.32e-08	4.63e-07	(D) Prostate
EPHX3	19p13.12	0.43	0.27	0.18	0.93	0.44	0.17	0.12	0.85	4.34e-08	4.64e-07	(D) Prostate
DCTN4	5q33.1	4.33	4.5	4.72	4.37	0.4	0.34	0.4	0.16	4.36e-08	4.67e-07	(C) LN
GPR68	14q32.11	1.24	0.81	0.81	1.76	0.51	0.37	0.6	0.33	4.4e-08	4.7e-07	(D) Prostate
HLF	17q22	0.65	1.51	0.72	0.98	0.44	1.11	0.53	0.9	4.41e-08	4.71e-07	(B) Liver
FOXS1	20q11.21	2.52	1.67	2.94	2.19	0.81	0.76	1	1.15	4.41e-08	4.71e-07	(C) LN
EIF4G1	3q27.1	6.05	6.48	6.56	5.98	0.57	0.5	0.51	0.42	4.48e-08	4.78e-07	(C) LN
CCDC78	16p13.3	2.82	2.12	1.91	1.85	0.98	0.88	0.92	0.83	4.54e-08	4.85e-07	(A) Bone
GOT1	10q24.2	4.34	5.23	4.7	4.07	0.7	0.86	0.56	0.44	4.54e-08	4.85e-07	(B) Liver
ARF6	14q21.3	5.09	5.7	5.65	5.26	0.65	0.46	0.62	0.39	4.56e-08	4.86e-07	(B) Liver
SDHC	1q23.3	3.04	3.39	3.58	3.22	0.58	0.43	0.53	0.77	4.58e-08	4.88e-07	(C) LN
SVEP1	9q31.3	1.55	0.54	0.94	0.9	0.87	0.37	0.85	0.44	4.59e-08	4.89e-07	(A) Bone
KRT20	17q21.2	0.68	2.34	0.45	1.22	1.1	2.49	0.95	1.86	4.6e-08	4.89e-07	(B) Liver
ITGB6	2q24.2	0.5	0.92	0.19	1.79	0.81	0.96	0.32	1.53	4.63e-08	4.93e-07	(D) Prostate
NFIC	19p13.3	4.2	4.74	4.93	4.36	0.71	0.65	0.72	1.65	4.66e-08	4.95e-07	(C) LN
MARF1	16p13.11	3.41	3.65	3.82	3.59	0.47	0.32	0.35	0.5	4.66e-08	4.95e-07	(C) LN
PRPS2	Xp22.2	4.05	5.07	4.66	4.17	0.77	0.93	0.8	1.22	4.67e-08	4.96e-07	(B) Liver
TOX4	14q11.2	3.82	4.2	4.21	3.96	0.45	0.33	0.39	0.22	4.69e-08	4.98e-07	(C) LN
LILRA6	19q13.42	0.94	0.46	0.43	0.74	0.68	0.29	0.42	0.56	4.7e-08	4.98e-07	(A) Bone
EI24	11q24.2	5.58	6.03	6.14	5.48	0.64	0.59	0.55	0.54	4.71e-08	4.99e-07	(C) LN
ATXN7L3B	12q21.1	4.19	4.51	4.74	3.92	0.62	0.45	0.58	0.57	4.72e-08	5e-07	(C) LN
PLEKHG5	1p36.31	1.9	1.67	1.26	2.24	0.68	0.89	0.6	0.51	4.73e-08	5e-07	(D) Prostate
SPON2	4p16.3	6.06	4.95	7.81	5.8	2.49	2.07	2.05	3.47	4.75e-08	5.03e-07	(C) LN
PTP4A2	1p35.2	5.07	5.66	5.6	5.52	0.62	0.51	0.58	0.55	4.82e-08	5.1e-07	(B) Liver
ZNF462	9q31.2	2.2	2.09	2.91	2.26	0.73	0.88	0.77	1.18	4.85e-08	5.13e-07	(C) LN
SLFN14	17q12	0.45	0.03	0.05	0.07	0.65	0.02	0.08	0.04	4.85e-08	5.13e-07	(A) Bone
ATP13A2	1p36.13	3.73	4.13	4.25	3.8	0.5	0.54	0.56	0.62	4.86e-08	5.13e-07	(C) LN
KANK3	19p13.2	1.48	0.87	1.12	1.1	0.51	0.26	0.5	0.52	4.92e-08	5.19e-07	(A) Bone
SF3B3	16q22.1	3.83	4.36	4.27	4.09	0.48	0.56	0.5	0.5	4.92e-08	5.19e-07	(B) Liver
GNB1	1p36.33	6.54	7.05	7.1	6.62	0.63	0.53	0.54	0.78	4.94e-08	5.2e-07	(C) LN
LDLRAD2	1p36.12	0.36	0.12	0.18	0.31	0.28	0.09	0.15	0.19	4.95e-08	5.22e-07	(A) Bone
KHSRP	19p13.3	5.19	5.65	5.63	5.34	0.48	0.53	0.45	0.51	4.97e-08	5.23e-07	(B) Liver
RUNDC1	17q21.31	3.26	3.5	3.78	3.18	0.47	0.44	0.58	0.97	4.98e-08	5.24e-07	(C) LN
ARAF	Xp11.3	4.54	5.16	5.14	4.53	0.71	0.6	0.59	0.91	4.98e-08	5.24e-07	(B) Liver
IL1R2	2q11.2	1.16	0.71	0.39	1.76	1.09	0.46	0.38	2.29	5.06e-08	5.32e-07	(D) Prostate
ZBTB24	6q21	1.75	1.89	2.17	1.94	0.38	0.37	0.46	0.6	5.07e-08	5.32e-07	(C) LN
EHBP1L1	11q13.1	3.7	3.01	3.1	4.05	0.78	0.6	0.66	0.57	5.07e-08	5.32e-07	(D) Prostate
CLEC3B	3p21.31	3.98	2.57	3.43	2.74	1.05	0.98	1.08	0.73	5.09e-08	5.35e-07	(A) Bone
SPTBN5	15q21	0.77	0.48	0.32	0.57	0.56	0.44	0.3	0.3	5.16e-08	5.41e-07	(A) Bone
NDC1	1p32.3	2.82	3.5	3.25	2.9	0.48	0.61	0.57	1.01	5.17e-08	5.42e-07	(B) Liver
COL28A1	7p21.3	1.41	0.56	0.69	1.26	0.91	0.69	0.72	0.83	5.24e-08	5.49e-07	(A) Bone
AKR7A2	1p36.13	4.78	5.5	5.24	5.15	0.63	0.56	0.55	0.58	5.28e-08	5.53e-07	(B) Liver
TMEM11	17p11.2	3.6	4.01	4.17	3.59	0.58	0.65	0.58	0.5	5.34e-08	5.58e-07	(C) LN
RNF187	1q42.13	5.12	5.88	5.75	5.09	0.85	0.63	0.62	0.78	5.37e-08	5.62e-07	(B) Liver
E2F1	20q11.22	2.9	4.07	3.21	2.13	0.77	1.15	0.94	0.49	5.39e-08	5.64e-07	(B) Liver
KAT6B	10q22.2	2.29	2.54	2.91	2.36	0.61	0.48	0.68	0.73	5.41e-08	5.65e-07	(C) LN
ADAMTS5	21q21.3	1.21	0.7	0.75	0.99	0.55	0.42	0.49	0.58	5.49e-08	5.73e-07	(A) Bone
MEPCE	7q22.1	4.03	4.66	4.48	3.71	0.56	0.59	0.6	0.84	5.5e-08	5.74e-07	(B) Liver
CLIP1	12q24.31	3.58	3.52	4.12	3.84	0.62	0.62	0.54	0.58	5.52e-08	5.76e-07	(C) LN
FNDC5	1p35.1	0.74	1.44	0.68	0.74	0.53	0.89	0.41	0.5	5.59e-08	5.83e-07	(B) Liver
ZNF613	19q13.41	2.87	2.08	3.24	2.48	0.77	0.9	0.88	0.67	5.6e-08	5.84e-07	(C) LN
RERE	1p36.23	4.63	5.11	5.41	4.73	0.81	0.59	0.74	1.59	5.6e-08	5.84e-07	(C) LN
ANK1	8p11.21	1.5	0.85	0.45	0.47	1.5	0.78	0.44	0.22	5.65e-08	5.88e-07	(A) Bone
ZNF280B	22q11.22	0.58	0.99	0.82	0.5	0.28	0.37	0.37	0.21	5.68e-08	5.91e-07	(B) Liver
AGPAT2	9q34.3	4.59	5.57	4.86	4.55	0.63	1.05	0.62	0.53	5.69e-08	5.92e-07	(B) Liver
PIWIL4	11q21	0.99	0.61	0.53	0.88	0.63	0.35	0.3	0.27	5.72e-08	5.94e-07	(A) Bone
GPR141	7p14.1	0.61	0.19	0.28	0.64	0.52	0.15	0.26	0.22	5.73e-08	5.95e-07	(D) Prostate
COPG2	7q32.2	2.86	3.36	3.34	2.89	0.43	0.7	0.54	0.34	5.8e-08	6.02e-07	(B) Liver
SLFN12	17q12	1.14	0.64	0.79	1.38	0.51	0.32	0.43	0.73	5.81e-08	6.03e-07	(D) Prostate
DTX1	12q24.13	1.09	2.04	1.85	1.86	0.76	0.89	0.96	1.56	5.83e-08	6.04e-07	(B) Liver
UTP4	16q22.1	2.8	3.25	3.23	2.99	0.44	0.54	0.42	1.01	5.85e-08	6.07e-07	(B) Liver
PLEKHG3	14q23.3	1.63	2.19	1.42	1.85	0.52	0.64	0.55	0.12	5.87e-08	6.08e-07	(B) Liver
NLRP3	1q44	0.69	0.35	0.4	0.79	0.41	0.19	0.29	0.36	5.91e-08	6.12e-07	(D) Prostate
XPNPEP2	Xq26.1	0.35	0.92	0.15	0.21	0.52	1.08	0.21	0.09	6.01e-08	6.21e-07	(B) Liver
ZNF628	19q13.42	1.28	1.68	1.64	1.39	0.39	0.34	0.4	0.59	6.01e-08	6.21e-07	(B) Liver
CLEC5A	7q34	0.67	0.37	0.25	0.83	0.59	0.27	0.26	0.78	6.01e-08	6.22e-07	(D) Prostate
HSDL1	16q24.1	2.64	3.01	3.11	2.99	0.42	0.63	0.5	0.28	6.02e-08	6.22e-07	(C) LN
MFAP3	5q33.2	2.71	2.95	3.07	2.36	0.43	0.43	0.37	0.58	6.02e-08	6.22e-07	(C) LN
TRIM10	6p22.1	0.92	0.32	0.06	0.04	1.31	0.4	0.17	0.03	6.03e-08	6.22e-07	(A) Bone
STYX	14q22.1	2.57	3.09	2.89	2.98	0.42	0.47	0.43	0.33	6.06e-08	6.25e-07	(B) Liver
PFDN2	1q23.3	5.67	6.11	6.27	6.29	0.72	0.44	0.54	0.59	6.1e-08	6.28e-07	(D) Prostate
PDLIM1	10q23.33	4.51	5.69	4.68	5.99	0.9	1.21	0.89	1.06	6.13e-08	6.32e-07	(D) Prostate
GRB14	2q24.3	1.01	1.82	0.82	0.71	0.65	1.07	0.64	0.42	6.18e-08	6.37e-07	(B) Liver
ST13	22q13.2	6.11	6.51	6.81	6.3	0.68	0.65	0.77	0.46	6.21e-08	6.39e-07	(C) LN
MSH6	2p16.3	3.11	3.69	3.48	3.09	0.45	0.54	0.48	0.69	6.24e-08	6.42e-07	(B) Liver
CATSPERE	1q44	0.43	0.23	0.27	0.41	0.21	0.13	0.17	0.25	6.31e-08	6.49e-07	(A) Bone
RAB10	2p23.3	5.37	5.57	5.89	5.68	0.58	0.43	0.48	0.64	6.4e-08	6.57e-07	(C) LN
MYL5	4p16.3	2.83	2	2.37	2.68	0.58	0.67	0.69	0.59	6.48e-08	6.66e-07	(A) Bone
MTRFR	12q24.31	2.91	3.23	3.43	3.08	0.54	0.56	0.49	0.27	6.54e-08	6.72e-07	(C) LN
MLKL	16q23.1	2.27	1.74	1.61	2.53	0.67	0.7	0.77	0.45	6.6e-08	6.77e-07	(D) Prostate
PAFAH1B3	19q13.1	3.95	5.06	4.45	4.44	0.88	0.72	0.79	0.48	6.6e-08	6.77e-07	(B) Liver
ASB7	15q26.3	2.01	2.21	2.34	2.27	0.32	0.34	0.36	0.19	6.61e-08	6.77e-07	(C) LN
PPDPF	20q13.33	7.64	8.42	8.47	7.47	1.11	0.75	0.7	1.02	6.62e-08	6.78e-07	(C) LN
SLC35E3	12q15	0.95	1.2	1.23	1.07	0.3	0.22	0.31	0.1	6.63e-08	6.79e-07	(C) LN
SLC2A9	4p16.1	0.99	1.28	0.72	1.5	0.47	0.67	0.35	0.71	6.66e-08	6.81e-07	(D) Prostate
SNAI2	8q11.21	3.16	2.26	2.3	3.36	1.02	0.69	0.91	1.81	6.67e-08	6.81e-07	(D) Prostate
TGM1	14q12	0.77	0.55	0.4	1.44	0.57	0.41	0.24	1.53	6.67e-08	6.81e-07	(D) Prostate
CASP5	11q22.3	0.41	0.12	0.11	0.2	0.44	0.22	0.17	0.19	6.68e-08	6.82e-07	(A) Bone
PARP2	14q11.2	3.52	4.08	3.89	3.47	0.42	0.68	0.47	0.32	6.71e-08	6.85e-07	(B) Liver
RHAG	6p12.3	1.1	0.06	0.21	0.08	1.49	0.11	0.45	0.07	6.72e-08	6.85e-07	(A) Bone
SH3PXD2B	5q35.1	2.72	2.19	2.07	2.32	0.73	0.73	0.6	0.61	6.79e-08	6.92e-07	(A) Bone
TNS4	17q21.2	0.36	0.31	0.09	1.61	0.66	0.67	0.16	1.54	6.92e-08	7.06e-07	(D) Prostate
SETD5	3p25.3	4.13	4.47	4.59	4.35	0.48	0.42	0.45	0.75	6.94e-08	7.07e-07	(C) LN
ETNK2	1q32.1	1.78	3	1.83	2.44	0.87	1.31	0.81	0.66	7e-08	7.13e-07	(B) Liver
NUDT9	4q22.1	4.12	4.05	4.78	3.98	0.74	0.71	0.77	0.49	7.01e-08	7.13e-07	(C) LN
CGNL1	15q21.3	2.85	3.27	3.78	2.75	0.88	0.91	1.02	1.37	7.03e-08	7.15e-07	(C) LN
ZNF692	1q44	4.38	3.63	3.76	4.19	0.63	0.69	0.76	1.08	7.05e-08	7.17e-07	(A) Bone
GHRL	3p25.3	1.16	0.75	0.86	1.09	0.39	0.36	0.34	0.31	7.08e-08	7.19e-07	(A) Bone
GCH1	14q22.2	2.37	3.26	2.44	2.39	0.56	0.71	0.68	1.03	7.09e-08	7.2e-07	(B) Liver
GLT1D1	12q24.33	0.85	0.77	0.19	0.3	0.86	0.82	0.39	0.28	7.11e-08	7.21e-07	(A) Bone
GCSH	16q23.2	2.6	3.28	3.37	3.1	0.71	0.74	0.93	0.64	7.13e-08	7.23e-07	(C) LN
C8ORF88	8q21.3	0.92	0.43	0.55	1.49	0.54	0.45	0.34	1.75	7.23e-08	7.33e-07	(D) Prostate
CEACAM5	19q13.2	0.65	2.46	0.72	3.01	1.32	2.69	1.09	2.35	7.25e-08	7.34e-07	(D) Prostate
SMU1	9p21.1	3.42	3.59	3.8	3.5	0.32	0.49	0.41	0.51	7.25e-08	7.34e-07	(C) LN
UHRF1BP1	6p21.31	2.24	2.56	2.49	2.1	0.31	0.37	0.29	0.27	7.29e-08	7.38e-07	(B) Liver
LPP	3q27.3-q28	2.6	2.87	3.22	3.1	0.65	0.66	0.6	0.86	7.35e-08	7.43e-07	(C) LN
CDCA8	1p34.3	2.65	3.74	2.92	2.39	0.76	0.95	0.77	0.93	7.36e-08	7.44e-07	(B) Liver
GYPA	4q31.21	0.66	0.02	0.04	0.02	1.04	0.02	0.07	0.01	7.38e-08	7.45e-07	(A) Bone
SLC25A1	22q11.21	5.31	5.95	5.94	5.29	0.74	0.64	0.67	0.37	7.42e-08	7.5e-07	(B) Liver
SUPV3L1	10q22.1	3.59	3.9	4.11	3.52	0.51	0.51	0.57	0.44	7.43e-08	7.5e-07	(C) LN
PHF20	20q11.22-q11.23	3.3	3.36	3.62	3.13	0.35	0.37	0.33	0.53	7.45e-08	7.52e-07	(C) LN
NOMO2	16p12.3	1.97	2.55	2.88	2.18	0.86	0.66	1.05	1	7.45e-08	7.52e-07	(C) LN
COX4I2	20q11.21	2.16	1.01	1.8	1.55	0.96	0.78	0.66	0.79	7.47e-08	7.53e-07	(A) Bone
TUBB4B	9q34.3	7.5	8.06	8.16	7.86	0.79	0.6	0.62	0.35	7.49e-08	7.54e-07	(C) LN
HDC	15q21.2	0.63	0.14	0.26	1.01	0.65	0.14	0.34	0.52	7.5e-08	7.55e-07	(D) Prostate
ISLR	15q24.1	2.62	3.75	3.75	4.06	1.05	1.34	1.38	1.76	7.58e-08	7.63e-07	(D) Prostate
UBALD2	17q25.1	3.97	4.89	4.48	4.25	0.73	0.78	0.67	0.88	7.6e-08	7.64e-07	(B) Liver
PGM1	1p31.3	3.8	4.77	4.1	4.2	0.62	0.82	0.72	0.48	7.6e-08	7.64e-07	(B) Liver
ANAPC4	4p15.2	3.22	2.75	2.74	3.27	0.57	0.46	0.5	0.64	7.61e-08	7.65e-07	(D) Prostate
HIVEP2	6q24.2	1.84	2.19	2.34	2.31	0.5	0.58	0.51	0.4	7.63e-08	7.66e-07	(C) LN
ACACA	17q12	4.21	3.94	4.81	4.03	0.72	0.72	0.81	0.59	7.64e-08	7.66e-07	(C) LN
SARS1	1p13.3	5.6	6.01	6.04	6.08	0.5	0.5	0.43	0.35	7.66e-08	7.68e-07	(D) Prostate
RHBDD2	7q11.23	5.13	5.91	5.79	5.28	0.82	0.55	0.75	0.54	7.67e-08	7.69e-07	(B) Liver
LBHD1	11q12.3	1.32	0.95	1.04	1.23	0.34	0.36	0.33	0.3	7.68e-08	7.69e-07	(A) Bone
ZCCHC14	16q24.2	2.22	2.9	2.6	2.36	0.49	0.6	0.56	0.6	7.68e-08	7.69e-07	(B) Liver
VEZT	12q22	3.76	3.84	4.18	3.5	0.46	0.42	0.46	0.38	7.69e-08	7.69e-07	(C) LN
C17ORF99	17q25.3	0.72	0.16	0.13	0.29	0.96	0.18	0.13	0.22	7.74e-08	7.75e-07	(A) Bone
CXCL5	4q13.3	0.49	0.42	0.21	2.03	0.56	0.43	0.5	2.76	7.79e-08	7.79e-07	(D) Prostate
AAR2	20q11.23	3.74	4.03	4.13	3.75	0.48	0.27	0.36	0.28	7.84e-08	7.83e-07	(C) LN
CHRNA4	20q13.33	0.21	0.68	0.06	0.05	0.49	0.81	0.12	0.08	7.91e-08	7.9e-07	(B) Liver
F8	Xq28	1.05	1.36	1.58	1.09	0.46	0.61	0.61	0.18	7.97e-08	7.95e-07	(C) LN
BICRAL	6p21.1	2.45	2.73	2.87	2.66	0.38	0.42	0.44	0.83	8.03e-08	8.01e-07	(C) LN
PPP1R14C	6q25.1	1.01	1.16	0.39	1.12	0.74	0.98	0.55	1.37	8.04e-08	8.02e-07	(B) Liver
DCBLD2	3q12.1	1.92	2.72	2.26	2.63	0.58	0.75	0.6	0.4	8.07e-08	8.05e-07	(B) Liver
KAT7	17q21.33	2.58	2.91	2.93	2.6	0.34	0.4	0.36	0.76	8.13e-08	8.1e-07	(C) LN
YIPF1	1p32.3	4.32	4.49	4.91	4.58	0.59	0.59	0.62	0.55	8.16e-08	8.12e-07	(C) LN
IDH3A	15q25.1	2.29	2.64	2.72	2.4	0.45	0.38	0.47	0.42	8.18e-08	8.14e-07	(C) LN
CD2AP	6p12.3	3.96	4.01	4.52	3.38	0.61	0.65	0.7	0.63	8.3e-08	8.26e-07	(C) LN
NPW	16p13.3	0.99	2.02	0.74	0.89	0.75	1.65	0.71	0.72	8.32e-08	8.27e-07	(B) Liver
LTBP4	19q13.2	2.98	3.36	3.84	4.75	0.77	1.08	1.08	2.12	8.33e-08	8.27e-07	(D) Prostate
MAP7D1	1p34.3	4.36	4.53	4.9	4.38	0.61	0.49	0.52	0.44	8.43e-08	8.37e-07	(C) LN
FOXA1	14q21.1	6.29	6.29	7.05	5.39	0.84	1.31	0.78	1.75	8.45e-08	8.38e-07	(C) LN
FKBP14	7p14.3	2.45	1.98	1.92	2.49	0.55	0.68	0.5	1.06	8.45e-08	8.38e-07	(D) Prostate
AIF1	6p21.33	4.5	3.39	3.6	4.17	0.96	0.79	1.17	1.61	8.46e-08	8.39e-07	(A) Bone
SMAP1	6q13	1.83	2.15	2.22	1.93	0.41	0.43	0.41	0.3	8.63e-08	8.55e-07	(C) LN
SNTB1	8q24.12	2.18	2.93	1.71	2.11	0.74	1.4	0.8	0.74	8.65e-08	8.57e-07	(B) Liver
MGP	12p12.3	5.6	5.31	6.57	7.54	1.32	1.47	1.16	0.64	8.66e-08	8.57e-07	(D) Prostate
DUOXA2	15q21.1	0.21	0.14	0.07	0.87	0.38	0.13	0.08	0.95	8.68e-08	8.59e-07	(D) Prostate
UPK1B	3q13.32	0.14	0.05	0.04	0.82	0.23	0.07	0.07	1.56	8.8e-08	8.71e-07	(D) Prostate
ABTB1	3q21.3	3.99	3.22	3.37	4.13	0.78	0.76	0.7	0.63	8.84e-08	8.73e-07	(D) Prostate
TAGLN	11q23.3	4.86	5.09	5.62	7.12	1.08	1.18	0.92	1.01	8.85e-08	8.75e-07	(D) Prostate
KCTD2	17q25.1	3.36	3.61	3.75	3.09	0.45	0.52	0.38	0.58	8.86e-08	8.75e-07	(C) LN
PAQR4	16p13.3	3.48	4.6	3.85	3.03	0.93	0.87	0.76	0.49	8.97e-08	8.85e-07	(B) Liver
CEACAM6	19q13.2	1.32	2.58	0.65	3.31	1.55	2.69	0.85	2.76	9e-08	8.88e-07	(D) Prostate
CCDC7	10p11.22	0.79	0.41	0.55	0.62	0.39	0.22	0.26	0.21	9.04e-08	8.91e-07	(A) Bone
YWHAB	20q13.12	6.29	6.63	6.82	6.5	0.56	0.47	0.49	1.15	9.08e-08	8.94e-07	(C) LN
KDF1	1p36.11	3.08	3.71	3.58	3.23	0.57	0.55	0.62	0.3	9.13e-08	8.99e-07	(B) Liver
SPTA1	1q23.1	0.96	0.08	0.03	0.03	1.53	0.24	0.03	0.02	9.14e-08	9e-07	(A) Bone
CRIM1	2p22.2	2.68	3.12	3.42	3.84	0.76	1.03	0.75	1.06	9.18e-08	9.02e-07	(D) Prostate
KCNRG	13q14.2	0.61	0.29	0.38	0.45	0.34	0.18	0.25	0.13	9.18e-08	9.02e-07	(A) Bone
LEPR	1p31.3	1.52	1.36	0.75	0.96	0.81	1.11	0.68	0.39	9.18e-08	9.02e-07	(A) Bone
NFYC	1p34.2	3.57	3.95	4	3.75	0.45	0.49	0.44	0.38	9.19e-08	9.03e-07	(C) LN
ARID5B	10q21.2	3.12	3.05	3.73	3.39	0.61	0.74	0.72	1.08	9.26e-08	9.09e-07	(C) LN
CALML6	1p36.33	0.82	0.34	0.32	0.74	0.74	0.32	0.31	0.49	9.27e-08	9.09e-07	(A) Bone
SLC23A3	2q35	0.97	0.68	0.56	1.21	0.53	0.51	0.32	0.58	9.38e-08	9.2e-07	(D) Prostate
ENTPD3	3p22.1	1.8	1.47	1.08	1.56	0.81	0.74	0.62	1.03	9.39e-08	9.21e-07	(A) Bone
ST3GAL6	3q12.1	1.76	1.51	1.18	1.56	0.56	0.68	0.58	0.82	9.44e-08	9.24e-07	(A) Bone
SLC22A4	5q31.1	1.6	0.9	1.06	1.12	0.76	0.39	0.59	0.26	9.44e-08	9.24e-07	(A) Bone
SGPL1	10q22.1	4.07	4.43	4.69	4.35	0.65	0.46	0.66	0.44	9.45e-08	9.25e-07	(C) LN
CBLL1	7q22.3	3.21	3.68	3.8	3.09	0.74	0.47	0.54	0.83	9.64e-08	9.43e-07	(C) LN
EMD	Xq28	5.26	5.91	5.96	5.69	0.83	0.69	0.68	0.2	9.65e-08	9.43e-07	(C) LN
RC3H1	1q25.1	2.35	2.6	2.67	2.34	0.39	0.3	0.3	0.34	9.67e-08	9.45e-07	(C) LN
MFSD2B	2p23.3	0.34	0.09	0.08	0.19	0.41	0.06	0.05	0.18	9.77e-08	9.54e-07	(A) Bone
SLC15A1	13q32.2-q32.3	0.45	1.28	0.29	0.54	0.76	1	0.49	0.92	1e-07	9.79e-07	(B) Liver
IST1	16q22.2	4.03	4.3	4.45	4.35	0.49	0.37	0.4	0.28	1.01e-07	9.87e-07	(C) LN
KRT18	12q13.13	6.91	7.56	7.68	6.9	0.91	0.71	0.76	0.76	1.02e-07	9.91e-07	(C) LN
RANBP2	2q13	3.78	3.7	4.33	3.69	0.65	0.63	0.61	0.46	1.02e-07	9.92e-07	(C) LN
GLRX5	14q32.13	4.87	5.58	5.46	4.61	0.88	0.46	0.61	0.6	1.02e-07	9.93e-07	(B) Liver
ARHGAP22	10q11.22-q11.23	1	0.79	0.53	1.13	0.51	0.67	0.42	0.41	1.02e-07	9.95e-07	(D) Prostate
PLA2R1	2q23-q24	0.73	0.3	0.52	1.12	0.4	0.17	0.36	0.76	1.02e-07	9.95e-07	(D) Prostate
CDO1	5q22.3	1.26	2.98	1.25	1.53	1.11	2.17	1.12	1.37	1.03e-07	1e-06	(B) Liver
GM2A	5q33.1	4.29	4.54	4.93	4.77	0.74	0.65	0.58	0.43	1.03e-07	1e-06	(C) LN
FRMD3	9q21.32	1.08	0.58	0.64	0.59	0.5	0.74	0.4	0.34	1.03e-07	1.002e-06	(A) Bone
NBDY	Xp11.21	3.5	4.21	4.61	4.14	1.28	1.1	0.96	1.56	1.03e-07	1.004e-06	(C) LN
NELFCD	20q13.32	5.22	5.52	5.67	5.18	0.49	0.42	0.47	0.25	1.04e-07	1.005e-06	(C) LN
LBX2	2p13.1	0.87	1.06	0.5	0.83	0.54	0.56	0.33	0.58	1.04e-07	1.007e-06	(B) Liver
TMPRSS9	19p13.3	0.6	0.43	0.32	0.38	0.33	0.24	0.25	0.15	1.05e-07	1.015e-06	(A) Bone
ATPAF1	1p33	3.89	4.25	4.37	3.81	0.47	0.48	0.57	0.34	1.08e-07	1.045e-06	(C) LN
TSPYL1	6q22.1	4.92	5.11	5.61	5.51	0.81	0.59	0.63	1.13	1.08e-07	1.047e-06	(C) LN
DDI1	11q22.3	0.06	0.01	0.02	0.02	0.08	0.01	0.02	0.02	1.09e-07	1.053e-06	(A) Bone
CD58	1p13.1	2.92	2.54	2.34	3.44	0.67	0.56	0.61	1.64	1.09e-07	1.053e-06	(D) Prostate
MAOB	Xp11.3	1.19	3.17	1.74	2.87	1.28	1.91	1.5	1.62	1.1e-07	1.059e-06	(B) Liver
FOXO6	1p34.2	1.28	2	1.16	0.88	0.52	0.88	0.64	0.55	1.1e-07	1.059e-06	(B) Liver
KIAA1522	1p35.1	4.35	5.07	5.21	4.6	0.89	1.04	0.87	0.93	1.1e-07	1.059e-06	(C) LN
CYP4F12	19p13.12	0.97	1.62	0.49	1.26	0.92	1.25	0.55	1.12	1.1e-07	1.06e-06	(B) Liver
HSPB2	11q23.1	1.58	0.78	1.09	1.31	0.77	0.53	0.55	0.71	1.1e-07	1.066e-06	(A) Bone
SPNS2	17p13.2	2.22	1.76	1.53	2.08	0.71	0.99	0.62	0.44	1.11e-07	1.072e-06	(A) Bone
TNFRSF25	1p36.31	2.38	2.06	1.66	3.22	0.79	0.98	0.88	0.5	1.14e-07	1.094e-06	(D) Prostate
SERPINB8	18q22.1	1.34	1.25	0.95	1.82	0.4	0.57	0.45	1.13	1.15e-07	1.103e-06	(D) Prostate
RNF215	22q12.2	2.77	2.18	2.44	2.34	0.49	0.5	0.45	0.58	1.15e-07	1.108e-06	(A) Bone
ZNF609	15q22.1	2.27	2.68	2.74	2.48	0.52	0.47	0.43	0.99	1.17e-07	1.122e-06	(C) LN
AGPAT3	21q22.3	4.05	4.59	4.59	3.95	0.67	0.54	0.55	0.93	1.17e-07	1.127e-06	(C) LN
SLC34A3	9q34.3	0.81	0.43	0.42	0.46	0.51	0.28	0.37	0.34	1.17e-07	1.128e-06	(A) Bone
CNTN1	12q12	0.43	0.56	0.61	2.31	0.33	1.17	0.59	1.71	1.18e-07	1.13e-06	(D) Prostate
DNAJC7	17q21.2	4.82	4.99	5.28	4.76	0.52	0.37	0.45	0.66	1.18e-07	1.132e-06	(C) LN
BTNL8	5q35.3	0.39	0.08	0.05	0.07	0.55	0.11	0.12	0.08	1.18e-07	1.135e-06	(A) Bone
ZNF649	19q13.41	3.06	1.95	3.22	3.02	0.94	0.83	0.92	1	1.19e-07	1.141e-06	(C) LN
BSCL2	11q12.3	4.79	5.34	5.34	4.74	0.69	0.61	0.53	0.73	1.19e-07	1.142e-06	(B) Liver
SLC25A37	8p21.2	5.28	4.19	4.52	4.22	1.11	1.05	0.82	0.61	1.2e-07	1.147e-06	(A) Bone
CCNY	10p11.21	3.84	4.23	4.3	3.58	0.54	0.53	0.5	0.38	1.2e-07	1.152e-06	(C) LN
ADGRE2	19p13.12	0.72	0.37	0.38	0.7	0.47	0.18	0.33	0.25	1.21e-07	1.155e-06	(A) Bone
MST1R	3p21.31	0.77	1.47	0.53	1.18	0.71	1.06	0.47	0.77	1.21e-07	1.156e-06	(B) Liver
PLAA	9p21.2	3.15	3.36	3.54	2.9	0.4	0.46	0.42	1	1.21e-07	1.157e-06	(C) LN
PELO	5q11.2	2.55	3.02	2.98	2.98	0.46	0.51	0.52	0.37	1.21e-07	1.159e-06	(B) Liver
GSTM4	1p13.3	1.58	1.51	1.03	1.56	0.69	0.64	0.45	0.52	1.22e-07	1.168e-06	(A) Bone
SHISA5	3p21.31	5.09	5.92	5.87	5.66	1.05	0.86	0.63	0.54	1.22e-07	1.168e-06	(B) Liver
HSPA4	5q31.1	4.41	4.71	4.95	4.36	0.63	0.43	0.53	0.66	1.24e-07	1.185e-06	(C) LN
PAFAH1B1	17p13.3	4.08	4.5	4.54	4.37	0.52	0.53	0.47	0.43	1.25e-07	1.189e-06	(C) LN
TRMT9B	8p22	0.43	0.32	0.16	0.14	0.3	0.36	0.25	0.06	1.25e-07	1.191e-06	(A) Bone
SLC23A2	20p13	3.32	3.65	3.76	3.04	0.49	0.57	0.48	0.6	1.25e-07	1.194e-06	(C) LN
PERP	6q23.3	4.32	5.51	4.94	5.85	1.03	1.18	0.84	1.89	1.26e-07	1.201e-06	(D) Prostate
DGAT2	11q13.5	3.07	4.22	2.98	2.64	0.84	1.34	0.89	0.57	1.26e-07	1.204e-06	(B) Liver
VEGFB	11q13.1	4.95	5.55	5.71	5.4	0.85	0.74	0.73	1.07	1.27e-07	1.205e-06	(C) LN
PLA2G4B	15q15.1	3.15	2.56	2.46	3.33	0.68	0.81	0.81	0.91	1.27e-07	1.207e-06	(D) Prostate
WFIKKN2	17q21.33	0.3	0.01	0.02	0.09	0.47	0.01	0.04	0.09	1.27e-07	1.208e-06	(A) Bone
MSH5	6p21.33	2.95	2.21	2.31	3.03	0.62	0.78	0.86	0.62	1.28e-07	1.213e-06	(D) Prostate
NANS	9q22.33	5.96	6.03	6.66	5.78	0.82	0.73	0.74	0.53	1.28e-07	1.219e-06	(C) LN
GPRIN1	5q35.2	1.09	2.06	1.23	0.75	0.54	1.15	0.74	0.5	1.28e-07	1.219e-06	(B) Liver
[truncated: 16,598 more rows]

## Sheet: Cell 2015
Metastatic Prostate Cancer SU2C-PCF Dream Team, Cell 2015 PMID:26000489
data from:	https://www.cbioportal.org/study/summary?id=prad_su2c_2019
Gene	Cytoband	(A) Bone	(B) Liver	(C) Lymph node	(D) Prostate	(A) Bone	(B) Liver	(C) Lymph node	(D) Prostate	p-Value	q-Value	Higher expression in
BGLAP	1q22	6.64	0.75	0.9	2.06	2.98	0.61	0.74	0.15	0	0	(A) Bone
CDH15	16q24.3	2.72	0.37	0.31	0.18	1.48	0.5	0.35	0.18	0	0	(A) Bone
CHAD	17q21.33	5.65	0.87	0.18	0.5	2.84	0.82	0.22	0.53	0	0	(A) Bone
CTSK	1q21.3	7.15	2.76	3.42	4.34	2.11	1.33	1.14	0.77	0	0	(A) Bone
DIPK1C	18q22.3	1.92	0.14	0.16	0.11	1.25	0.42	0.19	0.06	0	0	(A) Bone
DMP1	4q22.1	1.92	0.09	0.03	0.04	1.35	0.2	0.04	0.04	0	0	(A) Bone
IBSP	4q22.1	6.9	0.66	0.51	0.27	2.39	0.79	0.72	0.38	0	0	(A) Bone
IFITM5	11p15.5	5.09	0.07	0.05	0.13	2.61	0.12	0.08	0	0	0	(A) Bone
LRRC15	3q29	3.32	0.23	0.44	0.06	1.66	0.35	0.72	0.04	0	0	(A) Bone
MEPE	4q22.1	2.07	0.03	0.04	0	1.52	0.04	0.08	0.01	0	0	(A) Bone
MMP13	11q22.2	2.94	0.07	0.1	0.26	2.03	0.07	0.34	0.37	0	0	(A) Bone
MMP9	20q13.12	6.6	2.26	1.7	0.44	2.34	1.29	1.41	0.02	0	0	(A) Bone
OLFML3	1p13.2	5.72	2.71	2.54	4.3	1.27	1.19	1.02	1.55	0	0	(A) Bone
OMD	9q22.31	4.3	0.41	0.89	1.49	1.7	0.86	0.69	0.49	0	0	(A) Bone
PHOSPHO1	17q21.32	3.63	0.38	0.44	0.38	1.79	0.3	0.27	0.27	0	0	(A) Bone
RUNX2	6p21.1	3.33	1.15	0.99	1.63	1.24	1.06	0.61	0.54	0	0	(A) Bone
SP7	12q13.13	2.85	0.16	0.04	0.24	1.67	0.45	0.11	0.32	0	0	(A) Bone
TSPAN11	12p11.21	2.29	0.56	0.35	1.67	1.22	0.52	0.39	0.46	0	0	(A) Bone
KCNK2	1q41	1.32	0.1	0.12	0.56	0.88	0.12	0.18	0.14	1.11e-16	3.43e-14	(A) Bone
PTH1R	3p21.31	4.54	1.94	1.27	2.07	1.98	0.85	0.83	0.88	1.11e-16	3.43e-14	(A) Bone
ALPL	1p36.12	5.81	2.97	2.18	2.63	2.01	1.31	1.08	0.88	2.22e-16	5.98e-14	(A) Bone
ITGA10	1q21.1	2.53	0.66	0.72	1.38	1.14	0.73	0.44	0.49	2.22e-16	5.98e-14	(A) Bone
CLMP	11q24.1	1.97	0.39	0.48	1.75	0.92	0.39	0.47	1.33	3.33e-16	8.42e-14	(A) Bone
VIT	2p22.2	1.85	0.3	0.18	0.66	1.1	0.7	0.26	0.18	3.33e-16	8.42e-14	(A) Bone
SPP1	4q22.1	8.25	5.91	3.86	1.94	1.97	1.54	1.89	1.09	6.66e-16	1.54e-13	(A) Bone
MLC1	22q13.33	0.95	0.13	0.13	0.19	0.59	0.21	0.15	0.15	9.99e-16	2.19e-13	(A) Bone
FST	5q11.2	2.39	2.12	0.34	2.08	1.29	1.5	0.29	0.65	7.11e-15	1.29e-12	(A) Bone
SLC8A3	14q24.2	1.79	0.27	0.13	0.2	1.28	0.51	0.18	0.06	1.03e-14	1.83e-12	(A) Bone
INSC	11p15.2	2.07	0.4	0.14	0.48	1.27	1.08	0.26	0.45	1.05e-14	1.86e-12	(A) Bone
HBM	16p13.3	4.23	0.44	0.47	0.06	3.16	0.53	0.48	0.08	5.63e-14	8.29e-12	(A) Bone
MAMDC2	9q21.12	1.57	0.31	0.41	1.27	0.9	0.47	0.26	0.75	8.12e-14	1.09e-11	(A) Bone
GALNT5	2q24.1	1.07	0.18	0.07	0.13	0.8	0.25	0.16	0.15	9.04e-14	1.21e-11	(A) Bone
ANO5	11p14.3	1.63	0.45	0.12	0.71	1.16	0.51	0.28	0.71	2.31e-13	2.88e-11	(A) Bone
COL11A1	1p21.1	3.64	1.23	0.87	1.05	1.76	1.14	1.1	0.43	5.28e-13	6.09e-11	(A) Bone
PTX3	3q25.32	2.76	0.71	0.51	0.16	1.55	1.1	0.76	0.02	7.82e-13	8.81e-11	(A) Bone
ALAS2	Xp11.21	3.44	0.34	0.61	0.21	2.55	0.27	0.56	0.14	8.43e-13	9.34e-11	(A) Bone
MRC2	17q23.2	4.19	2.57	2.02	3.79	1.37	0.97	0.84	1.29	1.16e-12	1.25e-10	(A) Bone
AHSP	16p11.2	4.47	0.4	0.43	0.23	3.65	0.55	0.59	0.32	1.55e-12	1.66e-10	(A) Bone
OSCAR	19q13.42	2.36	0.93	0.79	0.94	1.08	0.59	0.62	0.11	1.75e-12	1.85e-10	(A) Bone
FAM20A	17q24.2	2.28	1.53	0.77	1.52	0.99	0.77	0.52	0.2	1.76e-12	1.85e-10	(A) Bone
COL11A2	6p21.32	2.63	0.67	0.65	1.45	1.59	0.82	0.49	0.3	1.76e-12	1.85e-10	(A) Bone
S100A4	1q21.3	7.32	4.7	4.74	5.88	1.34	1	1.38	0.92	1.81e-12	1.89e-10	(A) Bone
PCOLCE	7q22.1	6.85	4.44	4.45	5.91	1.5	1.08	1.11	0.85	2.75e-12	2.8e-10	(A) Bone
TMEM119	12q23.3	5.3	1.31	3.36	3.8	1.87	1.08	1.44	0.98	5.07e-12	4.86e-10	(A) Bone
SLC36A2	5q33.1	1.09	0.07	0.05	0.03	0.97	0.13	0.13	0.04	5.3e-12	5.05e-10	(A) Bone
CD33	19q13.41	1.99	0.84	0.85	0.9	0.73	0.59	0.52	0.22	6.83e-12	6.38e-10	(A) Bone
S100A12	1q21.3	3.75	0.45	0.49	0.09	3.03	0.52	0.6	0.05	7.35e-12	6.79e-10	(A) Bone
S100A8	1q21.3	6.11	2.42	1.85	0.61	3.44	1.76	1.28	0.05	9.16e-12	8.36e-10	(A) Bone
SCARA5	8p21.1	1.5	0.22	0.46	0.23	0.81	0.3	0.52	0.15	1.04e-11	9.39e-10	(A) Bone
NINJ2	12p13.33	2.41	1.52	1.07	1.59	0.72	0.72	0.64	0.22	1.51e-11	1.34e-09	(A) Bone
CLEC4A	12p13.31	1.98	0.84	0.86	1.12	0.81	0.52	0.48	0.07	1.84e-11	1.61e-09	(A) Bone
FGFBP2	4p15.32	1.21	0.2	0.28	0.34	0.87	0.16	0.23	0.38	2.03e-11	1.76e-09	(A) Bone
HBD	11p15.4	4.21	0.43	0.57	0.06	3.53	0.64	0.65	0.09	2.54e-11	2.17e-09	(A) Bone
TM4SF19	3q29	1.96	0.55	0.3	0.07	1.52	0.33	0.38	0.07	3.41e-11	2.86e-09	(A) Bone
COL24A1	1p22.3	0.91	0.3	0.18	0.57	0.61	0.3	0.18	0.58	4.08e-11	3.35e-09	(A) Bone
PSTPIP1	15q24.3	2.94	1.25	1.12	1.67	1.19	0.94	0.87	0.07	5.21e-11	4.22e-09	(A) Bone
COPZ2	17q21.32	4.53	2.67	2.41	3.8	1.52	0.95	0.96	0.56	7.49e-11	5.94e-09	(A) Bone
LRP4	11p11.2	2.76	2.12	1.05	1.85	1.13	1.24	0.65	0.78	8.98e-11	7e-09	(A) Bone
HBG2	11p15.4	3.43	0.53	0.69	0.95	2.64	0.57	0.73	0.83	1.01e-10	7.78e-09	(A) Bone
ITGB3	17q21.32	2.09	0.67	0.76	1.19	1.14	0.58	0.49	0	1.01e-10	7.81e-09	(A) Bone
S100A9	1q21.3	6.64	4.07	2.75	1.43	3.24	1.6	1.38	0.09	1.07e-10	8.19e-09	(A) Bone
MXRA5	Xp22.33	2.82	1.39	0.94	2.03	1.18	1.09	0.87	1.24	1.29e-10	9.79e-09	(A) Bone
SOST	17q21.31	1.02	0	0.02	0	1.04	0.01	0.05	0.01	1.31e-10	9.91e-09	(A) Bone
GDF10	10q11.22	1.64	0.36	0.39	0.2	1.04	0.66	0.49	0.17	1.66e-10	1.23e-08	(A) Bone
PRSS35	6q14.2	2.68	0.72	0.77	0.19	1.68	0.83	0.72	0.09	1.73e-10	1.27e-08	(A) Bone
PANX3	11q24.2	1.34	0.1	0.06	0.02	1.3	0.24	0.11	0.02	1.82e-10	1.33e-08	(A) Bone
PHEX	Xp22.11	1.04	0.25	0.23	0.22	0.76	0.21	0.25	0.09	2.34e-10	1.68e-08	(A) Bone
SATB2	2q33.1	2.47	1.23	0.95	1.28	1.1	0.94	0.62	0.19	2.52e-10	1.8e-08	(A) Bone
SLC4A1	17q21.31	2.69	0.15	0.33	0.05	2.52	0.14	0.35	0	3.21e-10	2.24e-08	(A) Bone
GRP	18q21.32	2.48	1.01	0.45	0.95	1.25	1.75	0.72	0.84	3.35e-10	2.32e-08	(A) Bone
ATP6V0D2	8q21.3	1.43	0.27	0.22	0.17	1.2	0.34	0.28	0.14	3.55e-10	2.44e-08	(A) Bone
ACP5	19p13.2	6.04	3.21	3.06	2.47	2.23	1.38	1.52	0.36	4.03e-10	2.76e-08	(A) Bone
GLDN	15q21.2	1.1	0.42	0.24	0.22	0.67	0.54	0.31	0.07	4.28e-10	2.93e-08	(A) Bone
DLX3	17q21.33	1.65	1.11	0.14	0.29	0.98	1.64	0.16	0.24	6.25e-10	4.2e-08	(A) Bone
CHST13	3q21.3	1.55	1.5	0.36	0.07	1.05	1.15	0.29	0.04	7.39e-10	4.88e-08	(A) Bone
NCAM1	11q23.2	2.29	2.03	0.35	2.12	1.2	2.36	0.34	0.24	7.71e-10	5.05e-08	(A) Bone
CLEC11A	19q13.33	5.28	3.45	3.32	4.6	1.49	0.71	1.07	0.36	1.07e-09	6.91e-08	(A) Bone
BMP8B	1p34.2	2.51	1.75	1.33	1.4	0.77	0.73	0.61	0.15	1.35e-09	8.65e-08	(A) Bone
PLBD1	12p13.1	2.78	1.31	1.28	1.6	1.18	0.68	0.76	0.55	1.46e-09	9.24e-08	(A) Bone
LTF	3p21.31	3.32	0.6	0.91	1.72	2.54	0.71	0.7	1.26	1.73e-09	1.08e-07	(A) Bone
PRTN3	19p13.3	2.87	0.21	0.23	0.11	2.84	0.41	0.55	0.13	1.78e-09	1.1e-07	(A) Bone
ENPP2	8q24.12	5.16	2.22	3.4	3.47	1.56	1.53	1.17	1.59	1.8e-09	1.11e-07	(A) Bone
PTPRD	9p24.1-p23	2.18	1.42	0.67	0.72	1.05	1.04	0.73	0.44	2.4e-09	1.46e-07	(A) Bone
ANGPT4	20p13	0.4	0.09	0.09	0.29	0.32	0.12	0.08	0.34	2.46e-09	1.48e-07	(A) Bone
AZU1	19p13.3	2.99	0.27	0.3	0.1	2.99	0.31	0.37	0.01	2.53e-09	1.52e-07	(A) Bone
EMP3	19q13.33	5.21	3.66	3.44	4.63	0.87	1.01	1.18	0.88	2.9e-09	1.72e-07	(A) Bone
CD300C	17q25.1	1.25	0.49	0.46	0.17	0.69	0.4	0.38	0.06	3.12e-09	1.84e-07	(A) Bone
ELANE	19p13.3	3.02	0.17	0.28	0.56	3.08	0.2	0.44	0.48	3.49e-09	2.03e-07	(A) Bone
SIGLEC15	18q21.1	1.7	0.22	0.31	0.08	1.41	0.14	0.6	0.02	3.49e-09	2.03e-07	(A) Bone
KCNK17	6p21.2	1.63	0.67	0.63	1.08	0.71	0.6	0.57	0.07	3.95e-09	2.28e-07	(A) Bone
DLX5	7q21.3	3.44	1.9	1.46	1.53	1.21	1.72	0.95	0.81	4.54e-09	2.61e-07	(A) Bone
TNFSF11	13q14	1.16	0.25	0.22	0.01	0.75	0.27	0.57	0.02	5.44e-09	3.09e-07	(A) Bone
LSP1	11p15.5	5.56	3.7	3.53	3.18	1.3	1.1	1.32	0.14	6.95e-09	3.91e-07	(A) Bone
SERPINF1	17p13.3	7.04	4.91	4.24	5.54	1.87	1.93	1.49	1.36	7.39e-09	4.13e-07	(A) Bone
COL13A1	10q22.1	2.38	1.04	0.91	2.33	1.33	0.72	0.68	0.79	7.44e-09	4.15e-07	(A) Bone
NFE2	12q13.13	1.94	0.4	0.19	0.12	1.9	0.73	0.19	0.06	7.81e-09	4.34e-07	(A) Bone
GXYLT2	3p13	1.77	0.91	0.62	0.95	0.9	0.56	0.6	0.59	1.05e-08	5.78e-07	(A) Bone
SEMA7A	15q24.1	2.27	1.19	1.08	0.93	0.91	0.65	0.68	0.47	1.06e-08	5.81e-07	(A) Bone
MYL4	17q21.32	2.04	0.38	0.56	0.33	1.72	0.31	0.39	0.25	1.07e-08	5.81e-07	(A) Bone
SLC38A5	Xp11.23	2.81	1.14	1.37	2.48	1.26	0.73	0.84	1.38	1.07e-08	5.85e-07	(A) Bone
PNMA2	8p21.2	0.84	0.78	0.19	0.45	0.57	0.7	0.14	0.09	1.2e-08	6.48e-07	(A) Bone
S100A13	1q21.3	5.9	5.27	4.5	5.01	1.02	0.81	0.8	0.56	1.21e-08	6.53e-07	(A) Bone
EBF3	10q26.3	1.85	0.33	1.07	1.14	0.91	0.45	0.68	0.6	1.28e-08	6.84e-07	(A) Bone
GYPB	4q31.21	2.43	0.16	0.16	0.03	2.63	0.28	0.39	0.05	1.28e-08	6.85e-07	(A) Bone
CDC42EP5	19q13.42	3.95	1.9	2.61	3.3	1.36	0.89	0.88	0.45	1.41e-08	7.5e-07	(A) Bone
FOLR1	11q13.4	1.17	0.72	0.07	0.57	0.9	1.12	0.13	0.74	1.49e-08	7.91e-07	(A) Bone
ALDH3B1	11q13.2	2.67	1.87	1.66	1.45	0.71	0.58	0.62	0.17	1.73e-08	9.07e-07	(A) Bone
EPB42	15q15.2	2.2	0.55	0.58	1.36	1.89	0.25	0.33	0.22	2.06e-08	1.075e-06	(A) Bone
RHBDL2	1p34.3	2.76	1.7	1.32	1.11	1.16	0.8	0.79	0.12	2.59e-08	1.339e-06	(A) Bone
CYTL1	4p16.2	1.58	0.32	0.85	1.53	0.6	0.45	0.72	0.48	3.05e-08	1.566e-06	(A) Bone
GMFG	19q13.2	4.88	2.99	3.37	2.92	1.02	1.07	1.16	0.5	3.17e-08	1.617e-06	(A) Bone
CXCR2	2q35	1.01	0.11	0.2	0.28	0.92	0.12	0.3	0.39	3.3e-08	1.678e-06	(A) Bone
APOBEC3A	22q13.1	1.48	0.28	0.32	0.12	1.34	0.21	0.38	0.04	3.85e-08	1.928e-06	(A) Bone
TMCC2	1q32.1	2.1	0.9	0.46	0.95	1.66	1.19	0.26	0.44	4.16e-08	2.067e-06	(A) Bone
HBG1	11p15.4	1.8	0.23	0.2	0.02	1.88	0.38	0.37	0.03	4.16e-08	2.067e-06	(A) Bone
RASGRP4	19q13.2	1.06	0.3	0.42	0.53	0.7	0.24	0.31	0.11	4.24e-08	2.099e-06	(A) Bone
C5AR2	19q13.32	1.12	0.33	0.45	0.35	0.61	0.3	0.44	0.48	4.47e-08	2.204e-06	(A) Bone
CTSG	14q12	2.97	0.23	0.78	1.06	2.61	0.31	0.95	0.06	4.49e-08	2.209e-06	(A) Bone
VDR	12q13.11	2.31	1.64	1.13	1.29	0.93	0.79	0.64	0.45	4.58e-08	2.249e-06	(A) Bone
SLC9B2	4q24	3.18	1.99	1.51	1.83	1.58	0.77	0.76	0.19	4.66e-08	2.28e-06	(A) Bone
CA1	8q21.2	3.9	0.7	0.82	0.1	3.31	0.94	1.47	0.09	6.1e-08	2.913e-06	(A) Bone
TNFAIP6	2q23.3	2.1	1.07	0.91	0.28	0.85	0.84	0.79	0.17	6.52e-08	3.091e-06	(A) Bone
PGLYRP1	19q13.32	1.94	0.08	0.15	0.17	2.25	0.11	0.15	0.03	6.59e-08	3.12e-06	(A) Bone
GFI1B	9q34.13	1.11	0.03	0.07	0.08	1.31	0.04	0.09	0.03	6.74e-08	3.181e-06	(A) Bone
PLAC9	10q22.3	4.4	2.09	2.98	3.08	1.3	1.21	1.17	1.24	6.8e-08	3.197e-06	(A) Bone
SCUBE3	6p21.3	1.3	0.82	0.39	0.64	0.94	0.48	0.29	0.07	6.84e-08	3.214e-06	(A) Bone
EVI2A	17q11.2	2.82	1.22	1.57	1.14	0.92	0.77	1.01	0.14	7.38e-08	3.439e-06	(A) Bone
GATA1	Xp11.23	1.27	0.08	0.12	0.19	1.44	0.08	0.1	0.06	7.88e-08	3.667e-06	(A) Bone
MEGF10	5q23.2	1.11	0.25	0.4	0.21	0.72	0.32	0.45	0.06	8.88e-08	4.091e-06	(A) Bone
PTPN22	1p13.2	1.34	0.5	0.58	0.33	0.67	0.42	0.5	0.04	9.24e-08	4.242e-06	(A) Bone
BMP3	4q21.21	0.82	0.24	0.08	0.16	0.8	0.49	0.16	0.17	1.02e-07	4.632e-06	(A) Bone
CAMP	3p21.31	2.66	0.52	0.38	0.06	2.72	0.81	0.52	0.09	1.07e-07	4.844e-06	(A) Bone
OLFML2B	1q23.3	4.95	2.44	3.61	2.35	1.47	1.52	1.19	0.93	1.14e-07	5.136e-06	(A) Bone
HEMGN	9q22.33	1.93	0.05	0.11	0.02	2.33	0.07	0.18	0	1.18e-07	5.29e-06	(A) Bone
WIF1	12q14.3	2.61	1.36	0.58	0.27	1.29	2.05	1.09	0.17	1.21e-07	5.391e-06	(A) Bone
JDP2	14q24.3	4.03	3.29	2.64	3.75	0.94	0.94	0.92	0.15	1.25e-07	5.567e-06	(A) Bone
CALCR	7q21.3	0.27	0.02	0.05	0.02	0.29	0.03	0.04	0.02	1.26e-07	5.591e-06	(A) Bone
CLEC3B	3p21.31	4.35	2.19	3.48	4.22	1.12	0.81	1.19	0.06	1.27e-07	5.642e-06	(A) Bone
SFTA1P	10p14	0.96	0.05	0.45	0.22	0.68	0.08	0.43	0.14	1.31e-07	5.79e-06	(A) Bone
PTPRZ1	7q31.32	1.36	0.51	0.2	0.5	1.04	1.15	0.32	0.16	1.54e-07	6.72e-06	(A) Bone
CATSPER1	11q13.1	0.34	0.21	0.1	0.14	0.2	0.12	0.14	0	1.56e-07	6.764e-06	(A) Bone
RUFY4	2q35	1.4	0.51	0.29	0.57	1.13	0.83	0.35	0.03	1.64e-07	7.08e-06	(A) Bone
MPO	17q22	2.21	0.09	0.17	0.03	2.63	0.08	0.33	0.02	1.83e-07	7.747e-06	(A) Bone
KLF1	19p13.13	1.61	0.15	0.13	0.15	1.9	0.08	0.1	0.14	1.99e-07	8.387e-06	(A) Bone
NDP	Xp11.3	0.65	0.08	0.16	0.52	0.55	0.07	0.28	0.19	2.03e-07	8.517e-06	(A) Bone
HACD4	9p21.3	2.13	1.81	1.36	1.88	0.5	0.82	0.42	0.42	2.04e-07	8.546e-06	(A) Bone
FOLR2	11q13.4	4.08	2.12	2.89	1.88	1.09	1.3	1.05	0.03	2.1e-07	8.746e-06	(A) Bone
GPR1	2q33.3	0.79	0.25	0.22	0.12	0.56	0.36	0.3	0.11	2.13e-07	8.851e-06	(A) Bone
C19ORF38	19p13.2	1.53	0.86	0.62	0.68	0.87	0.55	0.44	0.1	2.15e-07	8.912e-06	(A) Bone
FCN1	9q34.3	2.66	0.78	0.92	0.41	2.09	0.55	0.75	0.09	2.71e-07	1.098e-05	(A) Bone
LCN2	9q34.11	3.71	3.53	0.96	2.1	3.09	2.28	1.08	1.37	2.78e-07	1.121e-05	(A) Bone
SGCG	13q12.12	0.84	0.25	0.11	0.65	0.72	0.54	0.29	0.89	2.92e-07	1.172e-05	(A) Bone
PAPPA-AS1	9q33.2	1.01	0.49	0.31	0.57	0.69	0.57	0.27	0.03	2.92e-07	1.172e-05	(A) Bone
CXCR1	2q35	0.82	0.15	0.12	0.02	0.83	0.44	0.17	0.03	3.14e-07	1.252e-05	(A) Bone
TAL1	1p33	1.86	0.52	0.8	1.11	1.33	0.43	0.49	0.43	3.25e-07	1.296e-05	(A) Bone
PADI4	1p36.13	1.58	0.25	0.13	0.06	1.8	0.74	0.16	0.06	3.89e-07	1.524e-05	(A) Bone
PARD6G	18q23	2.61	2.03	1.7	1.97	0.7	0.78	0.53	0.39	4.13e-07	1.606e-05	(A) Bone
GP9	3q21.3	0.81	0.1	0.14	0.04	0.89	0.13	0.15	0.05	4.17e-07	1.618e-05	(A) Bone
EXTL1	1p36.11	0.78	0.23	0.22	0.29	0.67	0.22	0.2	0.16	4.75e-07	1.819e-05	(A) Bone
FPR1	19q13.41	2.19	1.08	0.85	0.45	1.48	0.64	0.62	0.2	4.8e-07	1.836e-05	(A) Bone
PLAAT5	11q12.3	0.41	0.15	0.09	0.32	0.3	0.27	0.14	0.17	4.86e-07	1.855e-05	(A) Bone
ENPP1	6q23.2	2.62	2.1	1.52	1.74	0.88	0.71	0.73	1	5.53e-07	2.091e-05	(A) Bone
SIX2	2p21	2.26	1.36	0.88	0.94	0.74	1.39	0.93	0.35	6.5e-07	2.421e-05	(A) Bone
PROK2	3p13	0.58	0.04	0.07	0	0.67	0.07	0.15	0	6.75e-07	2.507e-05	(A) Bone
SCARA3	8p21.1	3.23	2.3	1.78	2.99	1.31	0.94	0.86	0.86	6.83e-07	2.534e-05	(A) Bone
RNASE2	14q11.2	2.35	0.69	0.48	0.23	2.37	0.51	0.53	0.28	7.06e-07	2.607e-05	(A) Bone
CMTM2	16q21	1.31	0.22	0.27	0.32	1.38	0.12	0.27	0.05	7.48e-07	2.744e-05	(A) Bone
FAT3	11q14.3	0.76	0.39	0.14	0.43	0.59	0.6	0.2	0.56	7.59e-07	2.773e-05	(A) Bone
IFIT1B	10q23.31	1.12	0.02	0.03	0	1.49	0.03	0.05	0.01	7.78e-07	2.836e-05	(A) Bone
SRPX	Xp11.4	3.56	1.68	2.07	2.81	1.4	1.21	1.08	1.25	7.87e-07	2.863e-05	(A) Bone
TMEM132C	12q24.32	0.56	0.08	0.19	0.5	0.46	0.15	0.23	0.23	7.96e-07	2.89e-05	(A) Bone
CSF1R	5q32	3.47	1.97	2.26	2.45	1	1.04	0.95	0.11	8.42e-07	3.041e-05	(A) Bone
FAM166B	9p13.3	1.82	1.26	0.55	0.64	1.17	1.19	0.62	0.29	9.17e-07	3.298e-05	(A) Bone
COL22A1	8q24.23-q24.3	2.09	1.07	0.58	0.23	1.39	1.25	0.83	0.19	9.7e-07	3.472e-05	(A) Bone
CA2	8q21.2	4.25	2.53	2.43	1.84	1.77	1.29	1.13	1.95	1.318e-06	4.569e-05	(A) Bone
SLC17A9	20q13.33	2.36	2.33	1.23	2.06	0.95	1	0.89	0.8	1.336e-06	4.62e-05	(A) Bone
SPATA9	5q15	0.63	0.24	0.32	0.44	0.33	0.11	0.24	0.09	1.341e-06	4.623e-05	(A) Bone
PF4	4q13.3	2.95	0.71	1.24	0.17	2.22	0.74	1.09	0.23	1.387e-06	4.76e-05	(A) Bone
PGF	14q24.3	3.83	2.24	2.45	2.58	1.07	1.45	0.99	0.43	1.404e-06	4.813e-05	(A) Bone
CHST6	16q23.1	0.43	0.26	0.07	0.24	0.35	0.43	0.07	0.01	1.471e-06	5.021e-05	(A) Bone
RBP7	1p36.22	4.43	2.42	3.48	3.29	1.12	1.01	1.18	0.02	1.494e-06	5.092e-05	(A) Bone
FRMD6	14q22.1	2.76	2.05	1.65	2.36	0.91	1	0.64	1.11	1.506e-06	5.128e-05	(A) Bone
SERPINB1	6p25.2	3.51	2.65	1.95	2.41	1.47	1.24	0.84	0.49	1.544e-06	5.229e-05	(A) Bone
TRIM10	6p22.1	1.02	0.17	0.05	0.07	1.32	0.18	0.09	0.01	1.566e-06	5.298e-05	(A) Bone
TSPO2	6p21.1	1.1	0.07	0.03	0.05	1.5	0.08	0.05	0.03	1.68e-06	5.637e-05	(A) Bone
C1QTNF1	17q25.3	3.95	2.89	2.39	3.9	1.47	1.27	0.91	0.39	1.786e-06	5.927e-05	(A) Bone
TIMP4	3p25.2	1.68	1.01	0.59	0.46	1.01	0.88	0.66	0.36	2.063e-06	6.757e-05	(A) Bone
CORT	1p36.22	1.12	0.65	0.49	0.99	0.65	0.34	0.37	0.4	2.069e-06	6.767e-05	(A) Bone
PRG2	11q12.1	1.97	0.32	0.18	0.05	2.45	0.36	0.3	0.08	2.121e-06	6.919e-05	(A) Bone
PITX2	4q25	1.14	0.68	0.35	0.02	0.83	0.66	0.39	0.03	2.198e-06	7.116e-05	(A) Bone
MEFV	16p13.3	0.48	0.15	0.16	0.11	0.42	0.12	0.11	0.03	2.26e-06	7.269e-05	(A) Bone
CCR1	3p21.31	1.9	1.13	1.02	0.44	0.69	0.72	0.7	0.11	2.393e-06	7.639e-05	(A) Bone
EPOR	19p13.2	2.58	2.14	1.7	2.03	0.77	0.62	0.59	0.62	2.414e-06	7.686e-05	(A) Bone
RETN	19p13.2	1.82	0.22	0.17	0.44	2.27	0.23	0.4	0.63	2.461e-06	7.804e-05	(A) Bone
RFTN2	2q33.1	1.51	0.82	1	1.23	0.52	0.51	0.38	0.35	2.485e-06	7.851e-05	(A) Bone
DLX6	7q21.3	1.62	1.41	0.57	0.94	0.85	1.35	0.57	0.57	2.519e-06	7.95e-05	(A) Bone
CCDC68	18q21.2	0.86	0.85	0.31	0.73	0.46	0.7	0.37	0.26	2.542e-06	7.99e-05	(A) Bone
CYP26A1	10q23.33	1.05	0.9	0.2	0.05	1.02	0.78	0.32	0.03	2.593e-06	8.122e-05	(A) Bone
NCF4	22q12.3	2.87	1.48	1.71	1.74	1.18	0.71	0.9	0.26	2.602e-06	8.138e-05	(A) Bone
OCSTAMP	20q13.12	0.3	0.02	0.01	0	0.42	0.02	0.01	0.01	2.621e-06	8.177e-05	(A) Bone
HK3	5q35.2	2.38	1.25	0.95	0.45	1.72	0.65	0.71	0.23	2.969e-06	9.161e-05	(A) Bone
BMPER	7p14.3	0.54	0.39	0.16	0.33	0.33	0.38	0.23	0.09	3.015e-06	9.281e-05	(A) Bone
PAPPA	9q33.1	0.73	0.35	0.23	0.22	0.62	0.3	0.17	0.01	3.031e-06	9.316e-05	(A) Bone
UST	6q25.1	2.15	2.08	0.98	1.5	0.96	1.56	0.7	1.08	3.235e-06	9.857e-05	(A) Bone
SPHK1	17q25.1	2.94	1.98	1.81	1.84	0.77	0.8	0.95	0.54	3.238e-06	9.857e-05	(A) Bone
CLEC4E	12p13.31	1.1	0.37	0.28	0.21	1.04	0.4	0.31	0.07	3.292e-06	9.973e-05	(A) Bone
LTK	15q15.1	0.63	0.36	0.24	0.53	0.44	0.21	0.19	0.16	3.345e-06	0.0001011	(A) Bone
PPBP	4q13.3	2.66	0.6	1	0.13	2.26	0.71	0.99	0.18	3.66e-06	0.0001094	(A) Bone
MMP8	11q22.2	1.3	0.06	0.05	0	1.82	0.14	0.09	0	3.675e-06	0.0001097	(A) Bone
CACNA2D4	12p13.33	1.69	0.9	0.83	0.75	0.83	0.54	0.61	0.18	3.799e-06	0.0001129	(A) Bone
DPT	1q24.2	3.75	1.05	2.32	1.72	1.83	0.8	1.68	1.67	4.267e-06	0.0001261	(A) Bone
SPTA1	1q23.1	1.38	0.08	0.1	0.08	1.87	0.13	0.15	0.04	4.364e-06	0.0001285	(A) Bone
CEACAM8	19q13.2	1.16	0.02	0.03	0.03	1.66	0.03	0.07	0.01	4.594e-06	0.0001345	(A) Bone
FKBP7	2q31.2	3.53	2.68	2.59	3.21	0.84	0.93	0.6	0.51	5.026e-06	0.0001451	(A) Bone
SLC26A8	6p21.31	0.25	0.06	0.06	0.06	0.26	0.06	0.05	0.06	5.526e-06	0.0001573	(A) Bone
GGTA1	9q33.2	2.64	1.24	1.82	1.61	0.92	0.89	0.83	0	5.843e-06	0.000165	(A) Bone
MFSD2B	2p23.3	0.7	0.12	0.09	0.11	0.88	0.15	0.07	0.03	6.026e-06	0.0001691	(A) Bone
LY6G6F	6p21.33	0.27	0.01	0.03	0	0.36	0.02	0.05	0	6.146e-06	0.0001713	(A) Bone
RHAG	6p12.3	1.44	0.07	0.2	0.02	1.81	0.1	0.45	0.02	6.417e-06	0.0001782	(A) Bone
GYPC	2q14.3	4.87	3.18	3.72	4.16	1.37	1	0.96	0.79	6.82e-06	0.0001886	(A) Bone
LAT2	7q11.23	3.11	1.98	2.42	2.07	0.64	0.68	0.79	0.25	7.157e-06	0.0001957	(A) Bone
HBQ1	16p13.3	2.35	0.8	0.77	0.24	1.88	0.93	1	0.18	7.413e-06	0.0002019	(A) Bone
RPSAP52	12q14.3	0.2	0.15	0.05	0.03	0.2	0.13	0.05	0.01	7.504e-06	0.0002039	(A) Bone
COL8A1	3q12.1	4.22	2.71	2.04	4.18	1.96	2.03	1.45	2.49	7.711e-06	0.0002088	(A) Bone
SPATA20P1	21q22.13	0.42	0.09	0.12	0.09	0.39	0.12	0.2	0.12	7.837e-06	0.000212	(A) Bone
DCSTAMP	8q22.3	1.23	0.41	0.27	0.09	1.19	0.39	0.53	0.07	7.951e-06	0.0002144	(A) Bone
FOXC2	16q24.1	1.2	0.45	0.58	0.48	0.78	0.5	0.38	0.39	8.564e-06	0.0002292	(A) Bone
TRPV2	17p11.2	2.59	1.72	1.59	2.2	0.73	0.84	0.84	0.41	8.728e-06	0.0002334	(A) Bone
OR2W3	1q44	0.89	0.26	0.27	0.3	0.83	0.34	0.27	0.08	8.95e-06	0.0002383	(A) Bone
SLC37A2	11q24.2	2.44	1.39	1.21	0.88	1.28	1.26	0.71	0.31	9.691e-06	0.0002564	(A) Bone
CD68	17p13.1	5.87	4.66	4.43	3.25	1.05	1.2	1.33	0.42	9.736e-06	0.0002572	(A) Bone
KAZALD1	10q24.31	3.65	2.68	2.18	3.24	1.29	1.28	1.05	1.37	9.742e-06	0.0002572	(A) Bone
FAM214B	9p13.3	3.69	2.74	3.45	3.62	0.58	0.5	0.61	0.7	9.844e-06	0.0002588	(A) Bone
SERPINB10	18q21.3	0.55	0.02	0.03	0.02	0.77	0.04	0.11	0.03	9.96e-06	0.0002613	(A) Bone
EFNB1	Xq13.1	3.84	2.85	2.68	2.9	0.85	0.82	1.02	0.49	1.016e-05	0.0002663	(A) Bone
VSTM1	19q13.42	0.83	0.08	0.05	0.03	1.18	0.09	0.08	0.04	1.075e-05	0.00028	(A) Bone
TRPC2	11p15.4	0.26	0.08	0.09	0.09	0.19	0.08	0.12	0.08	1.143e-05	0.0002952	(A) Bone
SPI1	11p11.2	4.07	2.8	2.83	2.48	0.98	1.08	1.1	0.09	1.22e-05	0.0003119	(A) Bone
ADGRG3	16q21	0.99	0.35	0.21	0.12	1.08	0.36	0.25	0	1.262e-05	0.0003211	(A) Bone
OLFML2A	9q33.3	3.08	1.38	2.28	2.94	1.17	1.01	1.01	0.16	1.277e-05	0.0003242	(A) Bone
LILRA2	19q13.4	1.55	0.67	0.67	0.48	1.08	0.45	0.57	0.05	1.29e-05	0.0003271	(A) Bone
MCEMP1	19p13.2	0.93	0.19	0.07	0.02	1.28	0.21	0.12	0.02	1.388e-05	0.0003488	(A) Bone
HBB	11p15.4	10.03	6.1	7.14	6.33	3.98	1.46	2.17	2.65	1.395e-05	0.0003502	(A) Bone
CSF3R	1p34.3	2.83	1.36	1.49	1.47	1.66	0.78	0.9	0.12	1.398e-05	0.0003506	(A) Bone
CD84	1q23.3	1.81	0.81	0.99	0.43	0.92	0.63	0.71	0.08	1.408e-05	0.0003528	(A) Bone
CD200	3q13.2	2.83	1.42	2.43	2.26	0.76	0.99	0.88	0.55	1.419e-05	0.0003543	(A) Bone
LST1	6p21.33	4.15	2.86	2.71	2.75	1.28	1.17	1.14	0.17	1.463e-05	0.0003648	(A) Bone
CEBPE	14q11.2	0.76	0.06	0.06	0.03	1.08	0.1	0.06	0.01	1.501e-05	0.0003731	(A) Bone
FPR2	19q13.41	0.58	0.08	0.08	0.01	0.77	0.09	0.1	0	1.501e-05	0.0003731	(A) Bone
SLC1A3	5p13.2	2.02	0.99	1.25	0.93	0.75	0.66	0.76	0.56	1.542e-05	0.0003816	(A) Bone
SULT1B1	4q13.3	0.63	0.33	0.16	0.06	0.63	0.32	0.15	0.07	1.585e-05	0.0003905	(A) Bone
CRIP1	14q32.33	7.05	5.93	5.3	6.02	1.3	1.97	1.24	0.49	1.622e-05	0.0003987	(A) Bone
CEACAM4	19q13.2	0.62	0.13	0.12	0.15	0.74	0.14	0.16	0.07	1.674e-05	0.0004102	(A) Bone
CEACAM3	19q13.2	0.76	0.11	0.11	0.04	0.96	0.11	0.23	0.01	1.704e-05	0.0004157	(A) Bone
RHCE	1p36.11	2.1	0.95	1.03	0.59	1.37	0.61	0.74	0.15	1.816e-05	0.0004378	(A) Bone
SGMS2	4q25	3.68	2.46	2.8	2.56	0.89	0.78	0.87	0.48	1.914e-05	0.0004575	(A) Bone
S100A10	1q21.3	7.54	7.02	5.94	6.55	1.25	1.64	1.33	0.18	2.093e-05	0.0004949	(A) Bone
CD109	6q13	1.7	0.67	1.09	0.77	0.66	0.54	0.75	0.19	2.101e-05	0.0004961	(A) Bone
PRSS57	19p13.3	0.83	0.02	0.04	0.01	1.23	0.04	0.12	0.01	2.128e-05	0.000501	(A) Bone
NT5E	6q14.3	2.53	1.98	1.58	2.37	0.83	0.82	0.77	0.55	2.315e-05	0.0005385	(A) Bone
RAB31	18p11.22	3.71	2.58	2.69	3.14	0.73	1.11	0.93	0.51	2.338e-05	0.0005428	(A) Bone
TRIM58	1q44	1.43	0.52	0.54	0.44	1.16	0.59	0.53	0.25	2.4e-05	0.0005551	(A) Bone
CD300LG	17q21.31	0.78	0.08	0.31	0.2	0.64	0.13	0.45	0.26	2.412e-05	0.0005557	(A) Bone
CASP5	11q22.3	0.4	0.15	0.1	0.03	0.42	0.17	0.1	0.04	2.475e-05	0.0005667	(A) Bone
HEY2	6q22.31	2.54	2.08	1.65	1.5	0.85	0.76	0.68	0.51	2.55e-05	0.0005829	(A) Bone
CD58	1p13.1	3.39	3.24	2.57	2.85	0.51	0.71	0.83	0.13	2.565e-05	0.0005857	(A) Bone
C17ORF99	17q25.3	0.61	0.13	0.08	0.09	0.8	0.09	0.08	0.11	2.576e-05	0.0005871	(A) Bone
TWIST1	7p21.1	3.2	2.02	1.75	2.17	0.97	1.67	1.17	0.2	2.671e-05	0.0006061	(A) Bone
GJA1	6q22.31	5.23	3.14	3.98	4.17	1.58	1.56	1.22	1.01	2.736e-05	0.0006184	(A) Bone
CCN6	6q21	0.59	0.3	0.09	0.12	0.59	0.55	0.17	0.05	2.767e-05	0.0006244	(A) Bone
CDA	1p36.12	2.84	2.25	1.67	1.77	1.28	1.09	0.69	0.69	2.875e-05	0.0006459	(A) Bone
LPL	8p21.3	3.49	1.48	2.68	2.88	1.14	1.1	1.38	1.51	2.964e-05	0.0006628	(A) Bone
CBLN4	20q13.2	0.85	0.26	0.23	0.18	0.57	0.93	0.31	0.22	3.103e-05	0.0006908	(A) Bone
LEPR	1p31.3	2.11	1.75	1.09	1.76	1.09	1.17	0.57	0.84	3.108e-05	0.0006914	(A) Bone
S100A6	1q21.3	7.13	6.2	5.49	7.06	1.13	2.07	1.25	0.73	3.184e-05	0.0007064	(A) Bone
GPIHBP1	8q24.3	1.4	0.41	0.98	0.81	0.82	0.38	0.58	0.38	3.418e-05	0.0007522	(A) Bone
TNN	1q25.1	0.65	0.47	0.11	0.24	0.76	0.44	0.15	0.26	3.422e-05	0.0007524	(A) Bone
TUBB1	20q13.32	0.72	0.15	0.22	0.05	0.81	0.14	0.21	0.01	3.439e-05	0.0007555	(A) Bone
ADGRE3	19p13.12	0.35	0.06	0.08	0.05	0.43	0.07	0.11	0.03	3.601e-05	0.0007871	(A) Bone
TNFRSF10C	8p21.3	1.6	0.97	0.79	0.67	0.83	0.53	0.65	0.29	3.612e-05	0.0007888	(A) Bone
SLIT2	4p15.31	2.3	1.24	1.45	1.9	0.96	0.87	0.7	0.47	3.724e-05	0.0008091	(A) Bone
LILRA5	19q13.42	1.1	0.54	0.38	0.16	1.03	0.32	0.31	0.04	3.749e-05	0.0008136	(A) Bone
YPEL4	11q12.1	1.08	0.36	0.29	0.98	1.21	0.36	0.15	0.81	3.771e-05	0.0008171	(A) Bone
GYPE	4q31.21	2.07	0.13	0.27	0.16	2.96	0.15	0.34	0.07	3.81e-05	0.0008247	(A) Bone
IFI27L2	14q32.12	4.2	2.96	2.69	3.34	1.29	1.6	1.17	0.47	3.814e-05	0.000825	(A) Bone
PRG3	11q12.1	1.28	0.02	0.05	0.07	2	0.05	0.16	0.11	3.85e-05	0.0008314	(A) Bone
MNDA	1q23.1	2.57	1.24	1.29	1.05	1.67	0.87	0.84	0.08	3.855e-05	0.0008317	(A) Bone
C1QTNF8	16p13.3	0.16	0.01	0.02	0.02	0.23	0.01	0.06	0.02	3.925e-05	0.000846	(A) Bone
PRR33	11p15.5	0.41	0.08	0.18	0.17	0.33	0.11	0.2	0.1	3.937e-05	0.0008464	(A) Bone
LILRA3	19q13.4 alternate reference locus	0.6	0.23	0.09	0.07	0.76	0.24	0.08	0.03	4.047e-05	0.0008649	(A) Bone
COL5A3	19p13.2	2.53	1.25	1.82	2.44	1.01	0.69	0.84	0.18	4.106e-05	0.0008744	(A) Bone
APCDD1	18p11.22	4.94	2.86	3.65	4.85	1.25	1.76	1.47	0.26	4.125e-05	0.000877	(A) Bone
MDFI	6p21.1	4	3.11	2.42	2.32	1.19	1.46	1.43	0.03	4.833e-05	0.001	(A) Bone
PDGFRL	8p22	2.23	1.57	1.32	1.72	0.79	0.96	0.71	0.05	4.844e-05	0.001002	(A) Bone
GYPA	4q31.21	2.03	0.66	0.22	0.02	2.45	1.62	0.66	0.02	4.896e-05	0.001009	(A) Bone
RGS18	1q31.2	1.16	0.34	0.5	0.25	1.02	0.32	0.41	0.04	4.898e-05	0.001009	(A) Bone
HTRA1	10q26.13	6.16	4.69	4.98	5.3	1.13	1.23	1.12	0.62	4.941e-05	0.001015	(A) Bone
SLC30A2	1p36.11	0.47	0.46	0.11	0.03	0.5	0.5	0.13	0.01	5.28e-05	0.001076	(A) Bone
HMOX1	22q12.3	4.41	3.74	3.07	1.88	1.2	1.15	1.31	0.64	5.578e-05	0.001131	(A) Bone
AZIN2	1p35.1	2.34	1.49	2.03	2.27	0.51	0.79	0.49	0.64	5.612e-05	0.001134	(A) Bone
C1QTNF6	22q12.3	3.59	2.77	2.59	3.5	0.92	1.02	0.82	0.18	5.958e-05	0.001199	(A) Bone
SHANK1	19q13.33	1.2	0.6	0.53	0.9	0.73	0.81	0.38	0.4	6.068e-05	0.001214	(A) Bone
RAB44	6p21.2	0.36	0.05	0.06	0.08	0.47	0.09	0.13	0.11	6.175e-05	0.00123	(A) Bone
GPX7	1p32.3	3.37	2.46	2.12	2.1	0.95	1.32	1.09	0.5	6.349e-05	0.001258	(A) Bone
CST3	20p11.21	9.38	8.47	8.03	8.96	1.4	1.11	1.06	0.07	6.936e-05	0.001358	(A) Bone
IFITM2	11p15.5	8.17	7.89	6.84	8.09	0.94	1.41	1.33	0.93	7.134e-05	0.00139	(A) Bone
RHD	1p36.11	1.09	0.37	0.33	0.71	1.19	0.32	0.22	0.02	7.348e-05	0.001428	(A) Bone
EMP1	12p13.1	5.19	3.62	4.09	3.7	1.15	1.29	1.16	0.56	7.372e-05	0.00143	(A) Bone
SNAI2	8q11.21	3.4	2.42	2.26	2.52	0.94	1.11	1.02	0.95	7.463e-05	0.001444	(A) Bone
HBZ	16p13.3	0.58	0.03	0.09	0.21	0.82	0.05	0.17	0.19	7.53e-05	0.001454	(A) Bone
OTOA	16p12.2	0.83	0.4	0.41	0.18	0.42	0.32	0.41	0.03	8.144e-05	0.001549	(A) Bone
RIPOR3	20q13.13	1.26	0.6	0.45	0.86	1.17	0.4	0.38	0.37	8.183e-05	0.001555	(A) Bone
LUM	12q21.33	7.73	5.75	6.08	6.84	1.22	1.82	1.75	1.11	8.692e-05	0.001644	(A) Bone
PRAM1	19p13.2	1.68	0.88	0.83	1.6	1.15	0.66	0.52	0.53	8.846e-05	0.00167	(A) Bone
MMP16	8q21.3	0.68	0.47	0.19	0.2	0.46	0.79	0.22	0.08	8.93e-05	0.00168	(A) Bone
HBA1	16p13.3	10.45	6.6	7.55	6.97	4.19	1.6	2.51	2.76	9.087e-05	0.001704	(A) Bone
CLEC4D	12p13.31	0.38	0.07	0.02	0.04	0.58	0.14	0.05	0.01	9.306e-05	0.001735	(A) Bone
RCN3	19q13.33	4.63	3.67	3.37	3.96	1.17	0.85	1.16	0.67	9.42e-05	0.001752	(A) Bone
HCRTR2	6p12.1	0.03	0.01	0	0.01	0.04	0.02	0.02	0.01	9.54e-05	0.00177	(A) Bone
TSPAN32	11p15.5	1.6	0.77	0.56	0.76	1.21	1.27	0.52	0.39	9.746e-05	0.001797	(A) Bone
SELPLG	12q24.11	2.93	1.64	2.12	1.33	0.81	0.84	1.1	0.12	9.8e-05	0.001803	(A) Bone
SNCA	4q22.1	3.49	1.53	2.01	2.93	2.13	1.08	1.23	0.53	0.0001	0.001833	(A) Bone
FCAR	19q13.42	0.51	0.09	0.07	0.08	0.72	0.1	0.13	0.11	0.0001	0.001833	(A) Bone
RSPO3	6q22.33	1.7	0.81	0.66	1.38	1.03	0.96	0.9	0.54	0.0001017	0.001859	(A) Bone
SRGN	10q22.1	5.53	4	4.06	3.8	1.76	1.1	1.27	0.31	0.0001088	0.00196	(A) Bone
GPR84	12q13.13	0.57	0.3	0.2	0.23	0.49	0.31	0.21	0.15	0.0001232	0.002169	(A) Bone
LGALS12	11q12.3	0.38	0.07	0.11	0.01	0.43	0.08	0.18	0.02	0.0001238	0.002179	(A) Bone
CRABP2	1q23.1	4.8	4.55	2.98	3.85	1.67	2.29	1.65	1.37	0.000125	0.002192	(A) Bone
LYL1	19p13.13	2.7	1.43	1.83	2.03	1.1	0.68	0.97	0.18	0.0001391	0.002379	(A) Bone
NUDT1	7p22.3	4.55	4.51	3.8	2.88	0.79	0.87	0.88	0.33	0.0001443	0.002464	(A) Bone
CYTH4	22q13.1	2.55	1.46	1.82	1.86	0.76	0.8	0.87	0.1	0.0001452	0.002469	(A) Bone
VAMP5	2p11.2	4.96	4	3.96	4.78	0.89	1.12	0.94	0.5	0.0001495	0.002526	(A) Bone
SLC7A10	19q13.11	0.33	0.08	0.14	0.1	0.29	0.07	0.17	0.02	0.0001497	0.002528	(A) Bone
MMP25	16p13.3	1.58	0.73	0.98	1.48	1	0.56	0.43	0.05	0.0001506	0.002541	(A) Bone
EPX	17q22	0.98	0.05	0.07	0.08	1.6	0.05	0.09	0.04	0.000155	0.002593	(A) Bone
TNFRSF11A	18q21.33	1.48	1.07	0.83	0.6	0.73	0.82	0.43	0.09	0.0001576	0.002635	(A) Bone
SIGLEC5	19q13.41	0.85	0.23	0.33	0.16	0.86	0.15	0.35	0.12	0.0001604	0.002676	(A) Bone
PNOC	8p21.1	1.17	0.22	0.56	0.14	0.89	0.48	0.72	0.12	0.0001671	0.002772	(A) Bone
PF4V1	4q13.3	1.24	0.42	0.41	0.28	1.27	0.4	0.49	0.27	0.0001695	0.002807	(A) Bone
BMP5	6p12.1	1.28	0.78	0.29	0.05	0.61	1.6	0.77	0	0.0001719	0.002836	(A) Bone
NLRC4	2p22.3	0.67	0.35	0.33	0.23	0.52	0.21	0.19	0.09	0.0001763	0.002898	(A) Bone
B4GALNT3	12p13.33	2.24	2.17	1.31	2.08	0.98	1.18	0.83	0.45	0.0001764	0.002898	(A) Bone
PRRT4	7q32.1	0.88	0.55	0.35	0.25	0.72	0.54	0.26	0.09	0.0001783	0.002924	(A) Bone
IRX6	16q12.2	0.22	0.09	0.08	0.02	0.2	0.09	0.1	0.01	0.0001827	0.002981	(A) Bone
APOBR	16p12.1	1.66	1.03	1	0.89	0.74	0.65	0.57	0.55	0.0001978	0.003184	(A) Bone
SPNS3	17p13.2	0.58	0.17	0.17	0.35	0.63	0.17	0.25	0.18	0.0001978	0.003184	(A) Bone
TUBA8	22q11.21	1.75	1.16	1.02	1	0.86	0.63	0.6	0.24	0.0002009	0.003221	(A) Bone
IL18RAP	2q12.1	0.66	0.19	0.21	0.27	0.73	0.2	0.21	0.04	0.0002094	0.003336	(A) Bone
HBA2	16p13.3	10.4	6.78	7.69	7.45	4.09	1.51	2.5	2.69	0.0002248	0.003546	(A) Bone
DTX4	11q12.1	2.23	1.93	1.42	2.15	0.95	0.97	0.58	0.79	0.0002277	0.003588	(A) Bone
CERCAM	9q34.11	4.48	3.54	3.38	4.2	1.31	1.09	0.86	0.8	0.0002338	0.003667	(A) Bone
FCGR3B	1q23.3	1.97	0.76	0.94	0.19	1.64	0.59	0.83	0.05	0.0002395	0.003737	(A) Bone
SPARC	5q33.1	10.55	8.74	9.29	8.7	1.66	1.61	1.28	0.37	0.0002413	0.003755	(A) Bone
CDH11	16q21	4.39	2.37	3.27	3.55	1.67	1.43	1.4	1.25	0.0002437	0.003782	(A) Bone
CD300LB	17q25.1	0.39	0.21	0.15	0.14	0.32	0.22	0.16	0.04	0.0002558	0.003916	(A) Bone
ANKLE1	19p13.11	1.05	0.31	0.41	0.65	1.1	0.23	0.35	0.1	0.0002649	0.004038	(A) Bone
ENTPD3	3p22.1	2.06	1.8	1.05	0.84	1.09	1.2	0.9	0.31	0.000265	0.004038	(A) Bone
ITGAM	16p11.2	2.18	1.2	1.19	1.58	1.27	0.77	0.81	0.62	0.0002662	0.004053	(A) Bone
SLFN14	17q12	0.29	0.03	0.02	0.02	0.48	0.04	0.04	0.01	0.0002666	0.004057	(A) Bone
ICAM4	19p13.2	0.7	0.26	0.21	0.17	0.76	0.29	0.27	0.08	0.0002707	0.004099	(A) Bone
RAC2	22q13.1	3.96	2.43	2.75	2.28	1.25	1.02	1.46	0.27	0.0002804	0.004209	(A) Bone
TYROBP	19q13.12	6.42	5.34	5.2	4.72	1.03	1.36	1.25	0.01	0.0002829	0.004242	(A) Bone
RNASE6	14q11.2	3.29	2.33	2.35	2.08	0.79	1.09	0.99	0.1	0.0002848	0.004262	(A) Bone
IGHA2	14q32.33	5.58	2.32	4	3.35	2.7	1.68	2.37	4.11	0.0002923	0.004362	(A) Bone
IL1R2	2q11.2	1.17	1.11	0.45	0.37	1.14	0.79	0.38	0.01	0.0002954	0.004398	(A) Bone
ALOX12	17p13.1	0.44	0.18	0.25	0.33	0.33	0.11	0.13	0.08	0.0002971	0.004418	(A) Bone
BPI	20q11.23	1.85	0.84	0.62	0.72	1.95	0.63	0.59	0	0.0002976	0.004418	(A) Bone
FGR	1p35.3	2.39	1.44	1.29	1.55	1.44	0.65	0.88	0.52	0.0002977	0.004418	(A) Bone
PSTPIP2	18q21.1	2.08	1.96	1.38	1.99	0.71	0.8	0.7	0.78	0.0003256	0.00473	(A) Bone
UROD	1p34.1	5.76	5.28	5.06	5.32	0.9	0.54	0.53	0.07	0.0003264	0.004735	(A) Bone
PDGFD	11q22.3	2.61	1.42	2.26	2.35	0.86	1.07	0.81	0.19	0.0003311	0.004792	(A) Bone
FAM178B	2q11.2	1.04	0.89	0.23	0.42	1.11	1.31	0.26	0.09	0.0003326	0.004809	(A) Bone
SNAI1	20q13.13	2.08	1.7	1.33	1.58	0.67	0.75	0.73	0.04	0.000347	0.004964	(A) Bone
FABP4	8q21.13	3.35	1.13	2.61	1.05	1.54	0.96	1.94	1.03	0.0003519	0.005	(A) Bone
CTSE	1q32.1	1.36	0.58	0.12	0.08	2.05	0.88	0.23	0.01	0.0003784	0.005302	(A) Bone
CFP	Xp11.23	2.15	1.44	1.18	1.52	1.25	0.84	0.73	0.06	0.0003829	0.005363	(A) Bone
ITGA2B	17q21.31	1.05	0.54	0.42	0.55	0.98	0.44	0.32	0.31	0.0003862	0.005396	(A) Bone
NDP-AS1	Xp11.3	0.06	0.01	0.01	0.05	0.08	0.02	0.03	0.07	0.0004172	0.005714	(A) Bone
LILRA1	19q13.42	0.57	0.3	0.27	0.3	0.43	0.26	0.2	0.09	0.0004177	0.005716	(A) Bone
CCBE1	18q21.32	0.61	0.6	0.14	0.14	0.61	0.74	0.34	0.18	0.0004213	0.005756	(A) Bone
CARD16	11q22.3	3.82	2.62	2.69	2.72	1.15	1.21	1.16	0.54	0.0004213	0.005756	(A) Bone
GPX8	5q11.2	3.46	2.61	2.45	2.47	1.05	1.15	0.91	0.47	0.0004489	0.006085	(A) Bone
MXRA5Y	Yq11.21	0.1	0.02	0.02	0.04	0.14	0.03	0.03	0.03	0.0004548	0.006139	(A) Bone
CCRL2	3p21.31	1.41	0.89	0.86	0.55	0.55	0.59	0.58	0.22	0.0004565	0.006152	(A) Bone
MATN3	2p24.1	2.11	0.9	1.1	0.82	1.32	1.14	0.95	0.02	0.0004661	0.006265	(A) Bone
SYT12	11q13.2	1.27	1.05	0.57	0.73	0.71	0.59	0.74	0.49	0.0004785	0.006397	(A) Bone
MGAM	7q34	0.54	0.11	0.18	0.17	0.64	0.19	0.23	0.03	0.0004873	0.006501	(A) Bone
NIPAL4	5q33.3	0.16	0.05	0.03	0.1	0.22	0.07	0.05	0.12	0.0005242	0.006894	(A) Bone
AOAH	7p14.2	2.43	1.39	1.58	1.77	0.93	1.03	0.91	0.19	0.0005261	0.006902	(A) Bone
ERMN	2q24.1	0.34	0.14	0.15	0.16	0.22	0.26	0.16	0.01	0.0005305	0.006944	(A) Bone
CD4	12p13.31	3.78	3.04	2.8	2.2	0.88	1.03	1.09	0.01	0.0005388	0.007027	(A) Bone
OR52K3P	11p15.4	0.46	0.26	0.14	0.17	0.45	0.4	0.14	0.11	0.0005414	0.00705	(A) Bone
PEAK3	19p13.3	0.42	0.18	0.22	0.35	0.31	0.13	0.17	0.09	0.000568	0.007294	(A) Bone
RGS10	10q26.11	6.39	5.2	5.81	6.3	0.93	1.29	0.75	0.12	0.0005836	0.007423	(A) Bone
AOC2	17q21.31	1.25	0.65	0.66	0.96	0.82	0.58	0.45	0.48	0.0006012	0.007611	(A) Bone
RARRES1	3q25.32	2.47	1.67	1.37	2.15	1.23	1.26	0.89	2.09	0.0006078	0.007682	(A) Bone
COL5A2	2q32.2	4.57	3.79	3.26	2.88	1.52	1.48	1.13	0.36	0.0006193	0.007812	(A) Bone
CD63	12q13.2	9.57	9.17	8.85	9.29	0.68	0.56	0.77	0.63	0.0006256	0.007871	(A) Bone
IGHV3-72	14q32.33	2.37	0.46	1.28	0.8	1.86	0.69	1.53	1.13	0.0006574	0.00819	(A) Bone
COL12A1	6q13-q14.1	4.39	2.84	3.1	3.3	1.64	1.51	1.28	0.95	0.0006647	0.008255	(A) Bone
SIGLEC9	19q13.3-q13.4	1.26	0.77	0.66	0.31	0.9	0.5	0.46	0	0.0006685	0.008291	(A) Bone
GRAMD1B	11q24.1	1.11	0.74	0.53	0.43	0.6	0.74	0.53	0.05	0.0007172	0.008772	(A) Bone
MYBPC3	11p11.2	0.07	0.04	0.02	0.01	0.08	0.05	0.03	0	0.0007301	0.008913	(A) Bone
RFLNB	17p13.3	3.22	2.2	2.67	3.04	0.8	0.85	0.79	0.2	0.0007458	0.009074	(A) Bone
THSD1	13q14.3	1.66	1.04	1.29	1.66	0.48	0.42	0.54	0.72	0.000751	0.009122	(A) Bone
CD36	7q21.11	3.96	2.39	2.83	2.1	1.56	1.04	1.42	0.32	0.0007552	0.009157	(A) Bone
SNX7	1p21.3	3.16	2.9	2.3	2.86	0.85	0.9	0.94	0.21	0.0008088	0.009662	(A) Bone
RNASE1	14q11.2	6.55	5.45	5.59	5.55	0.92	1.17	1.11	0.47	0.0008105	0.009675	(A) Bone
RAB3IL1	11q12.2-q12.3	2.82	1.84	2.39	2.76	0.62	0.88	0.8	0.47	0.0008115	0.00968	(A) Bone
CSF2RA	Xp22.32 and Yp11.3	1.67	0.97	1.07	1.13	0.73	0.63	0.64	0.07	0.0008171	0.009733	(A) Bone
ABCA13	7p12.3	0.33	0.07	0.07	0.02	0.48	0.1	0.14	0	0.0008191	0.009747	(A) Bone
IGDCC4	15q22.31	0.66	0.29	0.37	0.32	0.45	0.18	0.3	0.01	0.0008275	0.00982	(A) Bone
GPX1	3p21.31	7.92	7.4	7.15	6.92	0.71	0.6	0.89	0.1	0.0008319	0.009862	(A) Bone
NCF2	1q25.3	2.24	2.14	1.37	1	1.16	1.29	0.75	0.22	0.0008349	0.009884	(A) Bone
AK5	1p31.1	4.1	1.75	3.05	2.44	1.5	1.72	2.06	0.53	0.0008551	0.01	(A) Bone
MS4A7	11q12.2	3.19	2.04	2.42	1.47	1.12	1.08	0.98	0.43	0.0008719	0.0102	(A) Bone
FBXO7	22q12.3	5.22	5.09	4.69	5.15	0.76	0.34	0.51	0.13	0.0008775	0.0103	(A) Bone
BMP8A	1p34.3	1.71	1.24	1.02	0.92	0.83	0.93	0.54	0.26	0.0009	0.0105	(A) Bone
RMDN2	2p22.2	1.85	1.55	1.36	1.57	0.41	0.6	0.51	0.6	0.0009014	0.0105	(A) Bone
WARS2-IT1	1p12	0.14	0.08	0.04	0.01	0.15	0.13	0.04	0.02	0.0009053	0.0105	(A) Bone
BTK	Xq22.1	2.17	1.21	1.45	1.14	0.9	0.67	0.91	0.12	0.0009068	0.0105	(A) Bone
TMSB10	2p11.2	10.84	10.42	9.92	9.37	0.89	0.89	1.08	0.01	0.0009077	0.0105	(A) Bone
DNASE1L3	3p14.3	2.59	1.9	1.26	1.44	1.49	1.62	1.15	1.47	0.0009104	0.0105	(A) Bone
CD300E	17q25.1	0.37	0.15	0.16	0.07	0.35	0.06	0.15	0.01	0.0009141	0.0106	(A) Bone
FERMT3	11q13.1	3.59	2.72	2.68	2.71	0.99	0.94	0.98	0.31	0.0009391	0.0108	(A) Bone
PYCARD	16p11.2	4.11	3.89	3.06	3.52	0.9	1.51	1.13	1.03	0.0009427	0.0108	(A) Bone
LY96	8q21.11	3.72	3.43	2.6	2.5	1.14	1.16	1.29	0.31	0.0009606	0.011	(A) Bone
CYBA	16q24.2	6.69	5.66	5.3	5.6	1.26	1.41	1.53	0.43	0.0009656	0.011	(A) Bone
TMEM71	8q24.22	1.12	0.68	0.48	0.5	1.01	0.62	0.37	0.1	0.0009696	0.011	(A) Bone
C14ORF180	14q32.33	0.5	0.21	0.13	0.14	0.49	0.42	0.27	0.03	0.0009986	0.0113	(A) Bone
LINC01549	21q21.1	1.07	0.83	0.4	0.5	0.83	0.85	0.55	0.56	0.001037	0.0116	(A) Bone
IGHD	14q32.33	2.2	0.44	1.03	1.64	2.03	0.58	1.34	1.95	0.001054	0.0117	(A) Bone
GNGT2	17q21.32	1.57	0.88	1.1	0.78	0.61	0.59	0.62	0.13	0.001061	0.0118	(A) Bone
THEMIS2	1p35.3	2.78	2.21	1.98	1.65	0.71	0.78	0.94	0.08	0.001067	0.0118	(A) Bone
IL18R1	2q12.1	0.87	0.6	0.49	0.64	0.43	0.43	0.36	0.22	0.001069	0.0119	(A) Bone
HAPLN1	5q14.3	1.04	0.26	0.54	0.05	0.94	0.58	0.54	0.04	0.001109	0.0122	(A) Bone
LAMA4	6q21	4.05	2.8	3.58	3.88	0.85	1.24	0.98	0.16	0.001135	0.0124	(A) Bone
LAPTM5	1p35.2	5.78	4.56	4.73	3.84	0.92	1.3	1.41	0.32	0.001217	0.0131	(A) Bone
EN1	2q14.2	0.81	0.25	0.79	0.01	0.51	0.36	0.63	0	0.001237	0.0133	(A) Bone
TRIM61	4q32.3	0.26	0.11	0.17	0.16	0.14	0.06	0.12	0.06	0.00124	0.0133	(A) Bone
PNPLA1	6p21.31	0.12	0.07	0.02	0.03	0.17	0.09	0.02	0	0.001302	0.0138	(A) Bone
RPL34	4q25	11.09	10.01	10.52	10.4	0.98	0.6	0.91	0.6	0.001317	0.0139	(A) Bone
HCK	20q11.21	2.51	1.82	1.71	1.19	0.84	0.96	0.91	0.04	0.001349	0.0142	(A) Bone
NLRP12	19q13.42	0.51	0.27	0.21	0.09	0.44	0.29	0.24	0.07	0.001393	0.0146	(A) Bone
COL26A1	7q22.1	1.76	0.62	1.47	1.57	0.78	0.4	1.11	0.32	0.001414	0.0147	(A) Bone
CCDC88B	11q13.1	3.45	2.9	2.46	2.77	1.3	0.7	0.97	0.36	0.001428	0.0148	(A) Bone
SCARF1	17p13.3	2.14	1.41	1.91	2.09	0.5	0.65	0.62	0.88	0.001433	0.0149	(A) Bone
SLC40A1	2q32.2	4.87	3.91	3.92	3.77	1	0.99	1.12	0.18	0.001458	0.0151	(A) Bone
KIR3DL3	19q13.42	0.01	0	0	0	0.01	0	0	0	0.001462	0.0151	(A) Bone
SVBP	1p34.2	4.44	4.12	3.73	3.42	0.74	0.75	0.81	0.25	0.001534	0.0157	(A) Bone
AIF1	6p21.33	4.9	3.81	3.83	3.7	1.03	1.33	1.25	0.14	0.001538	0.0157	(A) Bone
TNFAIP8L2	1q21.3	1.86	1.17	1.25	1.01	0.71	0.68	0.75	0.13	0.001591	0.0162	(A) Bone
ITGB2	21q22.3	4.11	2.98	3.11	2.17	1.16	1.21	1.28	0.12	0.001605	0.0163	(A) Bone
S1PR3	9q22.1	3.23	2.19	2.2	3.13	1.26	0.96	1.16	1.53	0.00164	0.0166	(A) Bone
NCR1	19q13.42	0.21	0.08	0.08	0.05	0.21	0.15	0.11	0.08	0.001702	0.0171	(A) Bone
RPL35	9q33.3	11.62	10.58	11.07	11.01	1.16	0.45	0.77	0.78	0.001729	0.0173	(A) Bone
AK1	9q34.11	5.28	5.14	4.59	5.14	0.51	0.67	0.94	0.11	0.001741	0.0174	(A) Bone
HEBP1	12p13.1	5.7	5.13	5.03	5.43	0.77	0.83	0.68	0.4	0.001755	0.0175	(A) Bone
MYO1F	19p13.2	2.32	1.46	1.56	1.58	1.02	0.79	0.83	0.14	0.001769	0.0176	(A) Bone
ALOX5AP	13q12.3	3.32	2.39	2.18	2.61	1.43	0.92	1.21	0.44	0.001799	0.0178	(A) Bone
C11ORF21	11p15.5	1	0.4	0.36	0.35	0.98	0.95	0.37	0.07	0.001807	0.0179	(A) Bone
CLEC5A	7q34	0.68	0.49	0.27	0.32	0.62	0.39	0.32	0.16	0.001875	0.0184	(A) Bone
ATP8B4	15q21.2	1.72	1.09	0.9	1.2	1.16	1.05	0.62	0.36	0.001878	0.0184	(A) Bone
TGFB1	19q13.2	5.1	4.15	4.1	4.67	1.01	1.07	1.21	0.48	0.001893	0.0185	(A) Bone
DELEC1	9q33.1	0.25	0.22	0.05	0.01	0.19	0.48	0.09	0.01	0.001898	0.0185	(A) Bone
HAS2	8q24.13	0.67	0.42	0.23	0.21	0.7	0.51	0.22	0.16	0.001943	0.0188	(A) Bone
FLI1	11q24.3	2.63	1.66	2.45	2.3	0.75	0.74	0.89	0.38	0.001951	0.0189	(A) Bone
RPS27	1q21.3	13.36	12.39	12.65	12.75	1.16	0.7	0.77	1.11	0.001966	0.019	(A) Bone
KIF25	6q27	0.84	0.53	0.41	0.16	0.57	0.44	0.46	0	0.002135	0.0203	(A) Bone
GNG11	7q21.3	5	3.81	4.36	4.99	0.79	1.04	1.14	0.08	0.002174	0.0205	(A) Bone
MYL6	12q13.2	10	9.6	9.5	9.53	0.59	0.33	0.57	0.56	0.002193	0.0207	(A) Bone
SLC25A37	8p21.2	6.06	5.13	5.13	4.98	1.17	1.23	0.94	0.34	0.002195	0.0207	(A) Bone
BTLA	3q13.2	0.7	0.21	0.36	0.2	0.45	0.17	0.52	0.01	0.002197	0.0207	(A) Bone
BLVRB	19q13.2	6.6	5.64	5.68	6.47	0.97	1.22	1.08	0.26	0.002242	0.021	(A) Bone
SIRPB1	20p13	1.39	0.96	0.77	0.33	0.82	0.72	0.66	0.41	0.002276	0.0212	(A) Bone
ARHGAP9	12q13.3	3.05	1.83	2.13	2.42	1.32	0.94	1.16	0.3	0.002296	0.0214	(A) Bone
HMGCLL1	6p12.1	0.4	0.12	0.19	0.27	0.31	0.17	0.28	0.17	0.002321	0.0216	(A) Bone
SERPINB2	18q21.33-q22.1	0.53	0.18	0.07	0.08	0.86	0.41	0.14	0.12	0.002329	0.0216	(A) Bone
LINC00211	2p22.2	0.11	0.03	0.02	0.07	0.15	0.09	0.06	0.05	0.002335	0.0216	(A) Bone
TNC	9q33.1	4.88	3.09	3.62	3.22	1.42	1.31	1.9	1.68	0.002342	0.0217	(A) Bone
ANK1	8p11.21	2.03	1.67	1.01	0.74	1.44	1.33	0.94	0.27	0.002364	0.0218	(A) Bone
SMOX	20p13	4.41	3.82	3.59	2.78	0.8	1.41	0.9	0.55	0.002367	0.0218	(A) Bone
CNIH3	1q42.12	2.01	1.4	1.56	1.83	0.64	0.67	0.52	0.38	0.002369	0.0218	(A) Bone
USP15	12q14.1	4.47	4.15	4	4.02	0.72	0.47	0.39	0.22	0.002486	0.0226	(A) Bone
SRPX2	Xq22.1	1.98	1.79	1.28	1.65	0.82	1.09	0.69	0.52	0.002489	0.0227	(A) Bone
IKBIP	12q23.1	2.97	2.67	2.48	1.72	0.42	0.51	0.77	0.16	0.0025	0.0227	(A) Bone
KCTD12	13q22.3	3.85	3.3	2.94	3.52	0.92	1.4	0.89	0.34	0.002619	0.0236	(A) Bone
AQP8	16p12.1	0.15	0.06	0.05	0.14	0.18	0.07	0.08	0.05	0.002688	0.0241	(A) Bone
SH3PXD2B	5q35.1	2.76	2.63	2.1	2.11	0.86	0.93	0.67	0.61	0.002747	0.0245	(A) Bone
SVEP1	9q31.3	2.25	1.06	1.45	1.54	1.32	0.84	1.04	0.33	0.002781	0.0248	(A) Bone
CD300A	17q25.1	2.02	1.65	1.4	0.93	0.73	0.72	0.74	0.08	0.002789	0.0248	(A) Bone
CDR1	Xq27.1	1.44	0.57	0.88	0.38	0.93	0.48	0.85	0.23	0.002838	0.0252	(A) Bone
FAM225B	9q32	0.63	0.33	0.37	0.4	0.31	0.21	0.35	0.29	0.002894	0.0255	(A) Bone
NDUFB1	14q31.3	7.64	7.25	6.93	6.71	0.94	0.84	0.74	0.58	0.002937	0.0258	(A) Bone
M1AP	2p13.1	0.35	0.24	0.17	0.33	0.24	0.22	0.16	0.13	0.002946	0.0258	(A) Bone
COLEC12	18p11.32	4.86	3.27	4.43	4.39	1.08	1.86	1.32	0.34	0.002953	0.0258	(A) Bone
PLAC8	4q21.22	2.04	1.08	1.06	0.97	1.48	0.8	1.01	0.8	0.002958	0.0259	(A) Bone
MYL3	3p21.31	1.57	0.72	0.61	0.93	0.99	1.25	1.09	1.19	0.002962	0.0259	(A) Bone
CATSPERZ	11q13.1	0.74	0.32	0.35	0.52	0.57	0.33	0.42	0.17	0.002982	0.026	(A) Bone
HPGDS	4q22.3	1.28	0.33	1.28	0.97	0.5	0.26	1.2	0.7	0.002992	0.0261	(A) Bone
FAT4	4q28.1	0.6	0.38	0.35	0.56	0.35	0.33	0.24	0.32	0.002996	0.0261	(A) Bone
CELA1	12q13.13	0.07	0.03	0.01	0.02	0.1	0.03	0.02	0.03	0.003116	0.0269	(A) Bone
STRADBP1	7q36.1	0.03	0	0.01	0.01	0.04	0.01	0.02	0.02	0.003154	0.0271	(A) Bone
LMO2	11p13	3.77	3.14	2.88	3.26	0.72	1.64	0.84	0.06	0.003174	0.0273	(A) Bone
LILRB2	19q13.4	1.69	1.12	1.1	0.95	0.76	0.78	0.63	0.04	0.003179	0.0273	(A) Bone
CST7	20p11.21	2.59	1.36	1.57	1.18	1.65	0.84	1.19	0.33	0.003312	0.0281	(A) Bone
PSME2P2	13q14.2	3.74	3.51	1.7	0.05	3.35	3.01	2.11	0.08	0.003379	0.0285	(A) Bone
KEL	7q34	1.22	0.51	0.46	0.3	1.43	0.67	0.45	0.11	0.003428	0.0288	(A) Bone
EVI2B	17q11.2	3.09	1.94	2.28	1.5	0.99	1.09	1.28	0.44	0.003439	0.0289	(A) Bone
PRCP	11q14	5.3	4.63	4.68	4.91	0.61	0.54	0.89	0.15	0.003502	0.0293	(A) Bone
PLEK	2p14	2.41	1.47	1.68	0.87	1.01	0.93	1.04	0.01	0.003515	0.0294	(A) Bone
NRP2	2q33.3	3.21	2.6	2.31	2.39	1.01	1.39	0.88	0.12	0.003556	0.0296	(A) Bone
LPO	17q22	0.11	0.03	0.01	0.01	0.2	0.05	0.02	0	0.003622	0.03	(A) Bone
FCER1G	1q23.3	5.87	5.09	4.87	4.5	0.87	1.47	1.21	0.28	0.003653	0.0303	(A) Bone
SLC22A16	6q21	1.24	0.41	0.5	0.94	1.27	0.51	0.77	0.98	0.003755	0.0309	(A) Bone
NKG7	19q13.41	2.92	1.64	1.97	1.58	1.46	1.1	1.27	0.13	0.003959	0.0321	(A) Bone
GIMAP7	7q36.1	3.05	1.94	2.82	2.96	0.76	0.93	1.13	0.13	0.003971	0.0322	(A) Bone
RPL21	13q12.2	9.88	9.1	9.38	9.65	0.81	0.48	0.76	0.46	0.003981	0.0322	(A) Bone
NCF1B	7q11.23	2.52	1.43	1.62	1.37	1.48	0.81	1.06	0.23	0.00406	0.0327	(A) Bone
TMEM158	3p21.31	1.8	1.73	1.09	1.6	0.83	1.22	0.8	0.45	0.004108	0.033	(A) Bone
BIN2	12q13.13	2.14	1.27	1.47	1	1.02	0.73	0.91	0.06	0.004155	0.0333	(A) Bone
C16ORF54	16p11.2	1.24	0.47	0.86	0.56	0.73	0.34	0.78	0.18	0.004177	0.0334	(A) Bone
ADAMTS9	3p14.1	2.74	2.06	1.87	2.23	1.18	1.14	0.83	0.66	0.004199	0.0335	(A) Bone
PFDN5	12q13.13	8.92	8.23	8.42	8.2	0.78	0.48	0.7	0.16	0.004324	0.0342	(A) Bone
DYNLT5	1p31.3	0.32	0.19	0.13	0.26	0.28	0.22	0.16	0.01	0.004397	0.0347	(A) Bone
TREML1	6p21.1	0.96	0.41	0.44	0.32	0.92	0.55	0.49	0.1	0.00445	0.035	(A) Bone
TLR2	4q31.3	1.05	0.85	0.61	0.75	0.62	0.64	0.41	0.19	0.004454	0.035	(A) Bone
NENF	1q32.3	6.25	5.61	5.65	6.13	0.86	0.59	0.72	0.12	0.004497	0.0352	(A) Bone
HAS2-AS1	8q24.13	0.49	0.44	0.16	0.4	0.55	0.58	0.16	0.11	0.004524	0.0354	(A) Bone
CPVL	7p14.3	3.78	2.82	2.87	2.76	0.82	1.07	1.28	1.01	0.00455	0.0355	(A) Bone
CYP1B1	2p22.2	4.52	2.85	3.15	3.12	1.39	1.68	1.99	1	0.004587	0.0357	(A) Bone
TMIE	3p21.31	0.24	0.15	0.09	0.19	0.23	0.24	0.09	0.11	0.004588	0.0357	(A) Bone
SELL	1q24.2	2.43	1.17	1.7	0.9	1.34	0.74	1.27	0.14	0.004632	0.0359	(A) Bone
GLRX	5q15	4.58	4.15	3.65	3.18	0.9	1	1.28	0.42	0.004783	0.0368	(A) Bone
ST6GALNAC4	9q34.11	3.34	2.66	2.53	3.29	0.81	1.12	0.99	0.44	0.004801	0.0369	(A) Bone
PTCHD4	6p12.3	0.85	0.56	0.44	0.75	0.51	0.66	0.37	0.32	0.004812	0.0369	(A) Bone
RPL13A	19q13.33	11.45	10.6	11.27	11.36	0.84	0.53	0.8	0.88	0.004835	0.037	(A) Bone
LINC01600	6p25.2	0.07	0.04	0.03	0.06	0.05	0.04	0.04	0.02	0.004969	0.0377	(A) Bone
APBB1IP	10p12.1	2.09	1.49	1.43	0.86	0.75	0.77	0.92	0.05	0.004973	0.0377	(A) Bone
ST3GAL6	3q12.1	2.1	2.07	1.58	1.54	0.56	0.69	0.74	0.14	0.005002	0.0379	(A) Bone
LIPI	21q11.2	0.09	0.03	0.01	0.01	0.16	0.1	0.02	0.01	0.005077	0.0383	(A) Bone
CCNYL2	10q11.21	0.05	0.01	0.02	0.02	0.06	0.01	0.04	0.03	0.00511	0.0385	(A) Bone
CRTAC1	10q24.2	1.12	1.07	0.43	0.92	0.9	1.62	0.47	0.06	0.005121	0.0386	(A) Bone
JAML	11q23.3	2.04	1.07	1.33	1.77	1.22	0.72	0.91	0.45	0.005139	0.0387	(A) Bone
GPR34	Xp11.4	1.89	1.03	1.47	0.99	0.67	0.8	0.88	0.14	0.005146	0.0387	(A) Bone
ICAM2	17q23.3	3.24	2.28	2.75	3	0.69	0.62	1.02	0.56	0.005165	0.0388	(A) Bone
P2RY13	3q25.1	1.19	0.59	0.75	0.8	0.7	0.54	0.57	0.31	0.005362	0.0399	(A) Bone
NCF1C	7q11.23	2.35	1.36	1.5	1.31	1.35	0.84	1.04	0.22	0.0055	0.0407	(A) Bone
DPEP2	16q22.1	1.38	0.74	0.9	0.77	0.74	0.59	0.64	0.24	0.00558	0.0411	(A) Bone
NRGN	11q24.2	3.6	3.34	2.7	2.29	1.23	1.25	1.05	0.68	0.005735	0.0419	(A) Bone
NCF1	7q11.23	3.05	1.83	2.13	1.85	1.44	0.98	1.26	0.04	0.005737	0.0419	(A) Bone
NTSR1	20q13.33	0.15	0.12	0.03	0.02	0.2	0.25	0.05	0.01	0.005815	0.0424	(A) Bone
RPS9	19q13.42	9.88	8.94	9.5	9.62	0.94	0.52	0.88	0.21	0.005865	0.0426	(A) Bone
SELENBP1	1q21.3	6.24	5.59	5.24	5.53	1.32	1.46	0.98	0.3	0.005885	0.0427	(A) Bone
LINC00519	14q22.1	0.14	0.06	0.04	0.07	0.2	0.08	0.07	0.1	0.005902	0.0428	(A) Bone
EDIL3	5q14.3	2.63	1.88	1.76	1.62	1.03	1.48	0.93	0.03	0.005929	0.0429	(A) Bone
LEF1	4q25	4.67	4.59	3.75	4.1	0.9	1.71	1.16	0.26	0.005934	0.0429	(A) Bone
HMBS	11q23.3	4.31	3.67	3.55	3.79	1.3	0.7	0.67	0.16	0.006005	0.0433	(A) Bone
GLIPR1	12q21.2	2.57	1.87	1.72	1.61	1.04	1.43	0.87	0.45	0.00602	0.0434	(A) Bone
RPL27	17q21.31	11.07	10.11	10.57	10.95	1.05	0.75	0.84	0.35	0.006023	0.0434	(A) Bone
IFI44	1p31.1	4.19	3.34	3.11	2.82	1.2	1.56	1.3	0.09	0.006085	0.0438	(A) Bone
CD248	11q13.2	4.23	3.03	3.34	3.58	1.19	1.23	1.28	0.73	0.006118	0.044	(A) Bone
FNDC1	6q25.3	2.79	1.84	1.92	0.44	1.48	1.37	1.16	0.31	0.006177	0.0442	(A) Bone
TM4SF19-AS1	3q29	1.11	0.84	0.63	0.29	0.8	0.39	0.55	0.21	0.006189	0.0443	(A) Bone
PRTFDC1	10p12.1	1.83	1.55	1.16	1.52	0.76	1.16	0.67	1.24	0.006292	0.0448	(A) Bone
TPRG1	3q28	1.18	1.11	0.75	0.92	0.47	0.63	0.58	0.17	0.006336	0.0451	(A) Bone
RPL10A	6p21.31	10.52	9.79	10.22	10.49	0.78	0.42	0.67	0.56	0.006347	0.0451	(A) Bone
DGKI	7q33	0.68	0.32	0.33	0.09	0.58	0.36	0.41	0.08	0.006458	0.0457	(A) Bone
DCN	12q21.33	7.01	6.08	5.7	6.7	1.38	1.71	1.64	1.01	0.006662	0.0468	(A) Bone
ADAMTS2	5q35.3	2.86	2.79	1.99	2.2	1.32	1.39	0.95	0.34	0.006783	0.0473	(A) Bone
BAMBI	10p12.1	3.95	3.41	2.93	2.95	1.39	1.46	1.06	0.64	0.006789	0.0473	(A) Bone
GPSM3	6p21.32	3.33	2.55	2.59	2.24	0.9	0.85	1.04	0.16	0.006898	0.048	(A) Bone
PLB1	2p23.2	1.58	1.48	1.1	1.18	0.51	0.63	0.67	0.55	0.006967	0.0483	(A) Bone
TRIM60P14	4q32.3	0.08	0.02	0.05	0.01	0.07	0.02	0.05	0	0.007001	0.0485	(A) Bone
MLKL	16q23.1	2.02	1.69	1.45	2	0.62	0.87	0.67	0.17	0.007026	0.0486	(A) Bone
S1PR1	1p21.2	2.89	2.04	2.7	2.72	0.67	0.68	0.89	0.53	0.007039	0.0487	(A) Bone
LGALS3	14q22.3	5.74	4.59	4.78	5.34	1.02	1.52	1.34	1.06	0.007094	0.0489	(A) Bone
FXYD5	19q13.12	5.88	5.25	4.98	5.3	0.76	1.32	1.16	0.07	0.007146	0.0491	(A) Bone
STRADB	2q33.1	4.17	3.67	3.64	3.75	0.75	0.73	0.59	0.69	0.007184	0.0492	(A) Bone
SIRPB2	20p13	0.91	0.56	0.55	0.39	0.57	0.46	0.4	0.1	0.007261	0.0495	(A) Bone
ZNF300P1	5q33.1	0.76	0.19	0.37	0.75	0.99	0.18	0.31	0.45	0.00733	0.0499	(A) Bone
GP5	3q29	0.14	0.04	0.04	0.05	0.23	0.03	0.04	0.01	0.007356	0.05	(A) Bone
LAMTOR4	7q22.1	7.48	7.07	6.93	6.52	0.81	0.58	0.69	0.44	0.007458	0.0506	(A) Bone
CAPG	2p11.2	5.32	4.53	4.24	4.1	0.98	1.38	1.48	0.72	0.007484	0.0506	(A) Bone
ADGRE1	19p13.3-p13.2	0.32	0.17	0.18	0.08	0.26	0.15	0.17	0.08	0.007606	0.0511	(A) Bone
IGKV2-30	2p11.2	3.64	1.24	3.03	1.24	2.24	1	2.69	1.76	0.007687	0.0515	(A) Bone
PLCB2	15q15.1	3.21	2.47	2.46	2.98	0.81	0.91	1.07	0.08	0.007756	0.0519	(A) Bone
BTNL8	5q35.3	0.43	0.19	0.06	0.02	0.8	0.27	0.07	0.03	0.007868	0.0523	(A) Bone
GUK1	1q42.13	8.2	7.93	7.66	7.77	0.63	0.52	0.72	0.56	0.007873	0.0523	(A) Bone
IGHV3-7	14q32.33	3.58	1.36	3.23	1.31	2.26	1.23	2.5	1.85	0.007873	0.0523	(A) Bone
IFI16	1q23.1	4.06	3.09	3.41	3.86	0.78	1.17	1.05	0.43	0.007956	0.0527	(A) Bone
CA3	8q21.2	2.1	1.05	1	1	1.11	1.8	1.41	0.51	0.007958	0.0527	(A) Bone
GPR42	19q13.12	0.03	0.01	0.01	0	0.03	0.01	0.02	0	0.007979	0.0528	(A) Bone
GJA9	1p34.3	0.37	0.25	0.19	0.23	0.33	0.19	0.15	0.03	0.007998	0.0529	(A) Bone
ITGBL1	13q33.1	3.98	2.54	2.87	3.23	1.57	1.73	1.5	0.22	0.008007	0.0529	(A) Bone
FCGRT	19q13.33	5.77	5.08	5.05	5.21	0.69	1.17	0.94	0.03	0.008023	0.0529	(A) Bone
KIR3DL1	19q13.42	0.1	0.01	0.04	0.03	0.15	0.02	0.04	0.01	0.008043	0.053	(A) Bone
MMP27	11q22.2	0.03	0	0.01	0	0.05	0.01	0.02	0.01	0.008055	0.0531	(A) Bone
TNMD	Xq22.1	0.31	0.02	0.16	0.02	0.38	0.05	0.25	0.01	0.008156	0.0536	(A) Bone
LRRC55	11q12.1	0.37	0.16	0.17	0.08	0.31	0.25	0.24	0.09	0.008261	0.0541	(A) Bone
SF3B5	6q24.2	6.95	6.89	6.5	6.32	0.64	0.46	0.66	0.64	0.008325	0.0544	(A) Bone
SLC66A3	2p25.1	3.6	2.95	3.02	3.47	0.61	0.83	0.83	0.1	0.00836	0.0545	(A) Bone
RPL31	2q11.2	11.13	10.18	10.94	10.03	1.05	0.85	0.95	0.51	0.008431	0.0548	(A) Bone
CNN2	19p13.3	5.53	4.68	4.52	5.43	1.01	1.21	1.42	0.76	0.008452	0.0549	(A) Bone
TRAPPC2L	16q24.3	5	4.6	4.48	4.47	0.63	0.65	0.63	0.2	0.0085	0.0551	(A) Bone
CTSW	11q13.1	1.56	0.62	1.14	1.17	0.9	0.39	0.98	0.66	0.008515	0.0551	(A) Bone
RGCC	13q14.11	4.13	3.13	3.95	3.92	0.83	1.02	1.03	0.99	0.008554	0.0553	(A) Bone
SHOX	Xp22.33 and Yp11.32	0.16	0.05	0.05	0.05	0.2	0.07	0.13	0.07	0.008585	0.0554	(A) Bone
TBC1D12	10q23.33	2.55	2.18	2.13	2.31	0.56	0.53	0.5	0.45	0.008625	0.0556	(A) Bone
DAB2	5p13.1	3.5	2.57	3.02	3.43	0.83	1.02	0.91	0.34	0.008652	0.0557	(A) Bone
VRK1	14q32.2	3.32	3.23	2.91	2.05	0.76	0.8	0.58	0.4	0.008683	0.0558	(A) Bone
GLIS3-AS1	9p24.2	0.13	0.04	0.04	0.05	0.17	0.04	0.1	0.02	0.008934	0.0571	(A) Bone
RILP	17p13.3	2.66	2.4	2.05	2	0.64	0.95	0.77	0.78	0.00894	0.0571	(A) Bone
NPL	1q25.3	3.2	2.61	2.46	1.55	0.93	0.94	1.1	0.5	0.008951	0.0571	(A) Bone
LINC00520	14q22.3	0.1	0.07	0.01	0.05	0.17	0.1	0.04	0.06	0.008956	0.0571	(A) Bone
IGKV1-6	2p11.2	3.66	1.17	2.89	1.2	2.55	1.32	2.64	0.9	0.009095	0.0577	(A) Bone
MARVELD1	10q24.2	3.95	3.28	3.14	3.94	0.86	1.17	1.06	0.99	0.0092	0.0582	(A) Bone
MATK	19p13.3	2.09	1.14	1.41	0.64	1.12	0.81	1.13	0.13	0.009293	0.0587	(A) Bone
SMAGP	12q13.13	3.28	2.95	2.54	3	0.83	1.07	0.92	0.7	0.009305	0.0587	(A) Bone
NUDT18	8p21.3	2.26	2.1	1.75	2.08	0.66	0.68	0.64	0.33	0.009385	0.0591	(A) Bone
FTL	19q13.33	11.56	11.44	10.9	10.67	0.75	0.96	0.97	0.28	0.009439	0.0593	(A) Bone
TAC4	17q21.33	0.21	0.06	0.09	0.17	0.26	0.07	0.13	0.16	0.009498	0.0595	(A) Bone
GIMAP5	7q36.1	2.94	2.01	2.64	2.88	0.71	0.89	0.97	0.15	0.009541	0.0597	(A) Bone
S1PR4	19p13.3	1.36	0.51	0.86	0.47	1.11	0.38	0.83	0.02	0.009725	0.0604	(A) Bone
IDSP1	Xq28	1.04	0.49	0.56	0.54	0.84	0.52	0.56	0.56	0.009862	0.061	(A) Bone
RGS19	20q13.33	4.01	3.68	3.18	2.9	1.13	1.26	1	1	0.0102	0.0623	(A) Bone
CCDC170	6q25.1	0.72	0.39	0.4	0.54	0.57	0.36	0.32	0.27	0.0103	0.0629	(A) Bone
KDELR3	22q13.1	4.24	3.68	3.32	3.53	0.95	1.07	1.26	1.07	0.0104	0.0633	(A) Bone
IGKV2-24	2p11.2	3.4	1.13	2.46	0.87	2.42	1.06	2.48	1.23	0.0105	0.064	(A) Bone
IGKV5-2	2p11.2	1.58	0.11	0.86	0.56	1.62	0.22	1.55	0.8	0.0106	0.0643	(A) Bone
MRO	18q21.2	0.6	0.31	0.36	0.13	0.34	0.27	0.4	0.07	0.0106	0.0644	(A) Bone
SNRPG	2p13.3	6.92	6.9	6.42	6.22	0.93	0.63	0.62	0.47	0.0107	0.0645	(A) Bone
RAB32	6q24.3	3.56	3.44	2.81	2.73	0.82	1.03	1.13	0.32	0.0109	0.0654	(A) Bone
ATP5MJ	14q32.33	7.71	7.23	7.19	6.83	0.78	0.67	0.67	0.15	0.011	0.0659	(A) Bone
TSGA10IP	11q13.1	0.09	0.05	0.04	0.04	0.09	0.05	0.06	0.06	0.0111	0.0663	(A) Bone
DPPA4	3q13.13	0.11	0.05	0.03	0	0.17	0.06	0.05	0	0.0112	0.0669	(A) Bone
METRNL	17q25.3	4.32	3.82	3.52	3.96	1.05	1	0.98	0.02	0.0112	0.0671	(A) Bone
IFI30	19p13.11	6.58	6.3	5.74	4.6	1.07	1.21	1.35	0.65	0.0113	0.0671	(A) Bone
CASP1	11q22.3	2.96	2.1	2.17	2.52	1.15	1.18	0.99	0.77	0.0116	0.0686	(A) Bone
SPOCD1	1p35.2	1	0.71	0.54	0.19	0.59	0.47	0.67	0.07	0.0116	0.0688	(A) Bone
SSTR2	17q25.1	1	0.69	0.57	0.52	0.49	1	0.33	0.2	0.0117	0.0689	(A) Bone
NBEAP1	15q11.2	2.67	0.56	2.42	2.5	2.12	1.28	2.43	1.05	0.0117	0.0691	(A) Bone
IGHV3-15	14q32.33	3.21	1.1	3.11	1.26	2.45	1.19	2.55	1.55	0.0117	0.0692	(A) Bone
CYBB	Xp21.1-p11.4	2.64	1.68	1.97	1.45	1.14	1.07	1.03	0.18	0.0119	0.0699	(A) Bone
APOBEC3C	22q13.1	3.14	2.54	2.28	2.99	0.97	1.38	1.06	0.87	0.0122	0.0709	(A) Bone
OASL	12q24.31	1.34	0.98	0.76	0.32	0.97	0.89	0.6	0.02	0.0122	0.0711	(A) Bone
ICAM3	19p13.2	3.58	2.86	3.1	2.83	0.82	0.6	0.82	0.04	0.0126	0.0727	(A) Bone
LILRB3	19q13.42	1.42	1.12	0.85	1	0.83	0.65	0.68	0.27	0.0126	0.0729	(A) Bone
ARL11	13q14.2	0.68	0.28	0.39	0.15	0.62	0.29	0.4	0.07	0.0127	0.0732	(A) Bone
UNC5B	10q22.1	3.32	2.53	2.54	2.65	1.18	1.12	0.94	0.33	0.0128	0.0737	(A) Bone
EPHA2	1p36.13	2.33	1.89	1.71	2.03	0.92	0.7	0.73	0.43	0.0132	0.075	(A) Bone
IGLV6-57	22q11.22	3.63	1.5	3.39	1.41	2.26	1.56	2.57	1.88	0.0132	0.0751	(A) Bone
ASPN	9q22.31	3.62	3.36	2.54	3.34	1.83	1.45	1.22	0.76	0.0132	0.0751	(A) Bone
RFESD	5q15	1.63	1	1.14	1.17	1	0.41	0.6	0.09	0.0132	0.0754	(A) Bone
VCAM1	1p21.2	2.59	1.6	1.88	1.87	1.09	1.11	1.1	0.21	0.0137	0.0769	(A) Bone
FGD3	9q22.31	1.82	1.26	1.3	1.07	0.83	0.54	0.73	0.3	0.0137	0.0771	(A) Bone
TMEM14C	6p24.2	6.27	5.61	5.79	5.9	0.79	0.76	0.68	0.93	0.0138	0.0774	(A) Bone
MPP1	Xq28	4.24	3.76	3.52	3.53	0.95	1.1	0.84	0.57	0.0138	0.0775	(A) Bone
ABCG2	4q22.1	1.82	1.17	1.32	1.54	0.81	0.69	0.73	0.16	0.0141	0.0788	(A) Bone
CD200R1	3q13.2	0.54	0.21	0.38	0.16	0.35	0.2	0.36	0.1	0.0142	0.0788	(A) Bone
RPL17	18q21.1	10.46	9.62	10.06	10.31	0.84	0.58	0.91	0.55	0.0142	0.0789	(A) Bone
BLOC1S1	12q13.2	6.93	6.64	6.4	6.05	0.8	0.49	0.74	0.22	0.0142	0.079	(A) Bone
SPATA1	1p22.3	1.5	0.86	0.97	1.29	1.08	0.4	0.6	0.72	0.0143	0.0795	(A) Bone
ARIH2OS	3p21.31	1.35	0.97	1.22	1.27	0.47	0.31	0.32	0.13	0.0144	0.0798	(A) Bone
KCNK7	11q13.1	0.59	0.36	0.31	0.52	0.52	0.22	0.28	0.29	0.0145	0.08	(A) Bone
IL18	11q23.1	2.37	2.08	1.62	1.66	0.94	1.21	0.94	0.68	0.0147	0.0807	(A) Bone
IGKV4-1	2p11.2	4.38	2.11	4.22	2.43	2.38	1.49	2.86	1.71	0.0147	0.0807	(A) Bone
CCDC85A	2p16.1	0.51	0.2	0.41	0.39	0.35	0.16	0.31	0.12	0.0147	0.0808	(A) Bone
GAPT	5q11.2	1.31	0.55	0.87	0.94	0.88	0.49	0.82	0.23	0.0147	0.0809	(A) Bone
SPATS1	6p21.1	0.16	0.11	0.03	0.01	0.23	0.25	0.1	0.01	0.0148	0.0811	(A) Bone
SPATA31C1	9q22.1	0.02	0	0	0.01	0.02	0.01	0.01	0	0.0149	0.0815	(A) Bone
SEMA3G	3p21.1	1.89	1.16	1.88	1.82	0.72	0.88	0.85	0.73	0.0149	0.0817	(A) Bone
IFI44L	1p31.1	2.45	1.49	1.8	1.06	1.06	1.15	1.14	0.34	0.0151	0.0824	(A) Bone
PLCL2	3p24.3	1.29	1.08	0.89	0.92	0.5	0.61	0.51	0.16	0.0153	0.0829	(A) Bone
CHI3L2	1p13.2	1.04	0.89	0.46	0.44	0.73	1.23	0.65	0.3	0.0154	0.0834	(A) Bone
GPR141	7p14.1	0.62	0.26	0.32	0.3	0.59	0.42	0.31	0	0.0156	0.0839	(A) Bone
CSTA	3q21.1	3.49	2.14	2.17	1.95	1.84	1.33	1.98	1.08	0.0156	0.0842	(A) Bone
DOK5	20q13.2	1.09	0.91	0.63	0.79	0.62	0.91	0.49	0.01	0.0156	0.0842	(A) Bone
ACTN1-DT	14q24.1	0.42	0.25	0.16	0.38	0.53	0.27	0.18	0.02	0.0157	0.0845	(A) Bone
SLCO1C1	12p12.2	1.07	0.58	0.42	0.28	1.03	1.42	0.42	0.36	0.0158	0.0846	(A) Bone
RPL7A	9q34.2	10.91	10.13	10.74	10.76	0.91	0.68	0.75	0.76	0.0158	0.0847	(A) Bone
AKR1B1	7q33	3.75	2.74	3.27	3.75	0.8	1.11	1.13	0.6	0.0159	0.0851	(A) Bone
EMX2OS	10q26.11	0.9	0.36	0.45	0.61	0.75	0.98	0.42	0.47	0.0159	0.0851	(A) Bone
ACSL6	5q31.1	1.34	0.78	0.72	0.51	1.27	0.76	0.53	0.04	0.0161	0.0858	(A) Bone
CD244	1q23.3	0.44	0.21	0.25	0.15	0.4	0.18	0.25	0.02	0.0162	0.0861	(A) Bone
IRAG2	12p12.1	1.36	0.7	1.28	0.82	0.64	0.59	0.8	0.24	0.0163	0.0865	(A) Bone
KIR2DP1	19q13.42	0.01	0	0	0	0.02	0.01	0.01	0	0.0163	0.0867	(A) Bone
GRM7-AS1	3p26.1	0.61	0.29	0.02	0.13	1.25	0.88	0.06	0.07	0.0164	0.0868	(A) Bone
RPL27A	11p15.4	10.98	10.29	10.48	10.35	0.91	0.53	0.78	0.11	0.0164	0.0869	(A) Bone
ELK3	12q23.1	3.17	2.43	3.02	3.11	0.66	0.81	0.81	0.18	0.0166	0.0874	(A) Bone
FAM225A	9q32	0.75	0.49	0.47	0.46	0.31	0.31	0.43	0.34	0.0167	0.088	(A) Bone
BCAT1	12p12.1	1.22	1	0.8	0.2	0.63	0.52	0.7	0.09	0.0171	0.0891	(A) Bone
POMC	2p23.3	0.87	0.81	0.48	0.73	0.48	0.94	0.4	0.2	0.0172	0.0896	(A) Bone
APLNR	11q12.1	3.77	2.47	3.3	3.19	1.33	1.01	1.35	2.31	0.0173	0.09	(A) Bone
SFT2D1	6q27	5.49	4.83	5.1	4.73	0.49	0.68	0.84	0.45	0.0178	0.0919	(A) Bone
C6ORF118	6q27	0.64	0.43	0.23	0.29	0.82	0.56	0.27	0.27	0.0178	0.0919	(A) Bone
RPL28	19q13.42	10.72	10	10.65	10.38	0.87	0.6	0.8	0.24	0.0186	0.0945	(A) Bone
IGKV2D-28	2p11.2	3.97	1.54	3.85	2.48	2.66	1.37	3.17	1.11	0.019	0.0958	(A) Bone
RPS18	6p21.32	11.66	10.73	11.42	11.22	1.04	0.76	0.96	0.54	0.019	0.0958	(A) Bone
RPS27L	15q22.2	5.86	5.53	5.25	5.61	0.63	0.87	0.88	0.69	0.0191	0.0961	(A) Bone
NCKAP1L	12q13.13-q13.2	2	1.26	1.53	1.04	0.72	0.84	0.92	0.2	0.0191	0.0961	(A) Bone
RGS20	8q11.23	0.54	0.2	0.22	0.22	0.65	0.16	0.39	0.1	0.0191	0.0961	(A) Bone
DHRS9	2q31.1	1.26	0.89	0.61	0.51	1.1	0.77	0.76	0.37	0.0191	0.0961	(A) Bone
CLEC12B	12p13.2	0.18	0.12	0.03	0.1	0.26	0.31	0.08	0.14	0.0193	0.0968	(A) Bone
GSTM3	1p13.3	3.99	3.62	3.12	3.03	1.21	1.12	1.21	0.38	0.0195	0.0977	(A) Bone
LY86	6p25.1	2.76	1.92	2.16	1.6	0.79	1.09	1.1	0.2	0.0196	0.0978	(A) Bone
DNM1P46	15q26.3	0.1	0.04	0.05	0.09	0.1	0.06	0.05	0.06	0.0196	0.0978	(A) Bone
FFAR3	19q13.12	0.1	0.02	0.06	0	0.11	0.03	0.08	0	0.0197	0.098	(A) Bone
IL25	14q11.2	0.03	0.01	0.01	0.01	0.06	0.02	0.02	0.01	0.0199	0.0988	(A) Bone
ANKRD45	1q25.1	0.39	0.18	0.16	0.25	0.42	0.28	0.26	0.09	0.0201	0.0993	(A) Bone
GLIPR1L2	12q21.2	0.86	0.45	0.82	0.38	0.44	0.31	0.54	0.1	0.0202	0.0997	(A) Bone
SUSD5	3p22.3	0.62	0.37	0.37	0.38	0.36	0.3	0.37	0.28	0.0202	0.0997	(A) Bone
TMEM256	17p13.1	6.72	5.82	6.01	6.5	1.37	0.72	1	0.39	0.0204	0.1	(A) Bone
SLC22A4	5q31.1	0.99	0.58	0.54	0.76	0.9	0.43	0.47	0.69	0.0204	0.1	(A) Bone
RAC1P5	4q25	0.04	0.02	0	0.03	0.07	0.03	0.02	0.04	0.0205	0.1	(A) Bone
ZEB1-AS1	10p11.22	2.29	1.69	1.86	2.24	0.84	0.59	0.66	0.26	0.0205	0.101	(A) Bone
HBZP1	16p13.3	0.45	0.04	0.12	0.11	0.86	0.08	0.24	0.11	0.0207	0.101	(A) Bone
KIR2DS4	19q13.42	0.13	0.04	0.04	0.01	0.22	0.05	0.07	0.01	0.0208	0.102	(A) Bone
LILRA6	19q13.42	1.21	0.94	0.73	0.4	0.7	0.74	0.64	0.23	0.0209	0.102	(A) Bone
GAB3	Xq28	1.04	0.64	0.7	0.8	0.56	0.55	0.46	0.11	0.0211	0.103	(A) Bone
RPL39	Xq24	12.15	11.45	11.57	11.84	0.98	0.56	0.89	0.82	0.0212	0.103	(A) Bone
WAS	Xp11.23	2.34	1.58	1.82	1.7	0.84	0.68	0.94	0.35	0.0212	0.103	(A) Bone
ARSB	5q14.1	2.04	1.77	1.62	1.52	0.59	0.48	0.6	0.27	0.0213	0.103	(A) Bone
TMA7	3p21.31	8.57	8.03	8.05	7.82	0.92	0.66	0.7	0	0.0213	0.103	(A) Bone
RPS10	6p21.31	10.73	9.89	10.4	10.05	0.93	0.58	0.91	0.96	0.0214	0.103	(A) Bone
TIMM8B	11q23.1	6.56	6.22	5.95	5.74	0.87	0.65	0.91	0.21	0.0221	0.106	(A) Bone
MYH16	7q22.1	0.17	0.04	0.06	0.09	0.28	0.1	0.1	0.09	0.0222	0.106	(A) Bone
AFF2	Xq28	0.34	0.17	0.2	0.09	0.24	0.23	0.19	0	0.0222	0.106	(A) Bone
PRSS33	16p13.3	0.04	0.02	0.01	0.02	0.06	0.03	0.03	0.02	0.0222	0.106	(A) Bone
SEC61G	7p11.2	8.56	8.46	8.29	6.83	0.79	0.94	0.75	0.47	0.0223	0.106	(A) Bone
RPL21P119	16p13.2	3.43	2.57	2.79	3.22	1.14	0.93	1.01	0.61	0.0223	0.107	(A) Bone
C3ORF22	3q21.3	0.06	0.02	0.03	0.02	0.06	0.04	0.05	0.01	0.023	0.109	(A) Bone
CHRNA7	15q13.3	0.87	0.82	0.37	0.84	0.91	1.03	0.49	0.28	0.0232	0.109	(A) Bone
C5AR1	19q13.32	2.01	1.55	1.5	1.88	0.78	0.77	0.68	0.42	0.0234	0.11	(A) Bone
ZFP92	Xq28	0.37	0.36	0.22	0.31	0.26	0.31	0.2	0.15	0.0234	0.11	(A) Bone
CD163	12p13.31	3.2	2.75	2.43	1.2	1.22	1.36	1.23	0.44	0.0235	0.11	(A) Bone
HOXC10	12q13.13	1.69	0.89	1.48	0.48	0.72	1.32	0.9	0.34	0.0235	0.11	(A) Bone
SREK1IP1	5q12.3	3.17	3	2.75	2.97	0.65	0.59	0.54	0.28	0.0236	0.111	(A) Bone
LINC01556	6p22.1	0.36	0.2	0.14	0.24	0.46	0.19	0.2	0.24	0.0238	0.111	(A) Bone
OSTF1	9q21.13	4.63	4.27	4.18	3.88	0.64	0.49	0.72	0.38	0.0239	0.112	(A) Bone
S100A11	1q21.3	9.1	8.61	8.29	8.54	0.88	1.55	1.07	0.18	0.0239	0.112	(A) Bone
FXYD3	19q13.12	8.76	7.91	7.53	8.48	1.41	1.67	1.87	0.49	0.024	0.112	(A) Bone
RAMP2	17q21.2	4.78	3.85	4.52	4.7	0.84	0.9	1.09	0.95	0.0243	0.113	(A) Bone
GIMAP4	7q36.1	3.5	2.65	3.44	3.45	0.72	1.04	1.07	0.31	0.0246	0.114	(A) Bone
LRRC25	19p13.11	1.33	1.09	0.92	0.53	0.6	0.67	0.6	0.07	0.0246	0.114	(A) Bone
PTAFR	1p35.3	1.43	0.94	1.01	1.12	0.58	0.7	0.65	0.08	0.0249	0.115	(A) Bone
SPN	16p11.2	1.44	0.8	0.96	0.65	0.94	0.51	0.79	0.03	0.0249	0.115	(A) Bone
PDZD2	5p13.3	1.79	1.21	1.4	1.4	0.65	0.71	0.67	0.6	0.025	0.115	(A) Bone
NDUFA13	19p13.11	8.18	7.65	7.8	7.43	0.78	0.59	0.6	0.17	0.0251	0.115	(A) Bone
SELENOP	5p12	7.07	6.57	6.26	5.46	0.89	1.51	1.27	0.63	0.0253	0.116	(A) Bone
RN7SL1	14q21.3	8.86	7.52	8.68	7.32	1.27	1.77	1.69	0.54	0.0253	0.116	(A) Bone
SNORD3A	17p11.2	9.54	8.04	8.68	6.91	1.92	1.86	1.85	1.17	0.026	0.118	(A) Bone
SEC14L3	22q12.2	0.11	0.06	0.01	0.01	0.24	0.08	0.03	0.02	0.0261	0.118	(A) Bone
EMID1	22q12.2	2.28	1.85	1.6	1.19	0.75	1.02	1.09	0.68	0.0262	0.119	(A) Bone
IGKV2D-30	2p11.2	1.65	0.32	1.56	0.24	1.6	0.55	1.86	0.35	0.0263	0.119	(A) Bone
SHCBP1L	1q25.3	0.03	0	0.01	0.01	0.05	0.01	0.03	0.02	0.0265	0.119	(A) Bone
ENPEP	4q25	1.7	1.59	1.23	1.11	0.74	0.74	0.66	0.38	0.0266	0.12	(A) Bone
ANXA1	9q21.13	5.78	5.3	4.85	5.11	1.12	1.48	1.31	0.95	0.0268	0.12	(A) Bone
MDFIC	7q31.1-q31.2	2.26	1.7	1.8	1.55	0.62	0.74	0.78	0.55	0.0272	0.121	(A) Bone
MRC1	10p12.33	0.85	0.54	0.54	0.24	0.6	0.41	0.46	0.06	0.0273	0.122	(A) Bone
VAMP8	2p11.2	6.57	6.35	5.8	6.37	1.17	0.53	1.24	0.2	0.0273	0.122	(A) Bone
EEF1G	11q12.3	10.13	9.46	10.09	9.92	0.69	0.78	0.83	0.37	0.0276	0.123	(A) Bone
RPS3	11q13.4	10.92	10.07	10.77	10.4	0.91	0.75	1.03	0.51	0.0277	0.123	(A) Bone
MEF2C	5q14.3	3.17	2.3	3.08	2.68	0.88	0.99	1.08	0.17	0.028	0.124	(A) Bone
HRCT1	9p13.3	1.22	0.62	0.82	0.86	0.71	0.48	0.77	0.09	0.028	0.124	(A) Bone
PLAAT1	3q29	0.38	0.24	0.13	0.08	0.45	0.4	0.26	0.02	0.0284	0.125	(A) Bone
SLC11A1	2q35	1.8	1.49	1.18	0.95	0.95	0.82	0.89	0.64	0.0285	0.125	(A) Bone
NXPH2	2q22.1	0.1	0.07	0.04	0	0.12	0.09	0.07	0	0.0286	0.126	(A) Bone
HBBP1	11p15.4	0.14	0.05	0.01	0.04	0.32	0.11	0.03	0.06	0.0289	0.127	(A) Bone
PAGE2B	Xp11.21	0.48	0.14	0.2	0.41	0.59	0.17	0.41	0.02	0.029	0.127	(A) Bone
OST4	2p23.3	9.3	8.8	8.74	8.83	0.95	0.77	0.75	0.36	0.0292	0.127	(A) Bone
RPS29	14q21.3	12.79	12.36	12.06	11.33	1.24	1.15	1.02	1.69	0.0293	0.128	(A) Bone
IGHV3-74	14q32.33	2.49	0.86	2.28	0.79	1.8	1.5	2.16	0.8	0.0293	0.128	(A) Bone
H4C12	6p22.1	3.46	2.45	2.77	2.32	1.19	1.08	1.29	0.75	0.0294	0.128	(A) Bone
IGKV1-9	2p11.2	3.73	1.63	3.65	2.95	2.88	1.28	2.62	0.91	0.0296	0.129	(A) Bone
KRT27	17q21.2	0.05	0.03	0.02	0.02	0.07	0.04	0.03	0.02	0.0299	0.13	(A) Bone
FUT8	14q23.3	3.89	3.51	3.33	3.63	0.88	1.03	0.66	0.36	0.03	0.13	(A) Bone
POTEH-AS1	22q11.1	0.82	0.16	0.6	0.16	0.97	0.31	0.69	0.1	0.0302	0.13	(A) Bone
TLR8	Xp22.2	0.46	0.28	0.25	0.1	0.41	0.35	0.25	0.01	0.0302	0.13	(A) Bone
RPL29P19	8q11.21	1.45	0.74	0.86	1.07	1.02	0.59	0.96	0.43	0.0303	0.13	(A) Bone
SEPTIN4	17q22	3.39	2.68	2.8	3.22	0.82	1.17	0.92	0.12	0.0303	0.13	(A) Bone
HSBP1	16q23.3	5.48	5.44	5.06	4.81	0.69	0.71	0.67	0.11	0.0303	0.13	(A) Bone
IGLV7-46	22q11.22	3.29	1.23	2.34	2.37	2.2	0.98	2.51	3.06	0.0305	0.131	(A) Bone
TMEM150B	19q13.42	0.77	0.48	0.47	0.09	0.6	0.44	0.43	0.03	0.0305	0.131	(A) Bone
RPS26	12q13.2	10.24	9.57	9.57	8.69	1.36	1.08	0.94	1.05	0.0306	0.131	(A) Bone
IGHA1	14q32.33	7.88	5.3	7.12	6.45	3.04	2.05	2.86	3.9	0.0308	0.132	(A) Bone
RPS3A	4q31.3	10.5	9.58	10.12	9.83	1.01	0.74	1.08	0.59	0.0309	0.132	(A) Bone
DERL3	22q11.23	3.53	2.54	3.16	1.93	1.14	1.08	1.3	0.4	0.0312	0.133	(A) Bone
NMI	2q23.3	2.62	2.61	2.09	2.19	0.69	1.03	0.87	0.28	0.0313	0.133	(A) Bone
KRT10	17q21.2	3.73	3.6	3.28	3.6	0.72	0.61	0.66	0.25	0.0314	0.133	(A) Bone
CSF1	1p13.3	2.98	2.33	2.38	2.76	0.76	1.12	0.92	0.45	0.0314	0.133	(A) Bone
ADARB1	21q22.3	3.24	2.68	3.11	3.23	0.59	0.58	0.67	0.25	0.0315	0.134	(A) Bone
LINC00310	21q22.11	0.76	0.62	0.47	0.63	0.48	0.48	0.32	0.16	0.0317	0.134	(A) Bone
RPS24	10q22.3	12.08	11.28	11.96	11.93	0.98	0.56	0.96	1.29	0.0318	0.134	(A) Bone
RPL23	17q12	10.83	10.15	10.65	10.47	0.94	0.53	0.68	0.85	0.0322	0.135	(A) Bone
RPL26	17p13.1	10.96	10.13	10.65	10.89	1.01	0.62	0.92	0.1	0.0323	0.136	(A) Bone
TP53TG1	7q21.12	5.89	5.04	5.59	5.13	1.1	0.95	0.84	0.33	0.0326	0.136	(A) Bone
PRTG	15q21.3	0.58	0.3	0.36	0.19	0.29	0.41	0.4	0.1	0.0328	0.137	(A) Bone
IGKV1-12	2p11.2	3.88	1.83	3.81	1.91	2.45	1.58	2.93	2.6	0.0329	0.137	(A) Bone
CTSL	9q21.33	5.93	5.25	5.74	5.29	0.6	1.06	0.75	0.1	0.0329	0.137	(A) Bone
TRAK2	2q33.1	3.39	3.17	3	2.82	0.75	0.41	0.51	0.19	0.0332	0.138	(A) Bone
CHN1	2q31.1	3.64	3.14	2.88	2.77	0.72	1.26	1.22	0.27	0.0337	0.14	(A) Bone
PRAC1	17q21.32	8.14	6.38	7.36	7.72	1.38	2.68	1.93	0.42	0.0339	0.14	(A) Bone
MGST3	1q24.1	7.28	6.93	6.64	6.35	0.99	0.88	0.93	0.29	0.0343	0.141	(A) Bone
RHOG	11p15.4	4.9	4.64	4.43	4.52	0.43	0.49	0.83	0.16	0.0343	0.142	(A) Bone
OR2L8	1q44	0.01	0.01	0	0	0.03	0.02	0.01	0.01	0.0343	0.142	(A) Bone
IGKV1-17	2p11.2	3.83	1.69	3.46	1.83	2.59	1.94	2.66	1.87	0.0344	0.142	(A) Bone
DDR2	1q23.3	1.61	0.92	1.28	1.01	0.81	0.78	0.75	0.59	0.0344	0.142	(A) Bone
CYSRT1	9q34.3	2.25	1.42	1.92	2.16	0.9	0.74	0.98	0.52	0.0346	0.142	(A) Bone
C16ORF74	16q24.1	1.53	1.16	1.04	1.36	0.74	0.81	0.65	0.54	0.0347	0.143	(A) Bone
SNX22	15q22.31	3.39	2.3	2.94	2.2	1.36	1.09	1.23	0.55	0.0348	0.143	(A) Bone
TRU-TCA2-1	22q11	3.96	0.85	1.04	0	6.44	3.11	3.59	0	0.035	0.143	(A) Bone
MGMT	10q26.3	4.5	4.21	3.96	3.83	0.7	0.82	0.85	0.3	0.035	0.144	(A) Bone
IGKV2-28	2p11.2	4.5	2.23	4.42	2.64	2.71	1.91	3.18	1.51	0.0351	0.144	(A) Bone
IGHV3-48	14q32.33	2.82	1.19	2.78	0.77	1.96	1.51	2.45	1.08	0.0351	0.144	(A) Bone
CXCL12	10q11.21	4.64	3.5	3.77	4.32	1.37	1.5	1.49	0.4	0.0352	0.144	(A) Bone
PIP5K1B	9q21.11	1.13	1.07	0.66	0.77	0.7	1.21	0.55	0.17	0.0356	0.145	(A) Bone
TNFSF9	19p13.3	0.4	0.37	0.23	0.25	0.33	0.26	0.22	0.17	0.0357	0.145	(A) Bone
SNHG29	17p11.2	8.16	7.03	7.89	7.51	1.07	1.12	1.42	0.2	0.0358	0.145	(A) Bone
CROT	7q21.12	3.7	3.04	3.62	3.66	0.82	0.82	0.73	0.15	0.0359	0.146	(A) Bone
KCNK4	11q13.1	0.25	0.06	0.17	0.11	0.3	0.05	0.19	0.05	0.0368	0.148	(A) Bone
SGCB	4q12	2.94	2.83	2.4	2.54	0.64	0.95	0.88	0.92	0.0369	0.148	(A) Bone
FAM66C	12p13.31	1.23	0.71	1.05	1.14	0.57	0.43	0.63	0.49	0.0371	0.149	(A) Bone
YBEY	21q22.3	4.27	4.05	3.89	3.42	0.63	0.38	0.68	0.41	0.0371	0.149	(A) Bone
TMEM218	11q24.2	4.28	3.73	4.13	4.25	0.55	0.58	0.67	0.12	0.0372	0.149	(A) Bone
TXNL4A	18q23	5.54	5.41	5.13	4.96	0.69	0.67	0.62	0.36	0.0373	0.149	(A) Bone
ARPC4	3p25.3	6.58	6.06	6.38	6.19	0.6	0.55	0.59	0.36	0.0373	0.149	(A) Bone
H2AC17	6p22.1	2.75	1.94	2.46	1.5	1.4	0.78	0.76	0.06	0.0377	0.15	(A) Bone
IGLV1-44	22q11.22	4.58	2.35	4.18	2.94	2.36	2.15	2.86	2.64	0.0378	0.151	(A) Bone
CACNA1C-AS2	12p13.33	0.31	0.14	0.21	0.15	0.25	0.17	0.19	0.09	0.0381	0.152	(A) Bone
ARPC2	2q35	6.9	6.88	6.61	6.7	0.42	0.48	0.49	0.19	0.0384	0.152	(A) Bone
CLEC12A	12p13.31	1.41	0.75	0.59	0.62	1.39	0.95	1.18	0.09	0.0385	0.153	(A) Bone
RPS11	19q13.3	11.74	11.12	11.62	11.54	0.86	0.5	0.67	0.76	0.0385	0.153	(A) Bone
TPK1	7q35	1.83	1.35	1.45	1.52	0.71	0.53	0.63	0.27	0.0385	0.153	(A) Bone
ETV2	19q13.12	1.49	1.14	1.13	1.41	0.73	0.31	0.5	0.23	0.0386	0.153	(A) Bone
MYCT1	6q25.2	1.98	1.34	1.84	1.71	0.59	0.72	0.8	0.73	0.0388	0.153	(A) Bone
RPS17	15q25.2	10.06	9.39	9.59	9.58	0.93	0.72	0.81	0.08	0.039	0.154	(A) Bone
IGLV2-8	22q11.22	4.24	2.26	4.09	2.29	2.44	1.92	2.7	3.08	0.0392	0.155	(A) Bone
CHSY3	5q23.3	0.87	0.65	0.58	0.4	0.58	0.44	0.35	0.34	0.0392	0.155	(A) Bone
CGB3	19q13.33	0.04	0.02	0.01	0	0.09	0.04	0.02	0	0.0397	0.156	(A) Bone
MSX1	4p16.2	2.81	2.39	2.05	2.27	0.82	1.52	1.12	0.11	0.0399	0.156	(A) Bone
CRB1	1q31.3	0.16	0.1	0.03	0.03	0.24	0.29	0.06	0	0.0401	0.157	(A) Bone
IGHV6-1	14q32.33	2.31	0.78	2.25	0.64	1.98	1.02	2.26	0.9	0.0402	0.157	(A) Bone
DDX59	1q32.1	3.49	3.11	3.4	3.48	0.58	0.38	0.35	0.34	0.0403	0.157	(A) Bone
SLA	8q24.22	1.89	1.2	1.48	1.12	0.88	0.74	0.84	0.31	0.0403	0.157	(A) Bone
CLIC3	9q34.3	1.81	1.43	1.11	1.38	1.07	1.16	0.97	0.26	0.0403	0.157	(A) Bone
LINC02908	9q34.3	0.16	0.06	0.11	0.1	0.16	0.1	0.09	0.02	0.0404	0.158	(A) Bone
RPL36	19p13.3	11.16	10.45	10.72	11.02	1.12	0.6	0.76	0.12	0.0404	0.158	(A) Bone
PI4K2B	4p15.2	3.46	3.44	3.08	2.84	0.59	0.81	0.65	0.48	0.0405	0.158	(A) Bone
H4C11	6p22.1	5.19	3.83	4.57	3.95	1.55	1.17	1.68	1.06	0.0406	0.158	(A) Bone
MMP14	14q11.2	5.06	4.23	4.18	5.01	1.39	1.46	1.31	0.74	0.0408	0.159	(A) Bone
RPS17P1	6p22.1	0.05	0.01	0	0	0.13	0.04	0	0	0.0409	0.159	(A) Bone
S100A16	1q21.3	4.32	4.07	3.49	4.19	1.13	1.69	1.19	0.27	0.041	0.159	(A) Bone
GNGT1	7q21.3	0.28	0.27	0.12	0.01	0.37	0.26	0.21	0.02	0.0412	0.16	(A) Bone
NLRP10	11p15.4	0.02	0.01	0	0	0.04	0.02	0.01	0.01	0.0413	0.16	(A) Bone
IGLV3-27	22q11.22	2.12	0.51	1.77	0.82	1.92	0.98	2.08	1.16	0.0416	0.161	(A) Bone
ATP5IF1	1p35.3	8.52	8.29	8.13	8.46	0.63	0.6	0.55	0.16	0.0417	0.161	(A) Bone
IL31RA	5q11.2	0.23	0.2	0.06	0.03	0.16	0.6	0.07	0.01	0.0417	0.161	(A) Bone
ZEB2	2q22.3	3.34	2.5	3.01	2.86	0.85	1.13	0.94	0.06	0.0419	0.162	(A) Bone
IGKV2D-24	2p11.2	1.33	0.24	0.77	0.47	1.44	0.39	1.33	0.67	0.0422	0.162	(A) Bone
RPS15A	16p12.3	11.27	10.52	10.86	10.81	1.06	0.61	0.82	0.86	0.0423	0.163	(A) Bone
ST20	15q25.1	3.15	3.1	2.64	3.13	0.91	0.85	0.82	0.06	0.0425	0.163	(A) Bone
GNG5P3	11q23.1	1.76	0.69	0.89	0	1.92	1.04	1.43	0	0.0426	0.163	(A) Bone
GRAP2	22q13.1	1.32	1.08	0.85	0.59	0.84	0.81	0.62	0.12	0.0432	0.165	(A) Bone
OR7E100P	3q13.2	0.05	0.02	0.02	0	0.08	0.04	0.03	0	0.0436	0.166	(A) Bone
NGF	1p13.2	1.29	0.72	1.04	0.92	0.57	0.71	0.67	0.26	0.0438	0.167	(A) Bone
BEND2	Xp22.13	0.08	0.03	0.02	0	0.14	0.09	0.05	0	0.0439	0.167	(A) Bone
PPEF1	Xp22.13	1.24	0.64	0.84	0.43	0.56	0.89	0.84	0.26	0.0442	0.168	(A) Bone
ARMCX6	Xq22.1	4.99	4.43	4.49	4.85	0.6	1.16	0.8	0.19	0.0442	0.168	(A) Bone
IGHV2-70	14q32.33	2.62	0.88	2.48	1.03	1.89	0.92	2.65	1.45	0.0443	0.168	(A) Bone
PCDH12	5q31.3	1.87	1.28	1.81	1.58	0.65	0.71	0.76	1.04	0.0443	0.168	(A) Bone
PTGDR	14q22.1	0.32	0.13	0.23	0.21	0.21	0.11	0.25	0.16	0.045	0.17	(A) Bone
GALNT14	2p23.1	1.72	1.35	1.03	1.08	0.76	1.49	0.99	0.79	0.0453	0.171	(A) Bone
DAD1	14q11.2	8.07	7.95	7.71	7.62	0.63	0.57	0.53	0.17	0.0453	0.171	(A) Bone
UPP1	7p12.3	2.75	2.43	2.28	2.43	0.49	0.69	0.81	0.06	0.0454	0.171	(A) Bone
GNLY	2p11.2	1.91	1.04	1.52	1.24	1.28	0.96	0.86	0.14	0.0456	0.171	(A) Bone
RPL7P53	Xq13.2	0.12	0.04	0.11	0.06	0.1	0.05	0.11	0.09	0.0457	0.171	(A) Bone
TMEM141	9q34.3	7.21	6.26	6.85	6.52	0.95	1.29	1.11	0.36	0.0458	0.172	(A) Bone
SMCR2	17p11.2	0.23	0.13	0.12	0.16	0.22	0.12	0.14	0.22	0.046	0.172	(A) Bone
UROS	10q26.2	4.95	4.45	4.66	4.8	0.73	0.46	0.54	0.81	0.0462	0.172	(A) Bone
RPL35P5	7q11.21	2.56	1.76	1.72	1.24	1.88	1.23	0.95	0.68	0.0462	0.172	(A) Bone
MPIG6B	6p21.33	0.87	0.62	0.45	0.5	0.82	0.85	0.37	0.06	0.0463	0.173	(A) Bone
BORCS7	10q24.32	3.94	3.37	3.74	3.87	0.64	0.48	0.7	0.84	0.0464	0.173	(A) Bone
TRDC	14q11.2	1.23	1.1	0.64	0.19	0.7	1.86	0.69	0.13	0.0465	0.173	(A) Bone
CHST7	Xp11.3	1.61	1.37	1.26	1.05	0.59	0.51	0.52	0.45	0.0466	0.173	(A) Bone
NUDT11	Xp11.22	3.07	1.82	2.34	2.07	1.32	1.51	1.62	1.62	0.0468	0.174	(A) Bone
POLE4	2p12	4.68	4.63	4.29	3.57	0.64	0.83	0.81	0.87	0.0468	0.174	(A) Bone
RPLP1P13	13q12.12	1.75	0.87	0.76	1.44	1.77	1.37	1.41	0.99	0.0469	0.174	(A) Bone
OR2T33	1q44	0.13	0.04	0.07	0.09	0.14	0.1	0.09	0.09	0.047	0.174	(A) Bone
SLIRP	14q24.3	7.48	7.4	7.01	7.22	0.87	0.69	0.7	0.56	0.0473	0.175	(A) Bone
IHO1	3p21.31	0.4	0.18	0.25	0.27	0.32	0.22	0.25	0.02	0.0473	0.175	(A) Bone
SLC7A13	8q21.3	0.31	0.06	0.15	0.23	0.41	0.12	0.28	0.01	0.0473	0.175	(A) Bone
TLR4	9q33.1	1.56	1.56	1.14	1	0.64	1.1	0.64	0.09	0.0476	0.175	(A) Bone
KAT2B	3p24.3	2.75	2.63	2.28	2.36	0.91	0.45	0.71	0.24	0.0477	0.176	(A) Bone
HDDC3	15q26.1	4.17	3.91	3.76	4.16	0.71	0.51	0.62	0.39	0.0477	0.176	(A) Bone
PAX8	2q14.1	1.14	0.85	0.82	0.28	0.63	0.68	0.52	0.11	0.0479	0.176	(A) Bone
HMGB3P32	16q21	0.1	0.01	0.05	0.03	0.13	0.03	0.11	0.04	0.0479	0.176	(A) Bone
IGKV2D-29	2p11.2	2.24	0.53	1.95	0.76	2.13	0.79	2.38	0.92	0.048	0.176	(A) Bone
ARHGAP30	1q23.3	1.96	1.29	1.73	1.47	0.79	0.62	0.84	0.03	0.0491	0.179	(A) Bone
C21ORF62	21q22.11	0.09	0.09	0.04	0.08	0.15	0.09	0.03	0.05	0.0493	0.18	(A) Bone
ALDH1L2	12q23.3	1.11	0.97	0.73	0.64	0.68	0.65	0.56	0.18	0.05	0.182	(A) Bone
ACAN	15q26.1	1.8	1.08	1.12	1.79	1.24	1.2	0.99	1	0.05	0.182	(A) Bone
HMX1	4p16.1	0.7	0.22	0.29	0.03	0.99	0.42	0.59	0.03	0.0501	0.182	(A) Bone
KCNE5	Xq23	0.1	0.07	0.03	0.07	0.16	0.08	0.05	0.02	0.0504	0.183	(A) Bone
PPP2R3C	14q13.2	3.55	3.23	3.15	2.79	0.69	0.64	0.66	0.36	0.0505	0.183	(A) Bone
C10ORF55	10q22.2	0.1	0.07	0.05	0.09	0.09	0.08	0.06	0.03	0.0506	0.183	(A) Bone
PLEKHO2	15q22.31	2.95	2.36	2.56	2.91	0.57	0.76	0.85	0.08	0.0507	0.183	(A) Bone
KLRF1	12p13.31	0.45	0.15	0.3	0.16	0.48	0.14	0.34	0.03	0.0509	0.184	(A) Bone
IGLV7-43	22q11.22	3	1.18	1.98	2.24	2.2	1.66	2.34	0.75	0.0509	0.184	(A) Bone
CYP26B1	2p13.2	1.06	0.73	0.64	0.63	0.62	1.02	0.49	0.24	0.051	0.184	(A) Bone
MDP1	14q12	4.15	4.13	3.78	3.97	0.65	0.5	0.65	0	0.0511	0.184	(A) Bone
C1ORF162	1p13.2	3.05	2.63	2.37	2.45	0.96	1.05	1.08	0.42	0.0513	0.185	(A) Bone
FAM151B	5q14.1	1.25	0.88	1.17	1	0.43	0.33	0.49	0.32	0.0515	0.185	(A) Bone
CSF2RB	22q12.3	1.2	0.63	1.06	0.88	0.57	0.46	0.78	0.29	0.0516	0.186	(A) Bone
ABCB5	7p21.1	0.27	0.17	0.07	0.06	0.47	0.36	0.12	0.04	0.0518	0.186	(A) Bone
PSMB1	6q27	7.27	7.12	6.97	6.28	0.58	0.53	0.65	0.15	0.0518	0.186	(A) Bone
IGLV2-11	22q11.22	4.77	2.6	4.56	2.36	2.43	2.21	3.26	2.83	0.0518	0.186	(A) Bone
ACTBP8	6q15	0.27	0.13	0.1	0.05	0.46	0.13	0.11	0.04	0.0518	0.186	(A) Bone
KIR2DL3	19q13.42	0.09	0.05	0.04	0.02	0.14	0.06	0.04	0.03	0.0518	0.186	(A) Bone
CD53	1p13.3	3.83	2.91	3.26	2.5	0.96	1.13	1.39	0.18	0.0523	0.187	(A) Bone
IGLV1-36	22q11.22	2.26	0.73	1.96	0.48	1.96	0.82	2.22	0.69	0.0525	0.187	(A) Bone
RSAD2	2p25.2	1.97	1.62	1.38	0.97	1.08	1.03	0.83	0.3	0.0525	0.187	(A) Bone
GZMH	14q12	1.43	0.71	1.1	0.57	1.07	0.58	0.87	0.01	0.0529	0.188	(A) Bone
ATP5MF	7q22.1	9.99	9.86	9.69	8.32	0.96	0.84	0.84	0.53	0.0529	0.188	(A) Bone
RSPO1	1p34.3	1.4	0.84	1.04	1.32	0.76	0.48	0.74	0.62	0.0529	0.188	(A) Bone
IGHV3-73	14q32.33	2.09	0.62	1.75	1.13	1.73	0.79	2	1.09	0.0531	0.189	(A) Bone
H2BC9	6p22.2	1.48	1.31	0.92	0.09	1.23	1.02	0.92	0.01	0.0531	0.189	(A) Bone
GPR150	5q15	0.2	0.09	0.11	0.06	0.22	0.1	0.14	0.04	0.0533	0.19	(A) Bone
NUDT2	9p13.3	4.35	3.68	4.06	3.66	0.8	0.7	0.86	0.66	0.0535	0.19	(A) Bone
NRROS	3q29	1.56	1.09	1.28	1.26	0.53	0.46	0.63	0.26	0.0537	0.19	(A) Bone
PTPRC	1q31.3-q32.1	2.65	1.63	2.36	1.27	1.14	0.98	1.49	0.21	0.0538	0.19	(A) Bone
PHETA2	22q13.2	2.7	2	2.41	1.96	0.72	0.87	0.92	0.19	0.0541	0.191	(A) Bone
PHETA1	12q24.12	3.17	2.83	2.78	2.6	0.61	0.77	0.6	0.01	0.0543	0.191	(A) Bone
RPS19	19q13.2	9.54	8.74	9.21	8.81	1.02	0.59	1	0.45	0.0547	0.192	(A) Bone
ADAMTS6	5q12.3	0.48	0.35	0.25	0.44	0.42	0.4	0.3	0.22	0.055	0.193	(A) Bone
NAGK	2p13.3	5.87	5.79	5.51	5.4	0.54	0.51	0.64	0.56	0.0552	0.194	(A) Bone
DPEP3	16q22.1	0.14	0.03	0.07	0.03	0.24	0.03	0.1	0	0.0552	0.194	(A) Bone
NFATC1	18q23	2.56	1.89	2.08	2.47	0.97	1.11	0.73	0.86	0.0555	0.194	(A) Bone
PYGO1	15q21.3	1.34	0.75	1.27	0.86	0.55	0.71	0.87	0.26	0.0557	0.195	(A) Bone
WIPF1	2q31.1	3.26	2.59	2.69	2.69	0.74	1.16	1.02	0.37	0.0559	0.195	(A) Bone
CTSS	1q21.3	3.93	3.5	3.2	2.15	1.16	1.33	1.37	0	0.0561	0.195	(A) Bone
ALX1	12q21.31	0.42	0.33	0.13	0.03	0.41	0.74	0.4	0	0.0562	0.196	(A) Bone
RPL27AP	20q13.12	1.16	0.67	0.72	0.32	0.94	0.43	0.77	0.08	0.0564	0.196	(A) Bone
RPIA	2p11.2	3.48	3.2	3.43	2.46	0.63	0.54	0.58	0.36	0.0569	0.197	(A) Bone
KIRREL1	1q23.1	2.73	2	2.25	2.71	1.02	1.14	0.85	0.48	0.057	0.198	(A) Bone
TAGAP	6q25.3	1.17	0.59	0.98	0.5	0.7	0.47	0.82	0.15	0.0576	0.199	(A) Bone
PIK3CG	7q22.3	0.73	0.33	0.59	0.28	0.56	0.24	0.51	0.15	0.058	0.2	(A) Bone
LRRC70	5q12.1	0.89	0.5	0.8	0.6	0.37	0.31	0.57	0.2	0.0584	0.201	(A) Bone
IL23R	1p31.3	0.07	0.05	0.03	0.03	0.07	0.04	0.05	0	0.0585	0.201	(A) Bone
KLRD1	12p13.2	0.51	0.21	0.32	0.21	0.5	0.19	0.37	0.01	0.0588	0.201	(A) Bone
IGKV1-8	2p11.2	2.05	0.64	1.37	0.48	1.51	1.19	2.03	0.67	0.0589	0.202	(A) Bone
CDC14B	9q22.32-q22.33	2.41	2.31	1.97	2.34	0.76	0.71	0.73	0.06	0.0594	0.203	(A) Bone
RPL11	1p36.11	10.58	10.04	10.42	10.51	0.69	0.46	0.67	0.53	0.0594	0.203	(A) Bone
PSMC1P5	5q21.3	3.12	1.39	2.27	2.04	2.61	1.76	1.87	0.23	0.06	0.204	(A) Bone
S100P	4p16.1	4.03	3.39	2.63	0.94	2.21	2.71	2.55	0.54	0.0601	0.204	(A) Bone
CFAP300	11q22.1	1.56	1.3	1	1.08	0.87	1.17	0.78	0.48	0.0601	0.204	(A) Bone
GAL3ST4	7q22.1	2.53	1.91	2.11	1.89	0.69	0.86	0.88	0.11	0.0602	0.204	(A) Bone
PRSS23	11q14.2	6.12	5.24	5.98	5.79	0.87	1.26	1.14	0	0.0603	0.205	(A) Bone
ADGRE2	19p13.12	0.79	0.62	0.56	0.53	0.35	0.43	0.33	0.03	0.0604	0.205	(A) Bone
LINC01551	14q12	2.22	1.57	1.48	2.06	1.38	1	1.13	0.17	0.0604	0.205	(A) Bone
RPS15AP25	8q13.2	0.27	0.06	0.1	0.11	0.51	0.12	0.14	0.01	0.0605	0.205	(A) Bone
RPL29	3p21.2	11.17	10.45	10.85	10.85	0.84	0.64	0.93	0.47	0.0608	0.206	(A) Bone
RPS26P31	7q31.32	2.12	1.75	1.32	1.09	1.27	1.48	1.21	1.18	0.0612	0.207	(A) Bone
MPEG1	11q12.1	2.44	1.62	2.06	1.52	1	0.96	1.08	0.15	0.0612	0.207	(A) Bone
ATP5MC1P5	13q33.3	0.05	0.02	0.01	0	0.1	0.07	0.04	0	0.0614	0.207	(A) Bone
F13A1	6p25.1	2.08	1.32	1.51	1.1	1.27	1.13	0.92	0.25	0.0614	0.207	(A) Bone
LYZ	12q15	4.19	3.39	3.05	2.38	2.18	1.54	1.76	0.1	0.0614	0.207	(A) Bone
H2AC20	1q21.2	2.69	1.98	2.21	1.89	1.07	0.74	0.95	0.56	0.0615	0.207	(A) Bone
SMPD3	16q22.1	2.7	2.57	1.99	2.65	1.17	1.36	1.16	0	0.0621	0.209	(A) Bone
TOMM6	6p21.1	7.92	7.71	7.52	7.59	0.68	0.6	0.61	0.42	0.0622	0.209	(A) Bone
HAVCR2	5q33.3	1.73	1.32	1.39	0.78	0.49	0.74	0.76	0.01	0.0622	0.209	(A) Bone
KRTAP13-1	21q22.11	0.07	0.01	0.02	0.02	0.14	0.02	0.05	0.02	0.0623	0.209	(A) Bone
RPS23	5q14.2	10.65	9.9	10.29	10.62	0.85	0.62	1.04	0.27	0.0628	0.21	(A) Bone
BCYRN1	2p21	0.66	0.3	0.54	0.53	0.55	0.16	0.4	0.47	0.0629	0.211	(A) Bone
EXD1	15q15.1	0.15	0.05	0.06	0.07	0.26	0.09	0.1	0.01	0.063	0.211	(A) Bone
RPL27AP8	13q14.2	1.43	0.87	1.01	0.23	1.21	0.64	0.73	0.04	0.063	0.211	(A) Bone
IGHV1-24	14q32.33	3.37	1.61	3.07	1.26	2.51	1.73	2.43	0.12	0.0631	0.211	(A) Bone
MS4A4A	11q12.2	2.52	1.77	2.2	1.42	0.92	0.95	1.04	0.3	0.0633	0.211	(A) Bone
PTPRM	18p11.23	3.24	2.58	3.21	3.24	0.69	1.04	0.92	0.27	0.0636	0.212	(A) Bone
CD200R1L	3q13.2	0.01	0.01	0	0	0.02	0.01	0.01	0	0.0638	0.213	(A) Bone
SPINK2	4q12	1.13	1.05	0.64	0.64	0.79	1.32	0.64	0.47	0.0638	0.213	(A) Bone
EAF2	3q13.33	2.81	1.95	2.49	1.86	0.98	0.76	1.23	0.73	0.0642	0.213	(A) Bone
RPL35A	3q29	10.26	9.5	10.05	9.96	1.07	0.61	0.92	0.25	0.0643	0.213	(A) Bone
IFTAP	11p12	4.07	4	3.67	3.64	0.57	0.7	0.74	0.58	0.0643	0.213	(A) Bone
HOMER3	19p13.11	4.31	3.98	3.87	3.77	0.6	0.63	0.79	0.07	0.0643	0.213	(A) Bone
HLA-DRB5	6p21.32	4.05	2.63	3.19	2.18	1.96	1.55	1.98	0.67	0.0644	0.214	(A) Bone
GALNT1	18q12.2	4.62	4.05	4.32	4.14	0.72	0.64	0.74	0.53	0.0645	0.214	(A) Bone
RPL13	16q24.3	11.11	10.45	10.78	11.04	0.79	0.43	0.93	0.31	0.0653	0.215	(A) Bone
RENBP	Xq28	2.85	2.74	2.31	1.76	0.83	1.18	1	0.15	0.0653	0.216	(A) Bone
CCDC42	17p13.1	0.06	0.05	0.03	0.02	0.07	0.07	0.04	0.02	0.0655	0.216	(A) Bone
SERPINB6	6p25.2	6.59	5.89	6.41	6.53	0.83	0.94	0.86	0.26	0.0657	0.216	(A) Bone
CCR3	3p21.31	0.14	0.08	0.07	0.02	0.14	0.16	0.1	0.01	0.0657	0.216	(A) Bone
RPS26P35	8q24.12	0.14	0.05	0.05	0.07	0.24	0.09	0.12	0.1	0.0661	0.217	(A) Bone
TNFSF8	9q32-q33.1	0.76	0.4	0.61	0.26	0.45	0.3	0.52	0.07	0.0667	0.219	(A) Bone
IRX1	5p15.33	0.45	0.2	0.17	0.14	0.49	0.6	0.39	0.16	0.0669	0.219	(A) Bone
NPB	17q25.3	1.76	1.56	1.16	1.46	1.15	1.02	0.87	0	0.0673	0.22	(A) Bone
MEP1A	6p12.3	0.45	0.04	0.15	0.04	0.99	0.06	0.24	0.01	0.0674	0.22	(A) Bone
OBP2A	9q34.3	0.5	0.34	0.24	0.05	0.38	0.53	0.44	0.03	0.0677	0.221	(A) Bone
KIAA1549L	11p13	0.28	0.22	0.13	0.02	0.36	0.28	0.16	0.01	0.0678	0.221	(A) Bone
CARD19	9q22.31	4.5	4.18	4.1	4.46	0.69	0.46	0.68	0.23	0.068	0.222	(A) Bone
LTC4S	5q35.3	3.89	3.08	3.39	3.69	1.01	1.28	1.01	0.07	0.0686	0.223	(A) Bone
RPL15	3p24.2	10.8	10.19	10.43	10.38	0.93	0.61	0.74	0.59	0.069	0.224	(A) Bone
RPS5	19q13.43	10.03	9.38	9.88	9.91	0.94	0.55	0.8	0.35	0.069	0.224	(A) Bone
UFSP1	7q22.1	2.54	2	2.51	2.16	0.81	0.69	0.72	0.79	0.0692	0.224	(A) Bone
TMEM242	6q25.3	2.89	2.7	2.59	2.34	0.4	0.43	0.59	0.42	0.0692	0.224	(A) Bone
STN1	10q24.33	3.29	3.09	2.93	3.14	0.54	0.39	0.63	0.34	0.0693	0.224	(A) Bone
SASH3	Xq26.1	2.08	1.31	1.83	1.25	0.96	0.71	1.08	0.12	0.0697	0.225	(A) Bone
FAM78A	9q34.13	1.54	1.04	1.35	1.02	0.53	0.57	0.69	0.24	0.0704	0.227	(A) Bone
LILRB5	19q13.4	1.33	0.86	0.97	0.58	0.76	0.54	0.71	0.1	0.0707	0.228	(A) Bone
PRDM5	4q27	1.43	0.86	0.78	1.2	1.63	0.52	0.72	0.19	0.0709	0.228	(A) Bone
RPS12	6q23.2	9.92	9.18	9.55	9.48	0.92	0.72	0.99	0.01	0.0711	0.228	(A) Bone
DPF3	14q24.2	0.48	0.43	0.29	0.27	0.39	0.4	0.23	0.04	0.0712	0.228	(A) Bone
CD48	1q23.3	2.96	1.92	2.39	1.71	1.22	1	1.55	0.68	0.0713	0.229	(A) Bone
TRIR	19p13.13	7.67	7.59	7.29	7.23	0.69	0.27	0.75	0.06	0.0714	0.229	(A) Bone
IGLV8-61	22q11.22	3.87	1.72	3.14	2.2	2.51	1.52	2.99	3.11	0.0715	0.229	(A) Bone
TUBA3C	13q12.11	0.46	0.09	0.07	0	1.19	0.16	0.08	0	0.0717	0.229	(A) Bone
OLAH	10p13	0.19	0.14	0.09	0.06	0.26	0.1	0.13	0.07	0.0719	0.23	(A) Bone
NANOS3	19p13.12	0.81	0.81	0.47	0.76	0.72	0.72	0.53	0.2	0.0721	0.23	(A) Bone
RPL9P5	14q23.1	0.41	0.18	0.22	0.28	0.5	0.19	0.24	0.28	0.0721	0.23	(A) Bone
MS4A6A	11q12.2	4.49	3.6	3.92	3.24	1.05	1.38	1.31	0.04	0.0724	0.231	(A) Bone
BLVRA	7p13	5.1	4.55	4.71	4.48	0.7	0.67	0.85	0.2	0.0725	0.231	(A) Bone
BTC	4q13.3	1.28	1.16	0.9	0.87	0.58	0.84	0.6	0.22	0.0726	0.231	(A) Bone
SURF1	9q34.2	5.5	5.03	5.1	5.45	0.86	0.55	0.69	0.14	0.0727	0.231	(A) Bone
GLRX5	14q32.13	5.09	5	4.78	4.69	0.6	0.48	0.51	0.33	0.0727	0.231	(A) Bone
TBX4	17q23.2	0.16	0.07	0.04	0.15	0.32	0.11	0.07	0.04	0.0728	0.231	(A) Bone
FMNL3	12q13.12	2.78	2.1	2.51	2.54	0.77	0.98	0.8	0.23	0.0729	0.231	(A) Bone
PHPT1	9q34.3	7.07	6.52	6.75	6.7	0.7	0.73	0.71	0.4	0.073	0.231	(A) Bone
UXT	Xp11.23	6.88	6.58	6.52	6.6	0.66	0.45	0.59	0.03	0.0735	0.232	(A) Bone
CRYBB1	22q12.1	0.62	0.46	0.43	0.16	0.33	0.34	0.38	0.1	0.0737	0.232	(A) Bone
REG4	1p12	1.59	0.71	0.78	0.68	2.16	0.9	0.89	0.66	0.0737	0.232	(A) Bone
RPL32	3p25.2	11	10.39	10.8	10.95	0.92	0.58	0.71	0.51	0.0738	0.233	(A) Bone
IGLV4-3	22q11.22	0.77	0.1	0.38	0.06	1.14	0.21	0.87	0.08	0.074	0.233	(A) Bone
TREM2	6p21.1	3.09	2.31	2.56	1.81	0.73	1.26	1.29	0.71	0.0742	0.234	(A) Bone
IGLV2-14	22q11.22	5.55	3.35	5.13	3.74	2.53	2.1	3.17	4.9	0.0743	0.234	(A) Bone
TP53I11	11p11.2	6.2	5.5	5.74	5.69	0.86	1.18	0.88	0.45	0.0745	0.234	(A) Bone
OTX2	14q22.3	0.03	0.03	0.01	0	0.07	0.05	0.02	0	0.0749	0.235	(A) Bone
DNAJC25-GNG10	9q31.3	3.52	3.44	2.83	1.99	1.15	1.05	1.53	1.72	0.075	0.235	(A) Bone
MYLK-AS1	3q21.1	1.45	1.09	1.11	1.21	0.74	0.6	0.47	0.13	0.0751	0.235	(A) Bone
BBLN	9q34.11	6.49	6.05	5.85	6.38	0.82	0.83	1.2	0.18	0.0754	0.236	(A) Bone
NPHP3-AS1	3q22.1	0.03	0.02	0.01	0.01	0.06	0.04	0.01	0.01	0.076	0.237	(A) Bone
SH2D1B	1q23.3	0.25	0.1	0.15	0.05	0.31	0.09	0.14	0.06	0.0766	0.238	(A) Bone
UNC93B2	7p22.1	0.09	0.06	0.02	0.08	0.16	0.1	0.05	0.06	0.0768	0.239	(A) Bone
PI3	20q13.12	1.26	0.92	0.47	0.86	2	1.37	0.55	0.68	0.0768	0.239	(A) Bone
RPSA	3p22.1	9.98	9.31	9.7	9.21	1.02	0.59	0.85	0.02	0.077	0.239	(A) Bone
IGLV1-40	22q11.22	5.37	3.06	5.03	4.03	2.88	2.51	3.26	2.48	0.0775	0.24	(A) Bone
ZFHX4	8q21.13	1.07	0.59	0.92	0.93	0.51	0.35	0.7	0.23	0.0777	0.24	(A) Bone
FOSL1	11q13.1	0.88	0.79	0.58	0.68	0.56	0.52	0.46	0.39	0.0782	0.241	(A) Bone
IGLV1-51	22q11.22	5.11	2.98	4.77	3.92	2.63	1.97	3.06	4.27	0.079	0.243	(A) Bone
SLC6A4	17q11.2	0.17	0.11	0.08	0.16	0.21	0.08	0.11	0.09	0.0795	0.244	(A) Bone
DHRS4L2	14q11.2	3.8	3.71	3.46	3.17	0.78	0.63	0.54	0.52	0.0795	0.244	(A) Bone
CMTM3	16q22.1	4.2	3.54	3.81	3.76	0.73	0.83	0.94	0.68	0.0796	0.244	(A) Bone
VSIG4	Xq12	2.47	2	1.85	1.67	0.99	1.17	1	0.72	0.0796	0.244	(A) Bone
TRAPPC5	19p13.2	6.28	5.98	5.69	6.2	0.98	0.61	1.06	0.13	0.0797	0.244	(A) Bone
GAS5	1q25.1	8.63	7.76	8.57	8.06	1.44	1	1.13	0.4	0.0802	0.245	(A) Bone
C1QA	1p36.12	5.87	5.03	5.1	4.71	1.18	1.62	1.43	0.22	0.0802	0.245	(A) Bone
IFIT1	10q23.31	3.09	2.45	2.31	2.3	1.15	1.59	1.26	0.71	0.0803	0.245	(A) Bone
NUDT10	Xp11.22	1.61	1.03	1.04	1.12	0.89	1.15	0.97	0.99	0.0804	0.245	(A) Bone
TMEM14B	6p24.2	6.13	5.62	5.74	5.82	0.85	0.76	0.68	0.35	0.0806	0.246	(A) Bone
GNG2	14q22.1	2.92	2.41	2.3	2.67	0.78	1.56	0.96	0.22	0.0807	0.246	(A) Bone
CIAO2A	15q22.31	5.82	5.79	5.49	4.8	0.84	0.5	0.77	0.64	0.0808	0.246	(A) Bone
CTSZ	20q13.32	6.98	6.92	6.59	6.28	0.65	0.57	0.82	0.03	0.081	0.246	(A) Bone
MIR-4519/4519		1.95	1.71	1.63	1.86	0.61	0.49	0.49	0.3	0.081	0.246	(A) Bone
CD300LF	17q25.1	1.2	0.81	0.87	0.47	0.68	0.72	0.63	0.06	0.0812	0.247	(A) Bone
DNM3	1q24.3	1.18	0.95	0.88	1.18	0.39	0.78	0.46	0.05	0.0816	0.248	(A) Bone
KALRN	3q21.1-q21.2	2.62	2.27	2.18	2.47	0.77	0.88	0.65	0.02	0.0826	0.249	(A) Bone
CALCRL	2q32.1	2.88	2.2	2.88	2.51	0.74	1.01	1.08	1.1	0.0829	0.25	(A) Bone
IGKV6-21	2p11.2	2.2	0.75	1.69	0.98	1.6	1.21	2.13	0.87	0.0831	0.25	(A) Bone
ATP6V0E1	5q35.1	7.51	7.09	7.09	6.99	0.72	0.63	0.78	0.18	0.0832	0.25	(A) Bone
ZNF345	19q13.12	2.53	1.98	2.47	2.42	0.79	0.57	0.77	0.4	0.0832	0.25	(A) Bone
TSPO	22q13.2	6.99	6.39	6.49	6.65	0.83	0.82	1	0.34	0.0834	0.251	(A) Bone
CCL5	17q12	3.78	2.67	3.2	3.16	1.29	1.33	1.53	0.02	0.0834	0.251	(A) Bone
IL16	15q25.1	2.08	1.37	1.96	1.68	0.75	0.75	1.07	0.13	0.0835	0.251	(A) Bone
IL10	1q32.1	0.5	0.25	0.4	0.11	0.33	0.29	0.39	0.03	0.0837	0.251	(A) Bone
TMSB4X	Xp22.2	9.96	9.67	9.31	8.96	0.77	1.05	1.3	0.24	0.0838	0.251	(A) Bone
RPL9	4p14	9.79	9.04	9.31	9.3	1.21	0.76	0.97	0.26	0.0838	0.251	(A) Bone
IFI35	17q21.31	4.29	3.72	3.68	3.83	1.01	1.17	1	0.4	0.0845	0.253	(A) Bone
UQCRQ	5q31.1	8.77	8.6	8.19	8.13	1.13	0.94	0.95	0.42	0.0846	0.253	(A) Bone
FKBP11	12q13.12	5.91	5.12	5.58	5.01	0.71	1.06	1.18	1.21	0.0848	0.253	(A) Bone
SLC7A7	14q11.2	2.23	1.85	1.81	1.12	0.6	0.98	0.89	0.02	0.085	0.254	(A) Bone
ATP1B3	3q23	5.67	5.66	5.37	5.16	0.43	0.68	0.63	0.26	0.0851	0.254	(A) Bone
GPX1P2	21q21.3	0.98	0.58	0.62	0.38	0.91	0.49	0.57	0.18	0.0852	0.254	(A) Bone
FECH	18q21.31	3.71	3.06	3.31	2.9	1.08	0.54	0.89	0.57	0.0853	0.254	(A) Bone
REX1BD	19p13.11	5.51	5.2	4.89	5.35	1.18	0.77	1.03	0.66	0.086	0.255	(A) Bone
DNTT	10q24.1	0.14	0.03	0.01	0	0.38	0.1	0.05	0.01	0.0861	0.256	(A) Bone
IGHV1-45	14q32.33	0.78	0.11	0.48	0.61	0.99	0.34	0.86	0.86	0.0863	0.256	(A) Bone
SIGLEC7	19q13.41	1	0.81	0.73	0.34	0.44	0.54	0.54	0.1	0.0867	0.257	(A) Bone
RPLP0	12q24.23	10.85	10.13	10.66	10.61	0.91	0.7	0.99	0.53	0.0872	0.258	(A) Bone
SELENOWP1	1p35.2	1.1	0.77	0.33	0.48	1.81	1.5	0.75	0.67	0.0881	0.259	(A) Bone
C1DP4	10q22.3	0.16	0.01	0.06	0	0.35	0.03	0.14	0	0.0882	0.259	(A) Bone
NDUFB2	7q34	8.23	7.97	7.85	7.31	0.79	0.58	0.74	0.29	0.0883	0.26	(A) Bone
ALX4	11p11.2	0.87	0.3	0.69	0.61	0.59	0.44	0.86	0.19	0.0885	0.26	(A) Bone
RBM43	2q23.3	1.75	1.4	1.49	1.71	0.51	0.49	0.53	0.23	0.0887	0.26	(A) Bone
RPL37P2	11q13.2	2.69	1.76	2.67	1	1.8	1.02	1.57	0.52	0.0891	0.261	(A) Bone
ADCY2	5p15.31	2.04	1.35	1.34	1.68	1.07	1.31	1.24	0.98	0.0892	0.261	(A) Bone
VCAN-AS1	5q14.3	2.73	2.06	1.99	1.02	1.66	1.45	1.26	0.17	0.0892	0.261	(A) Bone
SERPINE2	2q36.1	3.58	3.38	2.9	2.43	0.93	1.79	1.2	0.48	0.0897	0.262	(A) Bone
KRTCAP2	1q22	8.78	8.47	8.2	8.28	1.13	0.96	0.85	0	0.0899	0.262	(A) Bone
SIGLEC11	19q13.33	0.38	0.24	0.19	0.1	0.53	0.24	0.16	0.05	0.09	0.263	(A) Bone
LAIR1	19q13.42	3.32	2.57	2.79	2.55	0.87	1.18	1.16	0.23	0.0908	0.264	(A) Bone
IKZF1	7p12.2	1.51	0.86	1.31	0.57	0.9	0.66	1.01	0.17	0.0909	0.264	(A) Bone
RPL37A	2q35	11.71	11.11	11.46	11.19	0.81	0.75	0.77	0.8	0.0914	0.265	(A) Bone
IGKV1-27	2p11.2	3.01	1.45	3	2.03	2.11	1.65	2.54	1.5	0.0914	0.265	(A) Bone
JTB	1q21.3	7.21	6.94	6.84	6.63	0.8	0.52	0.57	0.35	0.0914	0.265	(A) Bone
TEKT3	17p12	0.5	0.24	0.39	0.26	0.39	0.22	0.33	0.04	0.0915	0.265	(A) Bone
ERMAP	1p34.2	2.63	2.26	2.3	2.55	0.73	0.55	0.53	0.86	0.092	0.266	(A) Bone
LRRC4	7q32.1	1.13	0.8	0.91	0.42	0.46	0.59	0.57	0.52	0.0921	0.266	(A) Bone
TPTE2P1	13q12.13	0.59	0.36	0.38	0.4	0.47	0.36	0.32	0.32	0.0929	0.268	(A) Bone
GJA4	1p34.3	3.3	2.55	3.1	2.78	0.84	0.93	1.03	1.53	0.0929	0.268	(A) Bone
COX4I1	16q24.1	8.95	8.72	8.6	8.16	0.63	0.73	0.66	0.23	0.0931	0.268	(A) Bone
RPS13	11p15.1	10.02	9.5	9.61	9.6	0.94	0.56	0.75	0.62	0.0932	0.268	(A) Bone
CRNDE	16q12.2	5.08	4.48	4.59	4.77	0.91	0.99	0.92	0.01	0.0934	0.269	(A) Bone
MRPL27	17q21.33	5.99	5.8	5.62	5.33	0.72	0.56	0.68	0.46	0.0936	0.269	(A) Bone
NINJ1	9q22.31	5.49	5.22	5.02	5.45	0.79	0.74	0.83	0.1	0.0944	0.271	(A) Bone
ANKRD31	5q13.3	0.15	0.1	0.09	0.08	0.15	0.12	0.08	0.02	0.0949	0.271	(A) Bone
HCST	19q13.12	3.45	2.82	2.7	3.05	1.37	1.07	1.29	0.23	0.095	0.272	(A) Bone
PPP1R18	6p21.33	4.26	4.09	3.74	4.17	0.59	0.89	1.06	0.23	0.0954	0.273	(A) Bone
HCLS1	3q13.33	3.7	3.04	3.12	2.91	0.98	1.22	1.09	0.5	0.0956	0.273	(A) Bone
ATP5MC2	12q13.13	8.07	7.58	7.79	7.7	0.68	0.58	0.68	0.89	0.0959	0.273	(A) Bone
PRAC2	17q21.32	4.71	3.66	4.14	4.28	1.39	1.51	1.37	1.05	0.0959	0.273	(A) Bone
FAM124B	2q36.2	0.58	0.4	0.43	0.41	0.32	0.21	0.31	0.24	0.096	0.273	(A) Bone
UTF1	10q26.3	0.05	0.02	0.02	0.03	0.07	0.03	0.04	0.01	0.096	0.273	(A) Bone
SLAMF7	1q23.3	2.12	1.38	1.62	0.94	0.83	1.21	1.26	0.53	0.0962	0.274	(A) Bone
PWRN1	15q11.2	0.24	0.18	0.09	0.16	0.38	0.32	0.15	0.01	0.097	0.275	(A) Bone
NXF3	Xq22.1	0.51	0.41	0.2	0.09	0.87	0.31	0.32	0.12	0.0972	0.275	(A) Bone
GNG10	9q31.3	5.18	4.65	4.92	4.41	0.79	0.62	0.79	0.04	0.0975	0.276	(A) Bone
RPS14	5q33.1	10.63	9.97	10.29	10.37	0.91	0.6	0.93	0.33	0.0978	0.276	(A) Bone
BCL7C	16p11.2	5.23	4.86	4.74	5.08	0.84	0.66	0.88	0.09	0.0986	0.278	(A) Bone
ADD2	2p13.3	1.67	1.1	1.02	1.52	1.43	1.11	0.93	0.81	0.0992	0.279	(A) Bone
TRIM21	11p15.4	3.56	3.53	3.17	3.48	0.64	1.04	0.67	0.38	0.0994	0.279	(A) Bone
IRX5	16q12.2	2.41	1.84	1.99	2.2	0.74	0.91	0.9	0.35	0.0998	0.28	(A) Bone
FYB1	5p13.1	1.99	1.35	1.68	0.89	0.88	0.87	1.02	0.28	0.0999	0.28	(A) Bone
CYTOR	2p11.2	4.94	4.41	4.26	4.08	1.16	1.18	1.23	0.36	0.1	0.281	(A) Bone
SPATA22	17p13.2	0.13	0.02	0.07	0.02	0.19	0.03	0.14	0.01	0.1	0.281	(A) Bone
DDX60L	4q32.3	2.24	2.05	1.87	1.66	0.61	0.69	0.67	0.23	0.101	0.282	(A) Bone
PSMB10	16q22.1	4.55	4.41	4.09	4.17	0.63	1.08	0.81	0.2	0.101	0.282	(A) Bone
IGKV1D-17	2p11.2	0.66	0.18	0.37	0.01	0.99	0.39	0.58	0.01	0.101	0.282	(A) Bone
PTPN7	1q32.1	1.56	0.91	1.23	1.06	0.76	0.72	0.97	0.15	0.101	0.282	(A) Bone
PIK3CD-AS1	1p36.22	0.06	0.02	0.03	0.02	0.09	0.02	0.06	0.02	0.101	0.282	(A) Bone
MYEOV	11q13.3	0.96	0.93	0.53	0.37	0.98	1.02	0.69	0.13	0.102	0.283	(A) Bone
GPX1P1	Xp22.2	3.24	2.41	2.85	2.58	1.3	0.83	1.05	0.49	0.102	0.284	(A) Bone
IGKV3-11	2p11.2	5.38	3.38	5.1	2.45	2.78	2.83	3.29	3.05	0.102	0.285	(A) Bone
NHLRC4	16p13.3	0.65	0.38	0.49	0.59	0.43	0.35	0.34	0.04	0.102	0.285	(A) Bone
LSM3	3p25.1	3.93	3.92	3.63	3.32	0.67	0.66	0.58	0.25	0.103	0.286	(A) Bone
ARL6IP5	3p14.1	6.06	5.57	5.63	5.23	0.73	0.94	0.89	0.76	0.103	0.287	(A) Bone
CARD6	5p13.1	1.09	0.82	0.84	0.65	0.53	0.47	0.47	0.19	0.103	0.287	(A) Bone
DOK2	8p21.3	1.91	1.31	1.53	1.16	0.85	0.76	0.92	0.32	0.103	0.287	(A) Bone
IGLV3-19	22q11.22	4.74	2.81	4.51	2.84	2.54	2.17	3.1	2.73	0.104	0.287	(A) Bone
ELF4	Xq26.1	1.97	1.95	1.57	1.46	0.68	0.97	0.77	0.27	0.104	0.288	(A) Bone
METTL25	12q21.31	2.01	1.65	1.79	1.85	0.55	0.41	0.5	0.43	0.104	0.288	(A) Bone
RBX1	22q13.2	5.24	5.07	4.85	4.69	0.75	0.66	0.67	0.13	0.104	0.288	(A) Bone
ISCA2	14q24.3	4.68	4.51	4.33	4.47	0.62	0.39	0.67	0.35	0.104	0.288	(A) Bone
ADAM21P1	14q24.2	0.09	0.04	0.06	0.05	0.08	0.03	0.07	0.02	0.105	0.289	(A) Bone
UBL5	19p13.2	7.04	6.98	6.65	6.52	0.92	0.72	0.65	0.19	0.105	0.289	(A) Bone
TRIM40	6p22.1	0.05	0.02	0	0.01	0.14	0.02	0.01	0.01	0.105	0.29	(A) Bone
PIK3R5	17p13.1	1.14	0.77	0.97	0.52	0.57	0.44	0.59	0.02	0.106	0.291	(A) Bone
KLK8	19q13.41	0.36	0.32	0.11	0.17	0.65	0.53	0.26	0.13	0.106	0.291	(A) Bone
PPARG	3p25.2	2.41	2.04	1.87	1.36	0.83	1.06	1.07	0.11	0.106	0.291	(A) Bone
CHST2	3q24	2.32	1.52	1.92	1.71	1.01	0.93	1.15	0.27	0.106	0.292	(A) Bone
PSMC1P11	6p25.1	0.01	0.01	0	0	0.03	0.01	0.01	0	0.106	0.292	(A) Bone
PRXL2C	9q22.33	2.75	2.38	2.4	2.48	0.6	0.73	0.64	0.03	0.107	0.292	(A) Bone
TKTL1	Xq28	0.18	0.1	0.1	0.09	0.19	0.21	0.12	0.09	0.107	0.293	(A) Bone
OSTC	4q25	6.38	6.01	6.16	5.32	0.55	0.47	0.85	0.6	0.107	0.293	(A) Bone
JCHAIN	4q13.3	4.71	2.85	4.3	3.78	2.26	2.16	2.71	3.06	0.107	0.293	(A) Bone
ARHGAP40	20q11.23	0.11	0.1	0.03	0.09	0.25	0.11	0.04	0.05	0.107	0.294	(A) Bone
PET100	19p13.2	8.14	7.79	7.64	7.92	1.02	0.9	0.75	0.48	0.108	0.295	(A) Bone
CLECL1	12p13.31	0.5	0.21	0.39	0.03	0.35	0.25	0.53	0.04	0.108	0.295	(A) Bone
FAR2	12p11.22	1.83	1.4	1.34	1.47	0.97	0.88	0.78	0.12	0.108	0.296	(A) Bone
IGLV9-49	22q11.22	1.73	0.38	1.7	0.66	2.13	0.36	2.3	0.93	0.109	0.297	(A) Bone
ROMO1	20q11.22	7.5	7.38	7.08	6.4	1.07	0.76	0.84	0.57	0.109	0.297	(A) Bone
TSGA10	2q11.2	2.87	2.12	2.39	2.81	1.3	1.13	0.89	1.26	0.11	0.298	(A) Bone
CTSO	4q32.1	4.04	3.72	3.55	3.89	0.83	0.85	0.87	0.33	0.11	0.298	(A) Bone
FIS1	7q22.1	7.42	6.93	7.14	6.71	0.73	0.67	0.73	0.19	0.11	0.299	(A) Bone
RPL37AP8	11q23.1	2.79	1.67	2.33	2.21	1.84	1.11	1.33	1.39	0.111	0.299	(A) Bone
TYRL	11p11.12	0.06	0	0.01	0	0.16	0	0.04	0	0.111	0.299	(A) Bone
PNLIPRP3	10q25.3	0.09	0.02	0.02	0.01	0.23	0.09	0.05	0.01	0.111	0.299	(A) Bone
ACAP1	17p13.1	1.39	0.69	1.14	1.07	1	0.55	0.97	0.33	0.111	0.301	(A) Bone
RPL18	19q13.33	10.62	10.08	10.61	10.53	0.86	0.6	0.83	0.34	0.112	0.301	(A) Bone
MID1IP1-AS1	Xp11.4	1.1	0.78	1.07	0.3	0.72	0.52	0.58	0.42	0.112	0.302	(A) Bone
PARL	3q27.1	5.57	5.24	5.21	4.34	0.95	0.71	0.85	0.06	0.112	0.302	(A) Bone
SLC29A1	6p21.1	4.98	4.67	4.53	4.9	0.61	0.8	0.86	0.3	0.112	0.303	(A) Bone
ATP5MC2P4	Xp11.4	1.13	0.69	1.01	1.02	0.6	0.37	0.62	0.88	0.113	0.304	(A) Bone
SMIM20	4p15.2	4.51	4.25	4.16	4.24	0.61	0.54	0.62	0.3	0.114	0.305	(A) Bone
LINC01546	Xp22.33	0.14	0.05	0.06	0.05	0.15	0.09	0.16	0.08	0.115	0.307	(A) Bone
MIR9-1HG	1q22	0.52	0.51	0.25	0.28	0.63	0.87	0.21	0.39	0.115	0.307	(A) Bone
MPC2	1q24.2	7.53	6.86	7.48	6.82	1.13	0.83	1.03	0.1	0.115	0.307	(A) Bone
EBF1	5q33.3	1.83	1.23	1.5	1.72	0.71	1.28	0.7	0.15	0.115	0.307	(A) Bone
GZMM	19p13.3	1.24	0.65	0.97	0.52	0.91	0.54	0.87	0.07	0.115	0.308	(A) Bone
FAM30A	14q32.33	1.05	0.35	0.81	0.48	0.98	0.71	1.01	0.03	0.116	0.31	(A) Bone
RPS21	20q13.33	11.28	10.69	10.78	9.84	1.32	0.99	1.08	1.13	0.117	0.31	(A) Bone
PCSK5	9q21.13	1.07	0.71	0.78	0.91	0.69	0.64	0.48	0.16	0.117	0.311	(A) Bone
GGT5	22q11.23	4.68	3.73	4.55	4.52	1.28	1.52	1.33	0.37	0.117	0.312	(A) Bone
STAR	8p11.23	0.25	0.2	0.09	0.15	0.46	0.25	0.14	0.07	0.118	0.312	(A) Bone
MTND1P16	3q13.12	0.07	0.01	0.04	0.03	0.1	0.02	0.08	0.03	0.118	0.312	(A) Bone
RBM3	Xp11.23	6.66	6.15	6.49	6.41	0.68	0.69	0.7	0.37	0.119	0.314	(A) Bone
PCDH20	13q21.2	0.53	0.47	0.2	0.35	0.45	1.08	0.48	0.35	0.119	0.314	(A) Bone
HYDIN2	1q21.1	0.11	0.09	0.06	0.06	0.17	0.08	0.06	0.03	0.12	0.315	(A) Bone
RPS24P14	11p15.4	0.22	0.1	0.08	0.22	0.42	0.17	0.13	0.32	0.12	0.315	(A) Bone
MCF2	Xq27.1	0.1	0.08	0.05	0.02	0.14	0.12	0.06	0.01	0.12	0.316	(A) Bone
C1ORF141	1p31.3	0.04	0.01	0.01	0	0.1	0.01	0.02	0	0.12	0.316	(A) Bone
MKRN2OS	3p25.2	1.3	1.14	0.95	1.22	0.67	0.61	0.63	0.65	0.121	0.317	(A) Bone
TBX15	1p12	1.04	0.85	0.72	0.29	0.59	0.67	0.65	0.2	0.122	0.319	(A) Bone
PPIB	15q22.31	8.97	8.49	8.92	8.8	0.71	0.69	0.69	0.8	0.122	0.319	(A) Bone
IGHV4-34	14q32.33	3.24	1.73	3.13	1.64	2.24	1.77	2.56	2.17	0.122	0.32	(A) Bone
H2AC8	6p22.2	4.35	3.33	4.31	3.82	1.79	1.44	1.45	0.3	0.122	0.32	(A) Bone
PTRHD1	2p23.3	5.06	4.45	4.87	4.23	1.09	0.79	0.79	0.99	0.122	0.32	(A) Bone
MAP1LC3B	16q24.2	4.22	4.01	3.89	3.95	0.41	0.65	0.66	0.14	0.123	0.321	(A) Bone
TXNL1	18q21.31	4.45	4.43	4.19	4.36	0.42	0.47	0.58	0.31	0.123	0.321	(A) Bone
ABCB10P3	15q13.1	0.05	0.01	0.02	0.02	0.08	0.02	0.03	0.02	0.124	0.322	(A) Bone
OR52N2	11p15.4	0.03	0.03	0.01	0.01	0.07	0.05	0.03	0.01	0.124	0.322	(A) Bone
IFI27L1	14q32.12	3.76	3.58	3.36	2.91	0.81	0.96	0.74	0.03	0.124	0.322	(A) Bone
PARVG	22q13.31	2.89	2.25	2.39	2.68	0.96	0.99	1.06	0.01	0.124	0.323	(A) Bone
MVB12A	19p13.11	4.66	4.55	4.24	4.46	0.59	0.72	0.9	0.38	0.124	0.323	(A) Bone
CALHM4	6q22.1	0.14	0.06	0.04	0.05	0.32	0.11	0.08	0.07	0.124	0.323	(A) Bone
PDE6H	12p12.3	0.06	0.03	0.02	0.02	0.1	0.07	0.06	0.02	0.124	0.324	(A) Bone
IGLV5-45	22q11.22	2.21	0.71	1.93	0.7	1.96	0.98	2.58	0.99	0.125	0.324	(A) Bone
ABI3	17q21.32	2.32	1.78	2.24	2.31	0.55	0.84	0.87	0.28	0.125	0.325	(A) Bone
RIN3	14q32.12	2.46	2.27	2.05	2.18	0.6	0.92	0.76	0.27	0.126	0.326	(A) Bone
MRPS18C	4q21.23	4.22	4.21	3.91	3.42	0.59	0.6	0.8	0.77	0.126	0.326	(A) Bone
MARCKS	6q21	5.52	5.36	5.17	4.32	0.57	1.04	0.9	0.33	0.126	0.326	(A) Bone
HCG14	6p22.1	0.54	0.49	0.31	0.45	0.55	0.59	0.31	0.22	0.127	0.327	(A) Bone
ZNF863P	2p16.3	0.02	0	0	0	0.05	0	0	0	0.127	0.328	(A) Bone
LAMTOR1	11q13.4	6.41	5.98	6.29	6.14	0.61	0.49	0.61	0.44	0.127	0.329	(A) Bone
DEFB132	20p13	1.14	0.56	0.77	1.1	1.13	0.52	0.76	0.03	0.127	0.329	(A) Bone
IGKV1-16	2p11.2	3.82	2.01	3.24	2.1	2.44	2.04	2.76	1.21	0.128	0.33	(A) Bone
LINC02692	9q34.3	0.06	0	0.03	0.01	0.12	0.01	0.06	0.02	0.128	0.33	(A) Bone
LILRB4	19q13.42	2.69	2.12	2.21	1.88	0.74	1.2	1.03	0.29	0.129	0.331	(A) Bone
SH3KBP1	Xp22.12	3.39	2.98	2.93	2.53	0.87	0.84	0.95	0.02	0.129	0.331	(A) Bone
BTG1	12q21.33	5.73	5.15	5.72	4.69	0.99	0.8	1.15	0.24	0.129	0.331	(A) Bone
ZBTB7C	18q21.1	2.56	2.16	2.01	1.61	1.1	1.29	0.92	0.11	0.129	0.331	(A) Bone
HNMT	2q22.1	4.36	3.77	3.94	3.48	1.02	0.82	0.98	0.29	0.129	0.331	(A) Bone
FRG1	4q35.2	4.9	4.83	4.65	4.51	0.49	0.46	0.51	0.25	0.129	0.331	(A) Bone
TIMM10	11q12.1	5.71	5.53	5.42	4.68	0.88	0.57	0.65	0.49	0.129	0.332	(A) Bone
LY75	2q24.2	0.86	0.5	0.67	0.37	0.57	0.52	0.54	0.24	0.129	0.332	(A) Bone
APOBEC3G	22q13.1	2.24	1.59	1.87	2	0.77	1.04	0.98	0.64	0.13	0.333	(A) Bone
FUT7	9q34.3	0.34	0.14	0.22	0.15	0.38	0.12	0.27	0.01	0.13	0.333	(A) Bone
WNT10B	12q13.12	0.87	0.64	0.64	0.48	0.43	0.46	0.46	0.14	0.131	0.334	(A) Bone
BRI3	7q21.3	7.07	7.07	6.81	6.37	0.69	0.76	0.54	0.68	0.131	0.335	(A) Bone
MTND2P11	9q31.3	0.09	0	0.02	0.08	0.24	0	0.05	0.11	0.131	0.335	(A) Bone
RPS7	2p25.3	9.87	9.29	9.58	9.11	0.91	0.61	0.9	0.24	0.131	0.335	(A) Bone
TOR1B	9q34.11	4.05	3.51	3.94	4	1.03	0.54	0.64	0.34	0.132	0.336	(A) Bone
MRPL54	19p13.3	5.67	5.47	5.27	5.4	0.71	0.51	0.76	1.05	0.132	0.336	(A) Bone
IFNE	9p21.3	0.13	0.11	0.01	0.09	0.35	0.25	0.05	0.11	0.132	0.337	(A) Bone
HINT2	9p13.3	5.72	5.72	5.28	5.54	1.15	0.55	0.83	0.83	0.132	0.337	(A) Bone
BTNL3	5q35.3	0.16	0.01	0.01	0.01	0.51	0.02	0.03	0.01	0.133	0.337	(A) Bone
RB1-DT	13q14.2	1.52	0.61	0.72	0.4	2.19	1.19	1.29	0.27	0.133	0.338	(A) Bone
RPL30	8q22.2	11.31	10.68	11.19	11.09	1.05	0.39	0.92	0.85	0.133	0.338	(A) Bone
NF1P8	2q21.1	0.05	0.01	0.01	0	0.12	0.01	0.03	0	0.134	0.339	(A) Bone
DNMBP-AS1	10q24.2	1.4	0.84	1.11	0.68	0.88	0.75	0.81	0.46	0.134	0.339	(A) Bone
MINPP1	10q23.2	3.22	2.97	2.76	2.29	0.81	0.66	1.02	0.3	0.134	0.34	(A) Bone
FAM161B	14q24.3	3.77	3.64	3.51	3.57	0.47	0.58	0.42	0.06	0.134	0.34	(A) Bone
C18ORF21	18q12.2	3.41	3.29	3.09	3.37	0.49	0.61	0.64	0.06	0.135	0.34	(A) Bone
IGLV1-47	22q11.22	4.39	2.58	3.83	2.26	2.48	2.3	2.84	3.03	0.135	0.341	(A) Bone
MRPL52	14q11.2	6.11	6.07	5.78	5.22	0.86	0.84	0.72	0.17	0.135	0.341	(A) Bone
ODF2L	1p22.3	3.17	2.94	2.75	3.05	0.67	0.91	0.75	0.44	0.137	0.343	(A) Bone
RPS8	1p34.1	10.81	10.25	10.53	10.71	0.91	0.67	0.75	0.3	0.138	0.346	(A) Bone
RGS3	9q32	4.58	4.35	4.23	4.45	0.57	0.57	0.69	0.02	0.139	0.346	(A) Bone
GZMK	5q11.2	1.34	0.7	1.22	0.67	0.77	0.62	1.16	0.07	0.139	0.347	(A) Bone
RPS19P1	20p11.23	1.51	0.95	1.5	0.78	1.01	0.76	0.98	0.31	0.139	0.347	(A) Bone
LY6E	8q24.3	6.59	6.48	5.95	6.53	1	1.52	1.29	0.1	0.14	0.347	(A) Bone
GSC	14q32.13	1.68	1.18	1.39	1.54	0.68	0.94	0.67	0.56	0.14	0.348	(A) Bone
ELOB	16p13.3	8.1	7.69	7.83	7.24	0.8	0.59	0.74	0.14	0.14	0.348	(A) Bone
HEXIM2	17q21.31	2.22	2.19	1.97	1.9	0.5	0.44	0.55	0.29	0.14	0.349	(A) Bone
NDUFB5	3q26.33	6.06	5.82	5.87	4.67	0.74	0.51	0.96	0.54	0.141	0.349	(A) Bone
ANAPC15	11q13.4	5.43	5.04	5.3	4.84	0.72	0.67	0.51	0.27	0.141	0.35	(A) Bone
SNORA57	11q12.2	11.07	9.06	9.26	8.93	3.66	3.25	3.69	1.92	0.142	0.35	(A) Bone
H4C14	1q21.2	3.87	3.18	3.86	3.31	1.02	1.1	1.18	0.22	0.142	0.351	(A) Bone
H4C15	1q21.2	3.88	3.19	3.87	3.3	1.03	1.11	1.19	0.24	0.142	0.351	(A) Bone
CRH	8q13.1	0.07	0.05	0.01	0.01	0.19	0.14	0.03	0.02	0.142	0.351	(A) Bone
PAX3	2q36.1	0.1	0.08	0.02	0.03	0.26	0.15	0.03	0.04	0.142	0.351	(A) Bone
LEPROT	1p31.3	4.2	3.9	3.93	4.02	0.48	0.47	0.58	0.14	0.142	0.352	(A) Bone
IGKV1D-16	2p11.2	1.83	0.78	1.82	0.54	1.5	1.16	2.07	0.63	0.143	0.352	(A) Bone
COX7BP2	20q11.23	0.39	0.04	0.05	0	1.15	0.17	0.28	0	0.143	0.352	(A) Bone
GTF2IP2	21q11.2	0.08	0.02	0.03	0	0.14	0.04	0.09	0	0.143	0.352	(A) Bone
REP15	12p11.22	0.19	0.13	0.13	0.07	0.15	0.12	0.11	0	0.144	0.353	(A) Bone
KLRC1	12p13	0.26	0.15	0.14	0.11	0.29	0.15	0.2	0.1	0.144	0.354	(A) Bone
RPL9P7	Xp22.11	3.06	2.43	2.36	2.04	1.33	1.21	1.41	0.03	0.144	0.354	(A) Bone
DOK3	5q35.3	2.79	2.24	2.46	2.78	0.61	0.88	0.92	1.02	0.144	0.354	(A) Bone
MSR1	8p22	2.47	2.09	2.22	0.89	0.78	0.98	1.13	0.43	0.145	0.355	(A) Bone
C3ORF33	3q25.31	2.08	1.71	1.98	1.64	0.61	0.48	0.55	0.26	0.145	0.355	(A) Bone
FXYD4	10q11.21	0.35	0.27	0.15	0.23	0.56	0.27	0.21	0.09	0.145	0.355	(A) Bone
IGSF6	16p12.2	2.42	1.94	2.12	1.08	0.69	1.08	1.07	0.21	0.145	0.356	(A) Bone
XCL2	1q24.2	0.9	0.47	0.61	0.42	0.7	0.54	0.7	0.1	0.145	0.356	(A) Bone
RNASEH2C	11q13.1	6.2	5.89	5.76	5.68	0.87	0.64	0.84	0.27	0.145	0.356	(A) Bone
BPGM	7q33	3.72	3.26	3.52	2.91	0.9	0.45	0.72	0.25	0.145	0.356	(A) Bone
GTSF1	12q13.13	0.78	0.52	0.54	0.09	0.46	0.74	0.56	0.09	0.146	0.357	(A) Bone
IGKV1D-13	2p11.2	1.43	0.37	0.92	0.86	1.72	0.73	1.55	1.21	0.146	0.358	(A) Bone
YIPF6	Xq12-q13.1	5.03	4.21	5.02	3.42	1.63	1.16	1.65	0.51	0.147	0.359	(A) Bone
CNIH4	1q42.11	5.06	5.02	4.75	4.05	0.87	0.6	0.83	0.18	0.147	0.359	(A) Bone
TASL	Xp21.2	0.69	0.4	0.51	0.21	0.5	0.37	0.49	0.07	0.147	0.359	(A) Bone
UFC1	1q23.3	6.37	6	6.27	6.02	0.55	0.49	0.56	0.48	0.147	0.359	(A) Bone
RPL24	3q12.3	10.3	9.91	9.92	10.12	0.83	0.53	0.74	0.24	0.148	0.36	(A) Bone
GRM7-AS3	3p26.1	0.04	0	0.01	0.03	0.11	0.01	0.02	0.05	0.148	0.36	(A) Bone
IL1RAPL1	Xp21.3-p21.2	0.49	0.18	0.48	0.16	0.51	0.17	0.57	0.1	0.148	0.36	(A) Bone
THAP12P4	11p14.3	0.02	0	0.01	0.01	0.03	0.01	0.01	0.02	0.148	0.36	(A) Bone
TMEM263	12q23.3	4.39	3.96	4.17	3.9	0.62	0.46	0.7	0.69	0.149	0.361	(A) Bone
LINC00189	21q21.3	0.16	0.06	0.08	0.09	0.23	0.08	0.12	0.03	0.149	0.361	(A) Bone
TDRD3	13q21.2	2.88	2.69	2.57	2.82	0.65	0.55	0.52	0.03	0.149	0.362	(A) Bone
PAPSS2	10q23.2-q23.31	2.3	2.19	1.82	1.19	0.92	1.01	1.15	0.51	0.15	0.363	(A) Bone
CPNE5	6p21.2	1.32	0.87	1.31	1.25	0.53	0.62	0.82	0.21	0.15	0.363	(A) Bone
CWF19L1	10q24.31	4.13	3.87	3.41	3.16	1.8	1.48	1.08	0.06	0.15	0.363	(A) Bone
COL5A1	9q34.3	5.23	4.9	4.4	4.82	1.82	1.54	1.39	1.26	0.151	0.365	(A) Bone
PJA1	Xq13.1	3.97	3.54	3.39	3.31	1.1	0.64	1.18	0.35	0.151	0.365	(A) Bone
MRPS21	1q21.2	5.75	5.5	5.42	5.24	0.81	0.61	0.53	0	0.151	0.365	(A) Bone
IGHV3-43	14q32.33	1.32	0.36	1.22	0.24	1.5	0.5	1.78	0.34	0.151	0.365	(A) Bone
NPHS1	19q13.12	0.14	0.08	0.04	0.01	0.19	0.21	0.16	0.01	0.151	0.365	(A) Bone
UQCR11	19p13.3	6.9	6.58	6.44	6.81	1.13	0.56	0.76	0.01	0.152	0.365	(A) Bone
KLRC2	12p13.2	0.54	0.49	0.16	0.09	1.1	1.02	0.3	0.04	0.152	0.366	(A) Bone
SNORA73B	1p35.3	4.42	2.27	3.83	3.7	3.09	2.64	3.19	1.52	0.152	0.366	(A) Bone
MAGED2	Xp11.21	7.04	6.38	6.7	6.75	0.84	0.83	1.03	0.99	0.153	0.367	(A) Bone
STX18	4p16.3-p16.2	4.09	3.83	3.88	3.74	0.43	0.64	0.41	0.31	0.154	0.368	(A) Bone
COX14	12q13.12	5.92	5.81	5.6	5.4	0.73	0.45	0.64	0.26	0.154	0.369	(A) Bone
HCG22	6p21.33	0.25	0.09	0.25	0.09	0.24	0.2	0.31	0.04	0.154	0.369	(A) Bone
IQSEC2	Xp11.22	3.31	2.79	3.03	3.2	0.71	0.92	0.74	0.41	0.154	0.369	(A) Bone
GMPR	6p22.3	5.59	4.58	5.45	4.78	1.48	1.79	1.51	0.77	0.155	0.37	(A) Bone
STK17A	7p13	2.54	2.39	2.3	2.11	0.39	0.38	0.56	0.02	0.155	0.37	(A) Bone
LSM2	6p21.33	5.34	5.29	5.02	4.92	0.75	0.59	0.63	0.25	0.156	0.372	(A) Bone
MTRNR2L10	Xp11.21	0.41	0.25	0.21	0.3	0.55	0.2	0.29	0.2	0.156	0.372	(A) Bone
NLRP3	1q44	0.54	0.4	0.39	0.46	0.27	0.29	0.31	0.22	0.157	0.374	(A) Bone
IL21R	16p12.1	0.67	0.43	0.41	0.35	0.39	0.76	0.45	0.31	0.158	0.374	(A) Bone
TRDV2	14q11.2	0.17	0.03	0.11	0.12	0.28	0.07	0.19	0.09	0.159	0.376	(A) Bone
GCA	2q24.2	3.65	3.32	3.38	2.71	0.89	0.64	0.64	0.19	0.159	0.376	(A) Bone
TERC	3q26.2	0.74	0.31	0.68	0.15	0.74	0.32	0.79	0.21	0.161	0.379	(A) Bone
SYCE1L	16q23.1	2.56	2.17	1.79	2.42	1.58	1.87	1.25	1.23	0.162	0.38	(A) Bone
BMP2KL	Xq13.2	0.36	0.02	0.02	0	1.21	0.02	0.03	0	0.162	0.38	(A) Bone
NPY6R	5q31.2	0.47	0.15	0.09	0.27	1.3	0.17	0.14	0.05	0.162	0.38	(A) Bone
TIMM8BP2	Xq26.2	1.72	1.59	0.96	0.67	1.98	1.68	1.25	0.95	0.162	0.38	(A) Bone
KRT16	17q21.2	0.66	0.63	0.17	0.26	1.43	1.02	0.72	0.09	0.162	0.381	(A) Bone
SORCS3	10q25.1	0.15	0.14	0.03	0.03	0.39	0.33	0.06	0.02	0.163	0.382	(A) Bone
RPS10P1	6p21	1.96	1.24	1.89	1.23	1.31	1.06	1.1	0.6	0.163	0.382	(A) Bone
TMPRSS11A	4q13.2	0.03	0.01	0.01	0.02	0.07	0.02	0.02	0.03	0.163	0.382	(A) Bone
ADAP2	17q11.2	2.08	1.65	1.88	1.61	0.55	0.82	0.65	0.26	0.165	0.385	(A) Bone
GRN	17q21.31	7.39	7.11	6.97	6.44	0.75	0.74	1.02	0.64	0.165	0.385	(A) Bone
C2ORF76	2q14.2	3.71	3.22	3.52	2.83	0.84	0.9	0.81	0.26	0.165	0.385	(A) Bone
ATP6V1F	7q32.1	7.5	7.23	7.23	6.87	0.64	0.43	0.62	0.29	0.166	0.386	(A) Bone
TMEM101	17q21.31	4.33	3.92	4.16	3.68	0.65	0.36	0.75	0.05	0.166	0.386	(A) Bone
TNFRSF8	1p36.22	0.34	0.15	0.3	0.09	0.37	0.12	0.32	0.05	0.166	0.387	(A) Bone
RPS26P3	9p23	2.82	2.57	2.26	1.2	1.47	1.35	1.26	0.85	0.166	0.387	(A) Bone
FAM221B	9p13.3	0.41	0.26	0.23	0.18	0.51	0.25	0.23	0.18	0.166	0.387	(A) Bone
GPR27	3p13	2.22	1.64	2.22	1.68	0.73	0.85	1.15	0.18	0.167	0.389	(A) Bone
GPR82	Xp11.4	0.22	0.11	0.18	0.07	0.13	0.11	0.21	0	0.167	0.389	(A) Bone
ANOS1	Xp22.31	2.3	1.65	2.04	1.7	0.92	0.81	1.03	0.24	0.168	0.39	(A) Bone
DPEP1	16q24.3	1.64	1.02	1.13	1.2	1.28	1.38	0.82	1.15	0.168	0.39	(A) Bone
FTLP19	10p13	0.19	0.05	0.05	0.06	0.47	0.08	0.12	0.09	0.168	0.39	(A) Bone
OR2A15P	7q35	0.01	0	0	0.01	0.03	0.01	0.01	0.02	0.168	0.39	(A) Bone
UBE2V2	8q11.21	5.5	5.46	5.32	4.25	0.73	0.8	0.82	0.81	0.169	0.391	(A) Bone
GUSBP10	7p11.2	0	0	0	0	0.02	0	0	0	0.169	0.391	(A) Bone
KLRG1	12p13.31	1.06	0.93	0.76	0.71	0.57	0.52	0.6	0.08	0.169	0.391	(A) Bone
GPR183	13q32.3	1.4	0.96	1.08	0.52	0.63	0.57	0.99	0.02	0.169	0.392	(A) Bone
ADAMTSL4-AS1	1q21.2	0.55	0.37	0.34	0.37	0.57	0.39	0.28	0.24	0.17	0.392	(A) Bone
ZDHHC3	3p21.31	4.87	4.66	4.56	4.82	0.62	0.44	0.62	0.03	0.17	0.392	(A) Bone
EFNB3	17p13.1	1.35	1.2	0.94	1.32	0.7	0.93	0.82	1.42	0.171	0.394	(A) Bone
DLEU7	13q14.3	0.2	0.2	0.14	0.08	0.11	0.23	0.11	0.03	0.171	0.394	(A) Bone
POSTN	13q13.3	5.14	4.69	4.21	4.13	1.86	1.61	1.82	0.3	0.171	0.394	(A) Bone
SERF2	15q15.3	10.46	10.18	10.12	10.34	0.6	0.7	0.69	0.2	0.171	0.394	(A) Bone
DAPP1	4q23	0.99	0.79	0.65	0.26	0.85	0.68	0.65	0.13	0.171	0.394	(A) Bone
IGLV3-10	22q11.22	3.22	1.52	2.83	2.56	2.44	2.04	2.69	3.07	0.172	0.395	(A) Bone
IGKV1D-8	2p11.2	0.63	0.12	0.45	0.18	0.71	0.31	0.89	0.26	0.172	0.396	(A) Bone
CAPNS2	16q12.2	0.22	0.04	0.02	0.2	0.73	0.06	0.03	0.29	0.173	0.396	(A) Bone
HLA-N	6p22.1	1.84	1.11	0.36	0	4.12	3.13	1.79	0	0.173	0.397	(A) Bone
CRISP3	6p12.3	4.86	2.76	3.58	4.6	3.19	3.4	3.27	3.43	0.174	0.398	(A) Bone
ARHGAP31	3q13.32-q13.33	1.73	1.28	1.52	1.72	0.56	0.75	0.71	0.02	0.174	0.398	(A) Bone
DPM3	1q22	8.15	7.57	7.62	7.33	1.38	1.1	0.96	0.27	0.175	0.399	(A) Bone
P3H2	3q28	3.02	1.91	2.57	2.78	1.53	1.35	1.77	0.07	0.176	0.4	(A) Bone
CYRIA	2p24.2	2.27	1.76	2.23	2.27	0.72	0.89	0.83	0.36	0.176	0.4	(A) Bone
HOXC9	12q13.13	1.61	1.16	1.37	0.4	0.82	1.44	0.76	0.2	0.177	0.402	(A) Bone
IGLL5	22q11.22	4.77	3.08	4.52	3.23	2.35	2.28	2.97	3.8	0.177	0.402	(A) Bone
GTF2H5	6q25.3	3.76	3.46	3.44	2.91	0.74	0.59	0.79	0.12	0.178	0.403	(A) Bone
SAMD9L	7q21.2	1.72	1.48	1.29	1.18	0.98	0.98	0.69	0.32	0.178	0.403	(A) Bone
TRPM1	15q13.3	0.14	0.09	0.05	0	0.31	0.13	0.09	0	0.179	0.404	(A) Bone
RPLP2	11p15.5	10.77	10.47	10.39	9.84	0.95	0.85	0.79	0.24	0.179	0.404	(A) Bone
DSG3	18q12.1	0.26	0.06	0.05	0.13	0.77	0.1	0.1	0.06	0.18	0.405	(A) Bone
H2BC3	6p22.2	0.28	0.12	0.2	0.17	0.3	0.2	0.2	0.13	0.18	0.405	(A) Bone
COX16	14q24.2	5.49	5.21	5.16	4.53	0.65	0.63	0.9	0.58	0.18	0.405	(A) Bone
CORO1A	16p11.2	4	3.16	3.43	3.11	1.52	0.96	1.45	0.1	0.18	0.406	(A) Bone
C1QC	1p36.12	5.83	5.21	5.28	4.4	1.06	1.53	1.4	0.18	0.181	0.406	(A) Bone
PGBP	1p13.2	0.08	0.01	0.03	0.04	0.18	0.02	0.08	0.01	0.181	0.407	(A) Bone
GON7	14q32.12	3.46	3.32	3.12	2.9	0.67	0.6	0.76	0.56	0.181	0.407	(A) Bone
RBM45	2q31.2	2.97	2.86	2.77	2.56	0.56	0.34	0.37	0.6	0.181	0.407	(A) Bone
RPL7	8q21.11	10.74	10.09	10.67	10.59	0.97	0.86	1.1	0.83	0.181	0.407	(A) Bone
SNHG10	14q32.13	4.75	4.09	3.95	3.26	1.82	1.86	1.51	0.36	0.182	0.408	(A) Bone
ANXA2P3	10q21.3	0.02	0.02	0.01	0.01	0.04	0.04	0.02	0.02	0.183	0.409	(A) Bone
PSMA4	15q25.1	6.7	6.65	6.4	6.38	0.66	0.58	0.62	0.53	0.183	0.409	(A) Bone
GPNMB	7p15.3	5.05	5.05	4.48	4.26	0.96	1.67	1.34	0.09	0.183	0.409	(A) Bone
RUNX3	1p36.11	1.58	1.2	1.2	0.91	0.6	0.83	0.88	0.18	0.183	0.409	(A) Bone
PTCRA	6p21.1	0.5	0.26	0.35	0.14	0.5	0.29	0.38	0.2	0.183	0.409	(A) Bone
PRDX5	11q13.1	7.38	7.07	7.06	6.93	0.69	0.64	0.66	0	0.183	0.409	(A) Bone
LINC01550	14q32.2	0.49	0.41	0.28	0.48	0.35	0.69	0.33	0.55	0.183	0.409	(A) Bone
BIRC2	11q22.2	4.09	3.73	3.88	4.03	0.6	0.49	0.54	0.45	0.184	0.41	(A) Bone
H2AC21	1q21.2	0.53	0.27	0.4	0.2	0.55	0.29	0.37	0.17	0.184	0.41	(A) Bone
HSD17B1	17q21.2	2.08	1.76	1.98	1.9	0.58	0.34	0.45	0.46	0.184	0.41	(A) Bone
IGLC1	22q11.22	7.23	5.23	6.61	5.14	2.82	2.86	3.25	4.9	0.184	0.411	(A) Bone
ABRAXAS1	4q21.23	2.16	1.93	1.85	1.94	0.53	0.57	0.65	0.68	0.185	0.411	(A) Bone
CNTNAP3	9p12	0.9	0.78	0.57	0.63	0.5	1.04	0.6	0.22	0.185	0.411	(A) Bone
RAD17P2	13q14.2	0.06	0.03	0.03	0	0.12	0.04	0.04	0	0.185	0.411	(A) Bone
IGLC2	22q11.22	8.5	6.41	7.88	6.35	2.89	3.27	3.38	3.97	0.185	0.411	(A) Bone
TNFRSF17	16p13.13	0.84	0.31	0.76	0.25	0.81	0.7	0.97	0.29	0.186	0.412	(A) Bone
CD209	19p13.2	0.91	0.52	0.73	0.47	0.58	0.47	0.69	0.07	0.186	0.412	(A) Bone
UQCC2	6p21.31	6.94	6.79	6.51	5.92	1.18	0.9	0.9	0.75	0.186	0.412	(A) Bone
ENTHD1	22q13.1	0.06	0.03	0.03	0.03	0.09	0.02	0.04	0.03	0.186	0.412	(A) Bone
IGLV2-18	22q11.22	2.36	1.2	1.98	0.14	2.08	1.71	2.2	0.19	0.187	0.413	(A) Bone
USE1	19p13.11	4.51	4.25	4.31	4.05	0.58	0.39	0.48	0.35	0.187	0.413	(A) Bone
C16ORF92	16p11.2	0.32	0.14	0.01	0.01	1.07	0.48	0.03	0.01	0.188	0.414	(A) Bone
ADAM21	14q24.2	0.24	0.16	0.15	0.1	0.22	0.13	0.17	0.03	0.188	0.414	(A) Bone
SMIM26	20p11.23	6.63	6.35	6.3	5.74	0.89	0.52	0.78	0.18	0.188	0.414	(A) Bone
CCN5	20q13.12	1.31	0.81	0.96	1.17	0.77	0.6	0.91	1.02	0.189	0.414	(A) Bone
AIDA	1q41	5.95	5.12	5.53	5.61	1.26	0.82	1.36	0.74	0.189	0.414	(A) Bone
ELP2	18q12.2	5.37	4.98	5.35	5.15	0.67	0.64	0.63	0.03	0.19	0.414	(A) Bone
CLEC2B	12p13.31	2.11	1.62	1.75	2.01	0.64	1.01	0.88	0.1	0.19	0.414	(A) Bone
STX11	6q24.2	1	0.82	0.76	0.54	0.47	0.56	0.52	0.06	0.193	0.416	(A) Bone
TRBV30	7q34	0.6	0.14	0.48	0.04	0.94	0.33	0.7	0.06	0.193	0.416	(A) Bone
IGLV10-54	22q11.22	1.58	0.54	1.37	0.69	1.51	0.61	1.93	0.97	0.193	0.417	(A) Bone
TRIB2	2p24.3	3.52	2.82	3.51	3.31	1.07	1.52	1.13	0.12	0.194	0.417	(A) Bone
PRND	20p13	0.66	0.25	0.5	0.15	0.89	0.43	0.54	0.16	0.194	0.418	(A) Bone
CHCHD6	3q21.3	4.22	3.94	4.21	3.44	0.72	0.55	0.66	0.03	0.195	0.419	(A) Bone
GIMAP2	7q36.1	2.36	1.89	1.99	2.01	0.73	0.99	0.84	0.12	0.195	0.42	(A) Bone
TMEM126A	11q14.1	4.61	4.36	4.46	3.81	0.66	0.44	0.58	0.02	0.195	0.42	(A) Bone
MED14OS	Xp11.4	0.59	0.39	0.5	0.37	0.34	0.23	0.32	0.19	0.196	0.42	(A) Bone
SNRPGP5	10p13	3.43	3.41	2.36	1.03	3.03	3.02	2.3	1.46	0.197	0.421	(A) Bone
PNLIPRP2	10q25.3	0.08	0.01	0.04	0.06	0.13	0.02	0.12	0.08	0.197	0.422	(A) Bone
CKAP4	12q23.3	5.53	5.34	5.23	4.82	0.66	0.82	0.65	0.45	0.197	0.422	(A) Bone
INPP5D	2q37.1	2.7	2.01	2.44	2.62	0.96	1.02	1.1	0.08	0.197	0.422	(A) Bone
IGLL1	22q11.23	0.65	0.11	0.45	0.16	0.89	0.2	0.91	0.07	0.198	0.422	(A) Bone
EBLN1	10p12.31	0.02	0	0	0.02	0.08	0.02	0.01	0.02	0.198	0.423	(A) Bone
CALHM6	6q22.1	1.97	1.65	1.52	0.98	0.72	1.02	1.13	0.18	0.199	0.424	(A) Bone
IAH1	2p25.1	5.18	5.01	4.96	4.28	0.65	0.57	0.68	0.04	0.199	0.424	(A) Bone
MARCHF3	5q23.2	2.19	2.01	1.83	1.26	0.81	0.96	0.81	0.9	0.199	0.425	(A) Bone
BCL2L14	12p13.2	0.97	0.67	0.65	0.27	0.98	0.57	0.56	0.01	0.199	0.425	(A) Bone
NEDD8	14q12	7.06	6.84	6.8	6.62	0.53	0.44	0.61	0.14	0.2	0.425	(A) Bone
TMC8	17q25.3	1.51	0.93	1.35	1.35	0.84	0.57	0.99	0.04	0.2	0.426	(A) Bone
SCNM1	1q21.3	5.1	5.01	4.84	5.06	0.53	0.52	0.53	0.05	0.201	0.427	(A) Bone
RPS26P47	13q32.3	2.68	2.23	2.07	1.89	1.26	1.35	1.19	0.39	0.202	0.428	(A) Bone
NUDT14	14q32.33	4.99	4.89	4.62	4.9	0.84	0.69	0.74	0.68	0.202	0.428	(A) Bone
IFNGR1	6q23.3	4.86	4.77	4.56	4.14	0.62	0.52	0.83	0.54	0.203	0.43	(A) Bone
IGHV1-58	14q32.33	1.36	0.34	1.13	0.65	1.58	0.47	1.84	0.92	0.204	0.43	(A) Bone
CD37	19q13.33	3.16	2.35	3.03	2.63	1.11	1.01	1.48	0.33	0.204	0.43	(A) Bone
IGKV3D-15	2p11.2	3.74	2.22	3.66	2.18	2.26	2.4	2.96	1.13	0.204	0.431	(A) Bone
SIGLECL1	19q13.41	0.01	0	0	0	0.02	0.01	0.01	0	0.206	0.432	(A) Bone
PIK3CD	1p36.22	1.75	1.25	1.42	1.64	0.94	0.59	0.85	0.64	0.206	0.433	(A) Bone
STMP1	7q33	5.48	5.46	5.3	4.67	0.55	0.72	0.59	0.12	0.207	0.434	(A) Bone
RPL7P41	12q13.13	0.06	0.04	0.02	0.01	0.13	0.1	0.03	0.02	0.207	0.434	(A) Bone
IGHV3-33	14q32.33	3.79	2.42	3.67	1.56	2.49	2.33	2.72	1.82	0.208	0.435	(A) Bone
FAM66D	8p23.1	0.75	0.63	0.51	0.53	0.55	0.53	0.42	0.16	0.208	0.435	(A) Bone
GJA5	1q21.2	2.01	1.43	1.85	1.51	0.84	0.85	0.98	0.45	0.208	0.435	(A) Bone
RPSAP43	6q21	0.03	0.02	0.01	0.02	0.06	0.03	0.03	0.03	0.208	0.436	(A) Bone
LINC01555	1p22.3	0.01	0.01	0	0	0.02	0.01	0.01	0	0.208	0.436	(A) Bone
MTND2P25	Xq11.1	0.03	0	0.01	0.01	0.09	0	0.03	0.01	0.209	0.437	(A) Bone
ARL6IP4	12q24.31	7.3	7.09	6.97	7.27	0.68	0.52	0.7	0.01	0.21	0.438	(A) Bone
GM2A	5q33.1	4.39	3.96	4.26	3.82	0.54	1.07	0.66	0.31	0.211	0.439	(A) Bone
SLC35D2	9q22.32	3.89	3.83	3.64	3.68	0.64	0.66	0.41	0.39	0.211	0.439	(A) Bone
IGHG2	14q32.33	6.53	4.64	5.78	4.63	2.86	3.07	3.07	1.76	0.211	0.44	(A) Bone
STX19	3q11.2	2.57	1.95	2.49	2.37	1.1	1.11	0.94	0.14	0.211	0.44	(A) Bone
NDUFB7	19p13.12	8.21	7.85	7.82	7.83	0.91	0.59	0.8	0.09	0.211	0.44	(A) Bone
KLHL18	3p21.31	3.52	3.5	3.25	2.72	0.91	0.66	0.65	0.23	0.212	0.441	(A) Bone
TYR	11q14.3	0.11	0.02	0.01	0.01	0.37	0.03	0.02	0.01	0.213	0.443	(A) Bone
ZFAS1	20q13.13	6.82	6.39	6.37	6	1.04	1.11	0.92	0.28	0.213	0.443	(A) Bone
RPL18A	19p13.11	11.17	10.6	10.84	10.66	1.02	0.59	0.97	0.31	0.214	0.443	(A) Bone
H3P6	2q31.1	6.5	6.46	6.17	5.62	0.81	0.62	0.96	0.15	0.215	0.446	(A) Bone
ZNF608	5q23.2	2.42	2.23	1.96	2.08	0.79	1.08	0.97	0.21	0.216	0.446	(A) Bone
CR1	1q32.2	0.43	0.2	0.28	0.03	0.51	0.25	0.43	0.03	0.216	0.447	(A) Bone
CCNQP3	13q12.11	0.04	0.02	0.02	0.02	0.06	0.03	0.04	0.02	0.216	0.447	(A) Bone
MAP4K4	2q11.2	4.62	4.55	4.39	3.83	0.72	0.66	0.61	0.32	0.216	0.447	(A) Bone
DACH2	Xq21.2	0.26	0.24	0.07	0.11	0.69	0.47	0.07	0.01	0.216	0.447	(A) Bone
RPLP1	15q23	10.34	9.76	10.19	9.98	0.91	0.72	0.96	0.14	0.217	0.448	(A) Bone
MICB	6p21.33	1.03	0.95	0.76	0.78	0.59	0.68	0.53	0.41	0.218	0.449	(A) Bone
RPL35P6	8p22	0.28	0.14	0.09	0.06	0.64	0.29	0.16	0.08	0.218	0.449	(A) Bone
SH3GL2	9p22.2	1.05	0.98	0.61	0.47	0.79	1.29	0.98	0.07	0.218	0.449	(A) Bone
CLTA	9p13.3	7.2	7.15	6.93	6.9	0.74	0.38	0.56	0.17	0.219	0.45	(A) Bone
EDA	Xq13.1	2.24	1.57	2.13	1.52	1.21	1.07	1.12	0.32	0.219	0.451	(A) Bone
GABARAPL2	16q23.1	6.16	5.75	6.02	5.61	0.57	0.57	0.78	0.15	0.219	0.451	(A) Bone
CGRRF1	14q22.2	3.14	3.04	2.87	2.89	0.57	0.48	0.57	0.14	0.22	0.451	(A) Bone
MRPL24	1q23.1	6.93	6.44	6.82	6.09	1.02	1.04	0.77	0.68	0.22	0.451	(A) Bone
FAM83B	6p12.1	0.24	0.12	0.05	0.19	0.61	0.21	0.22	0.27	0.22	0.452	(A) Bone
LYRM4	6p25.1	4.36	3.92	4.07	4.34	0.87	0.76	0.69	0.11	0.221	0.452	(A) Bone
GFRA1	10q25.3	1.2	1.03	0.8	1.04	0.72	1.1	0.78	0.2	0.222	0.453	(A) Bone
ESPNL	2q37.3	0.33	0.33	0.16	0.08	0.31	0.78	0.24	0	0.222	0.454	(A) Bone
SPSB2	12p13.31	2.43	2.25	2.12	2.02	0.68	0.56	0.63	0.43	0.222	0.454	(A) Bone
ELOVL3	10q24.32	0.34	0.23	0.22	0.08	0.24	0.34	0.3	0.03	0.223	0.455	(A) Bone
TINF2	14q12	4.7	4.52	4.44	4.52	0.58	0.49	0.51	0.1	0.223	0.455	(A) Bone
EEF1D	8q24.3	9.78	9.21	9.45	9.65	1.04	0.54	0.98	0.27	0.223	0.455	(A) Bone
MRPL33	2p23.2	7.12	6.73	6.72	6.42	0.87	0.67	0.99	0.21	0.224	0.456	(A) Bone
RPL15P2	14q32.13	1.15	0.87	0.8	0.43	1.03	0.54	0.7	0.07	0.224	0.456	(A) Bone
ZNF90	19p12	1.05	0.86	0.78	1	0.75	0.57	0.43	0.45	0.225	0.457	(A) Bone
TFEC	7q31.2	1.07	0.63	0.83	0.25	0.49	0.55	1	0.1	0.225	0.457	(A) Bone
RMRP	9p13.3	4.66	4.21	4.6	2.01	1.83	1.32	1.97	2.84	0.225	0.457	(A) Bone
GGTLC3	22q11.21	0.41	0.31	0.23	0.33	0.54	0.31	0.28	0.17	0.226	0.459	(A) Bone
DLG3-AS1	Xq13.1	1.53	1.11	1.2	0.19	1.31	1.02	0.93	0.26	0.226	0.459	(A) Bone
KRT1	12q13.13	0.74	0.6	0.43	0.28	0.83	0.65	0.56	0.12	0.227	0.46	(A) Bone
LGALS9	17q11.2	4.56	4.36	4.03	3.59	1.15	1.55	1.08	0.27	0.227	0.46	(A) Bone
OR2L13	1q44	0.15	0.08	0.05	0.05	0.33	0.19	0.11	0.01	0.227	0.46	(A) Bone
CMPK2	2p25.2	1.87	1.75	1.52	1.13	0.92	0.94	0.73	0.43	0.228	0.461	(A) Bone
DCTN3	9p13.3	6.46	6.08	6.17	5.82	0.8	0.65	0.74	0.19	0.228	0.461	(A) Bone
CXCR2P1	2q35	0.83	0.72	0.61	0.08	0.58	0.82	0.58	0.04	0.228	0.462	(A) Bone
CCDC140	2q36.1	0.01	0.01	0	0.01	0.02	0.03	0.01	0.01	0.229	0.462	(A) Bone
RNF7	3q23	5.78	5.58	5.52	5.07	0.59	0.53	0.7	0.17	0.229	0.462	(A) Bone
FUT4	11q21	0.94	0.86	0.77	0.63	0.46	0.33	0.34	0.07	0.23	0.463	(A) Bone
TANK	2q24.2	4.2	3.9	3.95	3.64	0.68	0.71	0.58	0.06	0.23	0.463	(A) Bone
PRDX4	Xp22.11	6.91	6.76	6.63	5.73	0.92	0.5	0.98	0.44	0.23	0.464	(A) Bone
POLR1D	13q12.2	6.34	6.3	6.07	5.87	0.65	0.61	0.65	0.69	0.233	0.467	(A) Bone
FBXO36	2q36.3	1.47	1.14	1.45	1.14	0.52	0.45	0.69	0.13	0.234	0.468	(A) Bone
IGLC3	22q11.22	8.61	6.67	7.91	6.61	2.84	3.1	3.34	3.89	0.235	0.47	(A) Bone
IFIT3	10q23.31	2.76	2.5	2.27	2.03	0.87	1.38	1.02	0.16	0.235	0.47	(A) Bone
VAV1	19p13.3	1.62	1.24	1.29	1.02	0.69	0.74	0.85	0.23	0.235	0.47	(A) Bone
PYM1	12q13.2	5.1	4.77	4.99	4.95	0.67	0.47	0.44	0.27	0.236	0.471	(A) Bone
RSL24D1P8	19p13.2	0.17	0.05	0.08	0.13	0.33	0.08	0.12	0.18	0.236	0.471	(A) Bone
IGKC	2p11.2	9.89	7.8	8.98	8.11	3.14	3.09	3.58	1.96	0.236	0.471	(A) Bone
NBPF4	1p13.3	0.12	0.06	0.07	0.11	0.16	0.12	0.1	0.02	0.237	0.473	(A) Bone
NQO2	6p25.2	4.45	4.19	4.09	4.21	0.76	0.77	0.74	0.79	0.237	0.473	(A) Bone
MFAP3L	4q33	1.31	1.28	1.07	1.06	0.39	0.78	0.54	0.39	0.238	0.473	(A) Bone
RN7SK	6p12.2	7.49	6.78	7.24	5.76	1.24	1.2	1.74	0.63	0.238	0.474	(A) Bone
GLT8D1	3p21.1	5.47	5.4	5.23	5.42	0.66	0.34	0.48	0.09	0.239	0.475	(A) Bone
DNAJC27-AS1	2p23.3	4.31	3.1	3.77	3.52	2.21	1.6	1.88	0.55	0.239	0.475	(A) Bone
RPL35P4	7p15.2	0.49	0.21	0.31	0.44	0.7	0.26	0.38	0.36	0.239	0.475	(A) Bone
CAMK2D	4q26	3.99	3.46	3.75	2.88	0.87	0.63	1.23	0.12	0.239	0.475	(A) Bone
ZNF630	Xp11.23	1.71	1.45	1.69	1.5	0.46	0.52	0.44	0.32	0.239	0.475	(A) Bone
UBAC1	9q34.3	4.54	4.44	4.29	4.34	0.61	0.49	0.52	0.14	0.24	0.476	(A) Bone
PDE6G	17q25.3	0.85	0.73	0.6	0.5	0.36	0.44	0.67	0.43	0.24	0.476	(A) Bone
FAM205C	9p13.3	0	0	0	0	0.01	0.01	0	0.01	0.24	0.477	(A) Bone
MDK	11p11.2	8.54	8.28	7.9	6.72	1.87	1.14	1.68	0.07	0.241	0.477	(A) Bone
RPL22L1	3q26.2	6.11	5.37	5.7	4.96	1.36	1.4	1.3	0.31	0.242	0.478	(A) Bone
RGSL1	1q25.3	0.1	0.09	0.06	0.06	0.15	0.09	0.07	0.05	0.242	0.478	(A) Bone
SLC66A1L	3q25.32	0.29	0.27	0.16	0.24	0.24	0.57	0.21	0.09	0.243	0.48	(A) Bone
HMGB1P7	10p11.22	0.04	0.04	0.01	0.02	0.1	0.05	0.03	0.03	0.244	0.48	(A) Bone
TRAPPC4	11q23.3	5.34	4.98	5.32	5.19	0.74	0.54	0.59	0.36	0.244	0.481	(A) Bone
RPS3AP52	13q21.33	0.36	0.22	0.1	0	0.91	0.3	0.24	0	0.244	0.481	(A) Bone
SPATA31E1	9q22.1	0.02	0.02	0.01	0	0.03	0.02	0.03	0	0.245	0.481	(A) Bone
ZNF705D	8p23.1	0	0	0	0	0.01	0	0	0	0.245	0.482	(A) Bone
KCNG4	16q24.1	0.01	0.01	0.01	0	0.03	0.03	0.01	0.01	0.245	0.482	(A) Bone
GAST	17q21.2	0.04	0.03	0.01	0.01	0.13	0.07	0.03	0.01	0.245	0.482	(A) Bone
SWSAP1	19p13.2	1.84	1.64	1.64	1.71	0.54	0.38	0.37	0.66	0.247	0.484	(A) Bone
ATP6V1H	8q11.23	5.18	4.74	4.77	4.68	1.03	0.75	0.9	0.31	0.247	0.485	(A) Bone
C1ORF53	1q31.3	2.84	2.58	2.36	2.2	0.91	1.06	1.08	1.93	0.249	0.487	(A) Bone
FUNDC2	Xq28	6.16	6.12	5.91	5.79	0.61	0.5	0.64	0.18	0.249	0.487	(A) Bone
ANKRD18DP	3q29	0.07	0.06	0.04	0.02	0.06	0.12	0.06	0.03	0.25	0.488	(A) Bone
RCSD1	1q24.2	2.21	1.75	2.13	1.45	0.78	0.89	0.94	0.45	0.25	0.489	(A) Bone
SFTPD	10q22.3	0.72	0.39	0.63	0.6	0.53	0.25	0.61	0.41	0.251	0.489	(A) Bone
TMEM210	9q34.3	1.44	0.99	1.22	1.02	0.92	0.89	0.58	0.4	0.251	0.489	(A) Bone
S100Z	5q13.3	0.14	0.1	0.1	0.02	0.12	0.18	0.1	0.01	0.251	0.49	(A) Bone
SCGB1C1	11p15.5	0.23	0.13	0.02	0.19	0.78	0.28	0.07	0.26	0.252	0.49	(A) Bone
RPS27A	2p16.1	9.75	9.29	9.55	9.51	0.85	0.59	0.75	0.54	0.253	0.492	(A) Bone
CHCHD5	2q14.1	4.95	4.86	4.62	4.53	0.83	0.7	0.71	0.44	0.253	0.492	(A) Bone
RPL31P63	Xq13.1	1.29	0.53	1.23	0.7	1.58	0.82	1.39	0.34	0.253	0.492	(A) Bone
ANGPTL5	11q22.1	0.12	0.02	0.09	0.03	0.13	0.04	0.19	0.04	0.253	0.492	(A) Bone
RPL9P8	15q25.2	5.59	4.96	5.41	4.43	1.11	1.04	1.26	2.72	0.254	0.492	(A) Bone
SNRPGP9	2q13	1.89	1.11	1.06	0.04	2.6	1.85	1.67	0.05	0.255	0.494	(A) Bone
RPS15	19p13.3	10.86	10.31	10.7	10.68	1.13	0.53	0.84	0.52	0.255	0.494	(A) Bone
OTOP3	17q25.1	0.21	0.07	0.04	0.01	0.67	0.15	0.08	0.01	0.255	0.494	(A) Bone
C9ORF47	9q22.1	0.26	0.19	0.15	0.22	0.27	0.18	0.27	0.19	0.256	0.495	(A) Bone
RPL19	17q12	10.89	10.49	10.84	10.86	0.82	0.46	0.66	0.51	0.256	0.495	(A) Bone
TMEM86A	11p15.1	2.22	1.83	2.11	1.97	0.68	0.63	0.61	0.61	0.256	0.495	(A) Bone
ISCA1	9q21.33	4.84	4.51	4.69	4.18	0.72	0.47	0.65	0.02	0.257	0.497	(A) Bone
C16ORF91	16p13.3	3.67	3.38	3.66	3.16	0.63	0.43	0.66	0.5	0.258	0.497	(A) Bone
CMC1	3p24.1	5.46	5.32	5.15	4.48	0.94	0.5	0.93	0.13	0.258	0.497	(A) Bone
MRPL41	9q34.3	6.62	6	6.35	6.14	0.98	0.87	1.11	0.38	0.258	0.498	(A) Bone
TIMD4	5q33.3	0.77	0.69	0.45	0.1	0.77	1.13	0.66	0.07	0.258	0.498	(A) Bone
RPS15AP1	20p11.23	3.42	2.7	3	3.08	1.44	0.78	1.22	0.56	0.259	0.498	(A) Bone
CPPED1	16p13.12	3.42	3.11	2.99	3.06	0.67	1.15	0.97	0.99	0.259	0.498	(A) Bone
PTPN6	12p13.31	4.96	4.93	4.64	4.39	0.64	0.55	0.93	0.47	0.259	0.499	(A) Bone
TMEM216	11q13.1	3.72	3.41	3.72	3.67	0.62	0.48	0.57	0.21	0.259	0.499	(A) Bone
BABAM1	19p13.11	5.69	5.59	5.47	5.09	0.5	0.46	0.65	0.19	0.259	0.499	(A) Bone
YPEL5	2p23.1	5.16	4.81	5.11	5.08	0.59	0.34	0.68	0.29	0.26	0.5	(A) Bone
ZSCAN4	19q13.43	0.17	0.02	0.03	0.11	0.57	0.02	0.05	0.02	0.261	0.501	(A) Bone
SNX20	16q12.1	1.21	0.86	0.91	0.76	0.63	0.62	0.79	0.31	0.261	0.501	(A) Bone
ATP5MK	10q24.33	8.7	8.38	8.33	7.92	0.85	0.67	0.95	0.45	0.261	0.501	(A) Bone
VCAN	5q14.2-q14.3	4.3	3.55	3.77	3.07	1.47	1.67	1.43	0.83	0.262	0.502	(A) Bone
MLANA	9p24.1	0.29	0.16	0.13	0.16	0.62	0.1	0.12	0.02	0.262	0.502	(A) Bone
CCKAR	4p15.2	0.18	0.09	0.05	0.02	0.38	0.26	0.21	0.02	0.263	0.502	(A) Bone
WDR83OS	19p13.13	6.87	6.56	6.65	6.75	0.54	0.46	0.62	0.25	0.263	0.502	(A) Bone
HOXC11	12q13.13	0.57	0.52	0.34	0.53	0.49	0.87	0.38	0.31	0.263	0.502	(A) Bone
OTULINL	5p15.2	3.48	2.75	3.46	2.88	1.06	1.07	1.61	0.59	0.263	0.502	(A) Bone
GALNT15	3p25.1	0.71	0.57	0.51	0.49	0.47	0.52	0.38	0.03	0.264	0.503	(A) Bone
RPL26P3	14q12	0.09	0.01	0.02	0.04	0.27	0.06	0.08	0.05	0.264	0.504	(A) Bone
RPS15P5	3p14.3	0.42	0.23	0.32	0.24	0.4	0.2	0.31	0.09	0.265	0.504	(A) Bone
TM4SF20	2q36.3	0.41	0.32	0.05	0.06	1.36	0.8	0.17	0.02	0.265	0.504	(A) Bone
IGHG1	14q32.33	8.45	6.29	7.85	7.25	3.07	3.2	3.96	1.75	0.265	0.504	(A) Bone
HUS1B	6p25.3	0.13	0.12	0.05	0.11	0.29	0.15	0.08	0.01	0.265	0.505	(A) Bone
FAM120B	6q27	3.92	3.81	3.67	3.87	0.5	0.58	0.57	0.11	0.266	0.505	(A) Bone
TRAPPC13	5q12.3	3.39	3.18	3.04	2.97	1.15	0.56	0.54	0.43	0.266	0.505	(A) Bone
MX1	21q22.3	3.47	3.35	2.9	2.95	1.33	1.43	1.24	0.21	0.266	0.506	(A) Bone
TREX1	3p21.31	5.2	4.65	4.92	5.13	0.85	1.07	0.92	0.56	0.267	0.507	(A) Bone
ADPRM	17p13.1	2.58	2.09	2.4	2.57	0.96	0.56	0.79	0	0.269	0.509	(A) Bone
TMED3	15q25.1	6.53	6	6.26	6.28	0.84	0.87	0.91	0.9	0.269	0.509	(A) Bone
NLRP14	11p15.4	0.07	0.06	0.02	0.04	0.18	0.14	0.06	0.06	0.269	0.509	(A) Bone
COX5BP7	22q13.1	0.15	0	0.06	0	0.39	0	0.23	0	0.269	0.51	(A) Bone
MTND1P35	11q14.3	0.15	0.01	0.12	0.13	0.26	0.04	0.24	0.09	0.27	0.51	(A) Bone
TRIM31	6p22.1	0.44	0.41	0.11	0.19	1.35	0.52	0.13	0.2	0.271	0.512	(A) Bone
SCN1A	2q24.3	0.09	0.06	0.02	0	0.24	0.13	0.05	0.01	0.271	0.512	(A) Bone
RPL29P3	14q13.3	0.5	0.23	0.34	0.36	0.66	0.27	0.36	0.22	0.272	0.513	(A) Bone
SPATA4	4q34.2	0.28	0.15	0.21	0.08	0.3	0.14	0.24	0.04	0.272	0.513	(A) Bone
APRT	16q24.3	6.94	6.42	6.7	6.41	0.81	1.12	0.88	0.64	0.272	0.513	(A) Bone
TMEM14DP	10q21.3	0.93	0.59	0.65	0.41	0.91	0.49	0.66	0.16	0.272	0.513	(A) Bone
NECAP2	1p36.13	4.55	4.52	4.36	4.53	0.39	0.27	0.55	0.19	0.273	0.514	(A) Bone
SMIM29	6p21.31	4.85	4.33	4.67	4.56	0.92	0.58	0.91	0.26	0.273	0.514	(A) Bone
HTR7P1	12p13.1	1.34	1	1.17	1.28	0.56	0.67	0.55	0.24	0.274	0.516	(A) Bone
ADAM18	8p11.22	0.25	0.05	0.06	0.01	0.77	0.11	0.14	0.02	0.275	0.516	(A) Bone
IGHM	14q32.33	4.9	3.58	4.49	2.81	2.14	1.93	2.81	1.83	0.275	0.517	(A) Bone
SMIM7	19p13.11	5.53	5.17	5.42	5.14	0.61	0.54	0.66	0.52	0.276	0.518	(A) Bone
ADAM12	10q26.2	1.7	1.39	1.56	0.25	1.09	1.03	1.07	0.21	0.276	0.518	(A) Bone
TRAM1L1	4q26	1.75	1.16	1.59	1.73	0.89	0.93	1.07	0.34	0.278	0.52	(A) Bone
EEF1B2	2q33.3	8.21	7.77	8.15	8.2	0.7	0.49	0.88	0.29	0.278	0.52	(A) Bone
BRK1	3p25.3	7.46	7.09	7.37	7.18	0.68	0.55	0.65	0.19	0.278	0.52	(A) Bone
NLRP9	19q13.42	0.12	0.06	0.08	0.1	0.17	0.07	0.07	0.01	0.278	0.52	(A) Bone
ZNF32	10q11.21	4.36	4.2	4.05	4.36	0.65	0.55	0.79	0.01	0.279	0.52	(A) Bone
RPL6	12q24.13	10.23	9.81	10.14	9.94	0.73	0.61	0.76	0.3	0.279	0.521	(A) Bone
OR7E24	19p13.2	0.01	0.01	0	0.01	0.04	0.02	0.01	0.01	0.279	0.521	(A) Bone
NAALADL2-AS2	3q26.3	0.55	0.02	0.45	0.01	0.98	0.03	1.07	0.01	0.279	0.521	(A) Bone
MOB1B	4q13.3	2.5	2.43	2.49	1.62	0.56	0.55	0.69	0	0.279	0.521	(A) Bone
ATP5MG	11q23.3	7.16	6.87	6.9	6.09	0.99	0.7	0.86	0.3	0.279	0.521	(A) Bone
GPRC6A	6q22.1	0.06	0.03	0.01	0.01	0.21	0.05	0.02	0.01	0.28	0.521	(A) Bone
COMMD9	11p13	4.6	4.57	4.37	4.19	0.6	0.57	0.57	0	0.28	0.522	(A) Bone
IGHV3-13	14q32.33	1.24	0.43	1.17	0.42	1.46	0.5	1.8	0.59	0.28	0.522	(A) Bone
PSCA	8q24.3	4.92	3.33	3.92	3.42	3.05	2.44	2.93	2.18	0.281	0.523	(A) Bone
NDUFA2	5q31.3	6.92	6.73	6.58	6.09	0.96	0.79	0.82	0.34	0.282	0.523	(A) Bone
IGKJ2	2p11.2	11.52	7.73	9.82	0.06	8.75	9.92	9.82	0.09	0.282	0.523	(A) Bone
CLEC6A	12p13.31	0.03	0.02	0.01	0	0.05	0.05	0.02	0	0.282	0.523	(A) Bone
RAD51B	14q24.1	3.64	3.03	3.32	2.49	1.29	0.73	1.29	1.13	0.283	0.525	(A) Bone
SLFN13	17q12	1.8	1.77	1.37	1.4	1.23	1.17	0.9	0.1	0.284	0.525	(A) Bone
AADACL2	3q25.1	0.03	0	0	0	0.09	0.01	0.02	0	0.284	0.526	(A) Bone
CDH5	16q21	3.52	2.96	3.44	3.44	0.88	1.23	0.95	0.9	0.284	0.526	(A) Bone
RPL35P8	22q13.33	0.89	0.38	0.76	0.53	0.89	0.43	0.98	0.27	0.285	0.526	(A) Bone
C22ORF42	22q12.3	0.35	0.14	0.24	0.06	0.56	0.2	0.32	0.01	0.285	0.527	(A) Bone
IL7R	5p13.2	1.33	0.83	1.09	0.52	0.98	0.65	1.02	0.19	0.285	0.527	(A) Bone
H2BC10	6p22.2	0.15	0.05	0.11	0.03	0.23	0.11	0.14	0.05	0.288	0.53	(A) Bone
FSCN1	7p22.1	4.27	3.95	3.79	3.53	0.89	0.99	1.22	0.67	0.288	0.53	(A) Bone
NT5C3B	17q21.2	5.51	5.12	5.45	5.4	0.69	0.64	0.71	0.31	0.288	0.53	(A) Bone
KRT16P3	17p11.2	0.11	0.04	0.03	0.06	0.33	0.04	0.11	0.02	0.289	0.531	(A) Bone
SIGLEC14	19q13.41	0.79	0.58	0.59	0.21	0.65	0.49	0.52	0.02	0.29	0.532	(A) Bone
RNASET2	6q27	5.83	5.63	5.51	5.65	0.54	0.89	0.71	0.46	0.29	0.532	(A) Bone
RPS26P2	9p21.1	0.36	0.17	0.14	0.2	0.62	0.22	0.46	0.02	0.29	0.532	(A) Bone
IGKV2-40	2p11.2	1.52	0.71	1.24	0.07	1.54	1.14	1.76	0.1	0.291	0.533	(A) Bone
EXT2	11p11.2	4.58	4.21	4.45	4.41	0.66	0.52	0.64	0.13	0.292	0.534	(A) Bone
LAMTOR5	1p13.3	6.41	6.27	6.12	5.82	0.84	0.6	0.68	0	0.292	0.535	(A) Bone
TIPARP-AS1	3q25.31	2.21	1.67	1.86	1.64	1.19	0.73	0.99	1.02	0.292	0.535	(A) Bone
SSR2	1q22	8.22	7.86	8.08	7.74	0.73	0.63	0.62	0.55	0.292	0.535	(A) Bone
ZNF729	19p12	0.04	0.01	0.01	0	0.13	0.01	0.01	0.01	0.292	0.535	(A) Bone
RPS3AP5	10q23.1	1.86	1.26	1.62	1.15	1.12	0.8	1.11	0.44	0.293	0.535	(A) Bone
TMEM128	4p16.3	3.99	3.57	3.92	3.79	0.73	0.66	0.79	0.42	0.293	0.535	(A) Bone
AADAT	4q33	3.06	2.43	3.06	2.62	1.09	1.06	1.34	1.77	0.293	0.536	(A) Bone
TSPAN17	5q35.2	4.44	4.12	4.21	4.26	0.63	0.65	0.58	0.8	0.293	0.536	(A) Bone
NOX5	15q23	0.56	0.43	0.37	0.35	0.5	0.46	0.36	0.46	0.293	0.536	(A) Bone
SLC2A3	12p13.31	2.45	2.17	2.08	1.78	0.76	0.91	0.94	0.23	0.293	0.536	(A) Bone
IGHV3-53	14q32.33	1.92	0.94	1.56	0.46	2.03	1.92	1.7	0.65	0.294	0.536	(A) Bone
LYVE1	11p15.4	1.18	1.05	0.86	0.65	0.81	0.64	0.75	0.3	0.295	0.538	(A) Bone
GPR143	Xp22.2	2.03	1.54	1.78	1.4	0.94	0.84	0.9	0.26	0.295	0.538	(A) Bone
PSMB9	6p21.32	4.59	4.44	4.05	3.91	0.94	1.52	1.37	0.19	0.296	0.539	(A) Bone
ALG14	1p21.3	3.51	3.33	3.47	2.74	0.47	0.47	0.71	0.6	0.296	0.539	(A) Bone
RPL10	Xq28	10.82	10.32	10.68	10.44	0.53	0.88	1.02	0.1	0.296	0.539	(A) Bone
MUC19	12q12	0.32	0.19	0.08	0.07	0.82	0.55	0.23	0.02	0.297	0.54	(A) Bone
MRPL35P2	10q21.3	0.87	0.48	0.65	0.61	0.86	0.51	0.64	0.15	0.297	0.54	(A) Bone
CLEC7A	12p13.2	1.73	1.65	1.34	1.28	0.7	1.36	0.9	0.06	0.298	0.54	(A) Bone
NDUFB11	Xp11.3	7.91	7.55	7.66	7.59	0.8	0.5	0.65	0.47	0.298	0.54	(A) Bone
ADAM2	8p11.22	0.97	0.47	0.65	0.22	1.25	0.6	0.94	0.13	0.298	0.541	(A) Bone
RPS3P1	20p12.1	2.55	1.06	1.71	2.32	2.99	2.34	2.53	3.28	0.299	0.541	(A) Bone
TLR1	4p14	1.12	0.93	0.87	0.71	0.61	0.54	0.59	0.2	0.299	0.542	(A) Bone
ARHGEF7-IT1	13q34	0.06	0.01	0.03	0.03	0.13	0.03	0.05	0.01	0.299	0.542	(A) Bone
H2AC13	6p22.1	1.72	1.41	1.58	0.53	1.01	0.93	0.91	0.04	0.299	0.542	(A) Bone
C1QB	1p36.12	6.16	5.68	5.63	4.78	1.11	1.65	1.51	0.1	0.3	0.543	(A) Bone
BAK1	6p21.31	3.13	2.96	2.84	2.82	0.55	0.54	0.72	0.28	0.3	0.543	(A) Bone
H2AC14	6p22.1	0.73	0.65	0.7	0.11	0.46	0.44	0.45	0.15	0.302	0.545	(A) Bone
HNRNPA1P26	Xq22.1	0.05	0.02	0.02	0.01	0.14	0.03	0.03	0.01	0.302	0.546	(A) Bone
MMP1	11q22.2	0.56	0.54	0.34	0.07	0.83	0.58	0.41	0.1	0.302	0.546	(A) Bone
RPP21	6p22.1	6.51	6.44	6.21	6.16	0.83	0.34	0.78	0.11	0.302	0.546	(A) Bone
TPTE	21p11.2	0.35	0.05	0.28	0.02	0.7	0.09	0.56	0.02	0.302	0.546	(A) Bone
MRPL23	11p15.5	6.34	6.26	6.04	5.85	0.86	0.74	0.67	0.35	0.303	0.546	(A) Bone
INHCAP	3q22.1	0.34	0.19	0.27	0.14	0.3	0.17	0.29	0.09	0.304	0.547	(A) Bone
KCNMB2	3q26.32	0.98	0.92	0.57	0.47	1.12	1.3	0.83	0.5	0.304	0.547	(A) Bone
MPDU1	17p13.1	5.07	4.88	4.75	4.75	0.66	0.55	0.75	1.42	0.304	0.548	(A) Bone
LAMTOR5P1	1p31.3	0.42	0.1	0.23	0.23	0.82	0.29	0.5	0.32	0.305	0.549	(A) Bone
IL10RA	11q23.3	2.13	1.66	1.86	1.48	0.73	0.92	0.99	0.13	0.305	0.549	(A) Bone
HSH2D	19p13.11	2.65	2.19	2.41	2.63	0.87	0.72	0.81	1.42	0.306	0.549	(A) Bone
IGKV1D-43	2p11.2	0.11	0.01	0.07	0	0.27	0.02	0.14	0	0.306	0.549	(A) Bone
PAGE1	Xp11.23	0.14	0.03	0.06	0	0.34	0.04	0.15	0	0.306	0.55	(A) Bone
IGHVIII-25-1	14q32.33	1.56	0.37	1.39	1.32	2.01	1.53	2.39	1.86	0.307	0.551	(A) Bone
TBCAP1	Xp21.1	0.83	0.65	0.66	0.16	0.53	0.58	0.59	0.22	0.308	0.552	(A) Bone
TTTY2B	Yp11.2	0.05	0.02	0	0	0.17	0.06	0.02	0	0.308	0.552	(A) Bone
NKX6-2	10q26.3	0.11	0.05	0.03	0.1	0.32	0.07	0.04	0.14	0.309	0.552	(A) Bone
SPRED1	15q14	1.97	1.74	1.67	1.61	0.56	0.87	0.69	0.16	0.309	0.553	(A) Bone
H4C3	6p22.2	0.96	0.64	0.94	0.35	0.82	0.55	0.73	0.35	0.31	0.554	(A) Bone
MED11	17p13.2	3.75	3.59	3.45	3.6	0.79	0.64	0.62	0.58	0.311	0.555	(A) Bone
MCTP1	5q15	2.2	1.92	1.89	2.16	0.71	0.76	0.75	0.02	0.311	0.555	(A) Bone
MTLN	2q13	6.01	5.69	5.6	5.75	1.11	0.68	0.89	0	0.312	0.556	(A) Bone
CGB1	19q13.33	0.13	0.11	0.04	0	0.34	0.16	0.12	0	0.312	0.556	(A) Bone
TRAV13-2	14q11.2	0.74	0.35	0.58	0.2	0.72	0.37	0.83	0.15	0.312	0.556	(A) Bone
TRMT9B	8p22	0.11	0.03	0.01	0.03	0.41	0.09	0.04	0.04	0.314	0.558	(A) Bone
FAM207CP	21q11.2	0.09	0.09	0.06	0	0.13	0.1	0.09	0	0.314	0.558	(A) Bone
FAM20C	7p22.3	4.46	4.14	4.04	4.05	1.03	1.13	0.86	0.41	0.314	0.558	(A) Bone
DRAP1	11q13.1	6.41	6.22	6.17	6.08	0.62	0.51	0.56	0.44	0.314	0.558	(A) Bone
AFP	4q13.3	0.54	0.52	0.23	0.02	1.2	0.62	0.62	0.02	0.315	0.558	(A) Bone
GNG13	16p13.3	0.87	0.49	0.7	0.26	0.9	0.54	0.69	0.16	0.315	0.558	(A) Bone
TMEM9	1q32.1	6.26	5.83	6.17	5.71	0.83	0.8	0.84	0.16	0.315	0.558	(A) Bone
ADAMTS7	15q25.1	1.6	1.29	1.3	1.59	0.74	0.79	0.67	0.48	0.315	0.559	(A) Bone
C1QTNF5	11q23.3	4.17	3.64	3.72	3.95	1.03	1.41	1.11	0.24	0.316	0.56	(A) Bone
LDHB	12p12.1	6.41	6.01	5.76	6.04	1.23	1.8	1.51	0.18	0.316	0.56	(A) Bone
HINT1	5q23.3	7.66	7.44	7.32	7.22	0.89	0.61	0.8	0.48	0.316	0.56	(A) Bone
KIR2DL1	19q13.42	0.02	0.01	0.01	0	0.03	0.01	0.02	0	0.316	0.56	(A) Bone
IGKV3-7	2p11.2	0.51	0.05	0.4	0	0.92	0.22	0.95	0	0.317	0.561	(A) Bone
IZUMO2	19q13.33	0.11	0.05	0	0.1	0.43	0.18	0	0.14	0.318	0.562	(A) Bone
SCARNA13	14q32.12	2.62	1.81	2.24	2.57	1.56	1.2	1.44	0.07	0.319	0.563	(A) Bone
TSPAN19	12q21.31	0.43	0.13	0.27	0.18	0.78	0.15	0.44	0.17	0.319	0.563	(A) Bone
PRR4	12p13.2	3.33	3.29	3.08	2.97	0.8	0.63	0.58	0.19	0.32	0.564	(A) Bone
LINC01547	21q22.3	1.64	1.39	1.42	1.24	0.57	0.69	0.54	0.2	0.321	0.565	(A) Bone
H3C7	6p22.2	0.38	0.26	0.26	0.04	0.42	0.27	0.33	0.06	0.321	0.565	(A) Bone
MROH9	1q24.3	0.04	0.02	0.02	0	0.08	0.02	0.03	0.01	0.321	0.565	(A) Bone
VAV3	1p13.3	1.95	1.29	1.59	1.52	1.31	1.27	1.07	0.38	0.322	0.566	(A) Bone
NDUFB8	10q24.31	7.09	6.97	6.79	7.05	0.74	0.66	0.69	0.46	0.322	0.566	(A) Bone
SNORD116-21	15q11.2	0	0	0	0	0	0	0	0	0.323	0.567	(A) Bone
HYAL2	3p21.31	4.68	4.4	4.48	4.02	0.59	0.63	0.73	0.56	0.323	0.568	(A) Bone
OR7E94P	4q21.21	0.44	0.01	0.41	0.21	0.95	0.06	0.87	0.12	0.323	0.568	(A) Bone
BNIP1	5q35.1	3.36	3.31	3.16	2.89	0.65	0.46	0.53	0.51	0.323	0.568	(A) Bone
TSSC4	11p15.5	5.04	4.86	4.74	4.52	0.75	0.7	0.72	0.97	0.324	0.568	(A) Bone
PNLIP	10q25.3	0.25	0.13	0.13	0.01	0.4	0.31	0.21	0.02	0.324	0.568	(A) Bone
FAM182B	20p11.1	0.62	0.59	0.44	0.36	0.41	0.57	0.42	0.13	0.325	0.569	(A) Bone
PLEKHO1	1q21.2	3.94	3.69	3.59	3.81	0.55	0.92	0.91	0.29	0.325	0.57	(A) Bone
RPS15AP40	Xp21.1	0.44	0.27	0.25	0.2	0.64	0.21	0.37	0.1	0.327	0.571	(A) Bone
PFDN4	20q13.2	5.41	5.24	5.2	4.37	0.92	0.59	0.84	0.38	0.327	0.571	(A) Bone
ATF7IP2	16p13.2-p13.13	1.95	1.88	1.48	1.28	1.09	1.17	1.29	0.16	0.327	0.572	(A) Bone
EFNA4	1q21.3	3.62	3	3.25	3.47	0.98	1.14	1.26	0.11	0.328	0.572	(A) Bone
NFAM1	22q13.2	1.17	0.92	0.95	0.78	0.63	0.67	0.53	0.39	0.328	0.572	(A) Bone
RPL26P34	13q12.12	0.16	0	0.1	0.13	0.35	0	0.3	0	0.328	0.572	(A) Bone
WDR64	1q43	0.07	0.03	0.04	0.01	0.13	0.06	0.05	0.01	0.328	0.572	(A) Bone
FPR3	19q13.41	2.02	1.76	1.93	0.96	0.77	1.01	0.87	0.1	0.328	0.572	(A) Bone
MYO1E	15q22.2	4.75	4.59	4.32	4.06	1.21	1	1	0.12	0.328	0.572	(A) Bone
SLC26A3	7q22.3-q31.1	0.97	0.3	0.68	0.05	1.64	0.97	1.15	0.02	0.329	0.573	(A) Bone
AGAP1-IT1	2q37.2	0.43	0.25	0.27	0.08	0.68	0.22	0.31	0.05	0.329	0.573	(A) Bone
ITGAD	16p11.2	0.42	0.19	0.37	0.07	0.48	0.27	0.49	0.07	0.33	0.574	(A) Bone
RPL7P44	13q22.3	0.15	0.07	0.04	0.03	0.46	0.09	0.08	0.01	0.33	0.574	(A) Bone
PTGFR	1p31.1	0.99	0.41	0.88	0.97	1.13	0.83	1.07	1.06	0.331	0.575	(A) Bone
DOCK2	5q35.1	1.67	1.26	1.45	0.93	0.76	0.83	0.89	0.03	0.331	0.575	(A) Bone
STK32B	4p16.2	0.6	0.47	0.38	0.27	0.51	0.96	0.31	0.02	0.332	0.576	(A) Bone
SDSL	12q24.13	3.73	3.28	3.5	3.09	0.88	0.98	0.82	1.25	0.332	0.576	(A) Bone
TBCAP2	1p36.21	0.22	0.15	0.02	0	0.78	0.56	0.06	0	0.332	0.576	(A) Bone
SNHG7	9q34.3	5.52	5.11	5.29	4.9	1.02	0.52	0.75	0.04	0.332	0.576	(A) Bone
RPL36A	Xq22.1	11.01	10.64	10.68	10.61	0.84	0.68	0.86	0.84	0.333	0.577	(A) Bone
CD99	Xp22.32 and Yp11.3	8.01	7.79	7.69	7.74	0.63	0.7	0.8	0.23	0.333	0.577	(A) Bone
H4C2	6p22.2	1.2	0.86	0.88	0.32	1.18	0.75	0.82	0.21	0.334	0.578	(A) Bone
MRPL53	2p13.1	6.41	6.4	6.13	5.9	0.93	0.51	0.77	0.17	0.334	0.578	(A) Bone
BTF3P7	6p25.1	0.28	0.15	0.18	0.2	0.3	0.17	0.26	0.14	0.334	0.579	(A) Bone
FGL2	7q11.23	1.91	1.57	1.52	1.24	0.83	1.17	0.98	0.06	0.335	0.579	(A) Bone
GSTO3P	3q22.1	0.07	0.05	0.03	0.05	0.1	0.09	0.05	0.07	0.335	0.579	(A) Bone
PRKX-AS1	Xp22.33	0.01	0	0	0	0.03	0	0.01	0	0.335	0.579	(A) Bone
PLIN3	19p13.3	4.33	4.07	4.05	4.04	0.52	0.45	0.81	0.26	0.335	0.579	(A) Bone
NT5M	17p11.2	2.13	1.72	2.01	2.1	0.72	0.74	0.74	0.38	0.335	0.579	(A) Bone
TMEM251	14q32.12	4.32	4.02	4.11	3.74	0.63	0.54	0.75	0.45	0.337	0.581	(A) Bone
RPL8P2	21q22.11	1.42	0.94	1.27	1.31	0.92	0.44	0.93	0.42	0.338	0.582	(A) Bone
C3AR1	12p13.31	1.91	1.55	1.68	1.13	0.7	0.86	0.9	0.15	0.339	0.583	(A) Bone
KRCC1	2p11.2	3.89	3.62	3.55	3.47	0.45	0.64	1	0.12	0.339	0.583	(A) Bone
EPSTI1	13q14.11	2.03	2.01	1.78	1.02	0.75	1.22	0.92	0.48	0.343	0.587	(A) Bone
C11ORF65	11q22.3	0.65	0.55	0.54	0.2	0.48	0.27	0.38	0	0.343	0.587	(A) Bone
LINC00167	11q24.3	0.29	0.15	0.23	0.13	0.39	0.12	0.2	0.02	0.343	0.588	(A) Bone
OR11H4	14q11.2	0.02	0.02	0.01	0.02	0.06	0.04	0.02	0	0.343	0.588	(A) Bone
RPL37	5p13.1	10.29	9.84	10.19	9.71	1.07	0.86	0.79	0.95	0.344	0.588	(A) Bone
LINC00534	8q21.3	0.12	0.11	0.04	0	0.35	0.24	0.07	0	0.344	0.588	(A) Bone
MAJIN	11q13.1	0.57	0.4	0.38	0.08	0.62	0.59	0.45	0.04	0.344	0.589	(A) Bone
EMILIN2	18p11.32-p11.31	2.08	1.66	1.87	1.75	0.76	0.71	0.78	0.9	0.344	0.589	(A) Bone
FMNL1	17q21.31	2.3	1.89	2.01	1.93	0.73	0.79	0.9	0.21	0.345	0.589	(A) Bone
TRPC6	11q22.1	0.97	0.7	0.76	0.86	0.58	0.8	0.47	0.04	0.345	0.589	(A) Bone
OSBP2	22q12.2	2.34	2.04	2.01	1.76	1.1	0.8	0.67	0.43	0.345	0.59	(A) Bone
CCDC83	11q14.1-q14.2	0.35	0.29	0.21	0.18	0.44	0.44	0.24	0.23	0.346	0.59	(A) Bone
ARHGDIB	12p12.3	6.36	5.75	6.07	5.8	0.71	1.41	1.22	0.33	0.346	0.591	(A) Bone
IGHG3	14q32.33	5.44	4.11	5.42	4.81	2.7	2.53	2.8	2.11	0.347	0.591	(A) Bone
PLAAT3	11q12.3-q13.1	4.35	4.31	3.93	3.61	1.08	1.26	1.2	0.56	0.347	0.591	(A) Bone
IGHV3-20	14q32.33	1.04	0.37	0.82	0.16	1.58	0.85	1.28	0.22	0.347	0.591	(A) Bone
ZEB2-AS1	2q22.3	0.62	0.29	0.5	0.4	0.68	0.42	0.57	0.23	0.347	0.591	(A) Bone
LY6D	8q24.3	0.49	0.24	0.09	0.2	1.53	0.55	0.51	0.24	0.347	0.591	(A) Bone
C10ORF99	10q23.1	0.27	0.11	0.01	0.19	1.11	0.31	0.03	0.27	0.348	0.592	(A) Bone
LY9	1q23.3	0.84	0.49	0.84	0.49	0.64	0.44	0.88	0.11	0.349	0.593	(A) Bone
PARP15	3q21.1	1.19	0.82	1.1	1.08	0.82	0.55	0.63	0.17	0.349	0.594	(A) Bone
GZMA	5q11.2	2.08	1.51	1.67	1.1	1.02	1.64	1.27	0.55	0.35	0.595	(A) Bone
RPL35P1	1q43	0.83	0.47	0.57	0.57	1.2	0.33	0.43	0.76	0.353	0.597	(A) Bone
FBXL5	4p15.32	5.04	4.85	4.82	5.03	0.54	0.41	0.58	0.23	0.353	0.598	(A) Bone
ATRAID	2p23.3	6.56	6.44	6.3	6.28	0.69	0.72	0.59	0.04	0.354	0.599	(A) Bone
DBI	2q14.2	8.68	8.23	8.48	7.57	1.08	1.14	1.08	0.37	0.355	0.6	(A) Bone
NOP10	15q14	7.16	7.07	6.87	7.08	0.68	0.77	0.71	0.28	0.356	0.601	(A) Bone
CNEP1R1	16q12.1	2.64	2.64	2.44	2.42	0.53	0.44	0.61	0.16	0.356	0.601	(A) Bone
FAM86DP	3p12.3	2.21	1.94	2.21	2	0.59	0.8	0.47	0.42	0.356	0.601	(A) Bone
FCRL6	1q23.2	0.44	0.24	0.41	0.19	0.42	0.27	0.44	0.11	0.357	0.602	(A) Bone
LIPA	10q23.31	4.5	4.31	4.16	3.89	0.71	0.96	0.92	0.54	0.357	0.602	(A) Bone
GPSM1	9q34.3	3.87	3.37	3.61	3.82	0.75	0.78	1.07	0.01	0.357	0.602	(A) Bone
SEMA3D	7q21.11	0.98	0.65	0.65	0.41	0.92	0.92	0.83	0.37	0.357	0.603	(A) Bone
ABCB10	1q42.13	2.77	2.55	2.49	2.37	0.9	0.48	0.62	0.15	0.359	0.604	(A) Bone
LYN	8q12.1	3.73	3.68	3.39	3.06	0.73	1	1.03	0.51	0.359	0.604	(A) Bone
ADORA3	1p13.2	1.97	1.89	1.72	0.93	0.69	0.87	1.08	0	0.36	0.605	(A) Bone
BGN	Xq28	7.94	7.34	7.35	7.65	1.51	1.48	1.46	0.39	0.361	0.606	(A) Bone
ERV3-1	7q11.21	2.92	2.89	2.79	1.89	0.88	0.84	0.76	0.1	0.361	0.606	(A) Bone
BOLA2	16p11.2	3	2.93	2.68	2.41	1	0.66	0.84	0.93	0.362	0.607	(A) Bone
CCDC158	4q21.1	0.15	0.14	0.09	0.1	0.14	0.11	0.16	0.09	0.362	0.607	(A) Bone
IFT20	17q11.2	5.04	4.76	4.87	4.86	0.57	0.36	0.59	0.31	0.363	0.608	(A) Bone
FAM89B	11q13.1	5.8	5.7	5.49	5.71	0.74	0.62	0.8	0.19	0.363	0.608	(A) Bone
ATP6AP2	Xp11.4	5.72	5.39	5.63	5.15	0.61	0.45	0.83	0.41	0.363	0.608	(A) Bone
FUNDC1	Xp11.3	3.81	3.53	3.67	3.18	0.66	0.45	0.7	0.45	0.364	0.608	(A) Bone
CARD17	11q22.3	0.12	0.03	0.08	0.04	0.24	0.05	0.15	0.06	0.364	0.609	(A) Bone
MRPS28	8q21.13	6.65	6.37	6.32	6.06	1	0.61	0.83	0.01	0.364	0.609	(A) Bone
SNAPIN	1q21.3	5.19	5	5	4.65	0.67	0.34	0.59	0.04	0.364	0.609	(A) Bone
COL1A2	7q21.3	8.03	7.17	7.1	7.45	3.49	1.71	1.46	0.52	0.365	0.609	(A) Bone
BBS12	4q27	0.84	0.78	0.71	0.8	0.31	0.32	0.31	0.24	0.365	0.609	(A) Bone
COX7C	5q14.3	9.12	8.89	8.84	8.76	0.68	0.68	0.73	0.08	0.365	0.609	(A) Bone
RPL29P22	11q12.3	0.09	0.03	0.05	0.07	0.14	0.06	0.1	0.11	0.366	0.61	(A) Bone
CRTAM	11q24.1	0.51	0.32	0.4	0.2	0.3	0.39	0.43	0.02	0.367	0.611	(A) Bone
ZRANB3	2q21.3	1.59	1.34	1.58	1.32	0.53	0.45	0.58	0.61	0.367	0.611	(A) Bone
STK17B	2q32.3	2.57	2.29	2.47	1.82	0.52	0.64	0.83	0.32	0.368	0.612	(A) Bone
SLC25A38	3p22.1	4.43	4.17	4.43	4.33	0.59	0.39	0.55	0.12	0.37	0.614	(A) Bone
IFI27	14q32.12	6.51	5.94	5.89	5.58	1.4	2.1	1.49	0.56	0.37	0.614	(A) Bone
KRTAP5-4	11p15.5	0.03	0.01	0.01	0.01	0.09	0.03	0.03	0.01	0.371	0.615	(A) Bone
OSTCP1	6q25.3	0.58	0.44	0.55	0.17	0.43	0.19	0.42	0.13	0.371	0.615	(A) Bone
DUSP28	2q37.3	2.65	2.57	2.47	1.93	0.72	0.49	0.63	0.12	0.372	0.616	(A) Bone
CETN4P	4q27	0.08	0.02	0.05	0.03	0.14	0.06	0.1	0.05	0.372	0.616	(A) Bone
RPS20P24	9q21.13	0.68	0.48	0.41	0.38	0.92	0.6	0.45	0.35	0.372	0.616	(A) Bone
LGMN	14q32.12	6.14	5.89	5.92	5.26	0.83	0.62	0.86	0.77	0.373	0.617	(A) Bone
MT-ATP6	mitochondria	8	7.35	7.6	7.81	1.23	1.33	1.28	0.83	0.374	0.618	(A) Bone
RPS26P6	8q22.3	8.63	8.53	7.85	8.17	2.05	1.87	2.13	0.31	0.375	0.618	(A) Bone
CD52	1p36.11	4.43	3.53	4.01	3.8	1.59	1.12	1.9	0.44	0.375	0.618	(A) Bone
SMIM27	9p21.1	3.41	2.98	3.12	3.4	0.95	1	0.83	0.46	0.375	0.619	(A) Bone
RPL24P2	20p11.23	2.48	2.05	2.25	2	0.92	0.69	0.86	0	0.376	0.62	(A) Bone
RPL13AP2	14q21.3	0.32	0.19	0.31	0.05	0.36	0.16	0.35	0.08	0.376	0.62	(A) Bone
SHISA7	19q13.42	0.13	0.12	0.06	0.05	0.21	0.24	0.13	0.02	0.376	0.62	(A) Bone
ADGRF1	6p12.3	1.56	0.83	1.07	1.32	1.86	1.1	1.35	0.85	0.377	0.621	(A) Bone
LINC00163	21q22.3	0.02	0.01	0.01	0.01	0.04	0.02	0.02	0.01	0.378	0.621	(A) Bone
MICOS13	19p13.3	5.86	5.59	5.53	5.81	0.96	0.62	0.76	0.56	0.379	0.622	(A) Bone
IGLC6	22q11.22	1.23	0.52	1.19	0.27	1.26	0.74	1.93	0.38	0.379	0.622	(A) Bone
SLC9C1	3q13.2	0.09	0.03	0.06	0	0.15	0.04	0.1	0	0.379	0.622	(A) Bone
JAK2	9p24.1	1.59	1.38	1.43	1.3	0.49	0.46	0.46	0.2	0.379	0.623	(A) Bone
RPL14	3p22.1	9.86	9.48	9.77	9.66	0.89	0.47	0.66	0.42	0.38	0.623	(A) Bone
RPS3AP44	13q12.13	0.18	0.1	0.16	0.02	0.22	0.12	0.18	0.03	0.38	0.624	(A) Bone
SOX6	11p15.2	1.11	0.88	0.87	0.6	0.7	0.68	0.64	0.26	0.381	0.624	(A) Bone
KHDC3L	6q13	0.02	0	0.01	0.01	0.04	0.01	0.04	0.01	0.381	0.624	(A) Bone
COPRS	17q11.2	5.85	5.79	5.6	5.77	0.67	0.63	0.64	0.11	0.381	0.624	(A) Bone
LCTL	15q22.31	0.31	0.26	0.23	0.25	0.23	0.22	0.16	0.22	0.382	0.625	(A) Bone
HMGB1P31	2p16.2	0.51	0.33	0.39	0.41	0.44	0.3	0.32	0.23	0.383	0.627	(A) Bone
TXNDC17	17p13.1	3.3	3.27	3.08	2.54	0.77	0.71	0.8	1.04	0.384	0.628	(A) Bone
IGBP1P4	4q21.22	0.03	0.02	0.01	0.03	0.05	0.04	0.03	0.04	0.385	0.628	(A) Bone
C6ORF58	6q22.33	0.11	0.04	0.11	0.03	0.17	0.06	0.16	0.04	0.385	0.628	(A) Bone
GTPBP8	3q13.2	3.12	3.11	3	2.49	0.54	0.52	0.58	0.18	0.385	0.628	(A) Bone
TRIM60P17	7q11.21	0.08	0.02	0.06	0.02	0.14	0.05	0.12	0.02	0.385	0.628	(A) Bone
COX7B	Xq21.1	5.76	5.49	5.38	4.98	1.27	0.64	0.96	0.26	0.385	0.628	(A) Bone
SLC39A1	1q21.3	5.71	5.36	5.58	5.56	0.7	0.52	0.66	0.04	0.385	0.628	(A) Bone
HBE1	11p15.4	0.14	0.04	0.09	0.09	0.2	0.07	0.21	0.09	0.385	0.628	(A) Bone
GAPDHP23	1p12	0.08	0.05	0.03	0	0.2	0.06	0.07	0	0.386	0.628	(A) Bone
RPL15P1	20p11.23	0.11	0.04	0.1	0.07	0.14	0.06	0.15	0.09	0.386	0.628	(A) Bone
ATP5PD	17q25.1	8.51	8.4	8.25	8.34	0.65	0.43	0.69	0.34	0.387	0.63	(A) Bone
KLRK1	12p13.2	1.34	0.89	1.15	0.95	0.83	0.56	0.95	0.22	0.388	0.63	(A) Bone
RPS20P1	21q22.12	0.37	0.21	0.17	0	0.7	0.31	0.46	0	0.388	0.63	(A) Bone
PMVK	1q21.3	5.17	4.91	4.88	4.4	0.91	1.09	0.76	0.41	0.388	0.631	(A) Bone
RPL12P1	6p21.32	0.29	0.1	0.24	0.15	0.52	0.11	0.3	0.01	0.39	0.632	(A) Bone
CHD1L	1q21.1	3.89	3.6	3.86	3.87	0.62	0.54	0.6	0.27	0.39	0.633	(A) Bone
C15ORF54	15q14	0.05	0.04	0.03	0.02	0.06	0.05	0.04	0.03	0.391	0.634	(A) Bone
HSD11B2	16q22.1	3.64	3.18	3.1	2.83	1.6	0.91	1.42	1.17	0.392	0.634	(A) Bone
FAU	11q13.1	9.62	9.42	9.34	9.13	0.89	0.69	0.65	0.04	0.392	0.634	(A) Bone
MTND1P22	4q32.1	0.18	0.06	0.16	0.05	0.31	0.09	0.26	0.07	0.392	0.634	(A) Bone
NIPSNAP3A	9q31.1	4.09	3.79	4.08	3.24	0.94	0.58	0.95	0.41	0.393	0.635	(A) Bone
NAALADL2	3q26.31	3.97	3.36	3.77	2.67	1.3	1.19	1.6	0.72	0.393	0.635	(A) Bone
RPS3AP6	15q22.2	4.36	3.79	4.08	3.23	1.18	0.95	1.47	0.82	0.394	0.635	(A) Bone
CCR2	3p21.31	0.84	0.48	0.71	0.52	0.73	0.48	0.75	0.25	0.396	0.637	(A) Bone
LINC00032	9p21.2	0.01	0.01	0	0	0.03	0.01	0.01	0	0.396	0.638	(A) Bone
EEF1DP5	6q22.33	0.11	0.01	0.05	0	0.32	0.02	0.09	0	0.396	0.638	(A) Bone
LOX	5q23.1	3.03	2.8	2.71	1.47	1.23	1.65	1.31	0.37	0.398	0.639	(A) Bone
CD86	3q13.33	1.49	1.23	1.26	0.73	0.47	0.82	0.89	0.08	0.399	0.64	(A) Bone
OR2L1P	1q44	0.07	0.04	0.03	0.05	0.16	0.06	0.06	0.03	0.399	0.64	(A) Bone
SNRPEP2	9p24.1	0.71	0.6	0.48	0.28	0.85	0.73	0.42	0.29	0.399	0.641	(A) Bone
CCDC107	9p13.3	4.24	4.11	3.93	4.19	0.89	0.7	0.75	0.3	0.399	0.641	(A) Bone
UQCRH	1p33	8.45	8.32	8.42	7.53	0.81	0.73	0.73	0.24	0.399	0.641	(A) Bone
FOXP2	7q31.1	0.66	0.62	0.39	0.42	0.95	0.9	0.44	0.3	0.4	0.641	(A) Bone
ADAM7	8p21.2	0.63	0.21	0.47	0.27	1	0.43	0.79	0.35	0.4	0.641	(A) Bone
ARHGAP42	11q22.1	1.16	0.92	1.04	0.94	0.46	0.49	0.47	0.19	0.4	0.641	(A) Bone
SAXO1	9p22.1	0.06	0.06	0.04	0	0.07	0.05	0.05	0	0.403	0.644	(A) Bone
MTND6P3	5q15	2.05	1.52	1.8	1.94	0.97	0.83	1.11	0.45	0.403	0.644	(A) Bone
SIGLEC16	19q13.33	0.09	0.07	0.06	0.08	0.12	0.08	0.09	0.01	0.403	0.644	(A) Bone
LYSMD3	5q14.3	2.42	2.34	2.27	1.47	0.79	0.76	0.78	1.62	0.404	0.645	(A) Bone
PGC	6p21.1	2.72	1.72	1.95	2.08	2.6	1.86	2.1	2.61	0.405	0.645	(A) Bone
IFIT2	10q23.31	1.81	1.61	1.51	1.51	0.67	0.96	0.76	0.05	0.405	0.645	(A) Bone
NME5	5q31.2	2.17	1.89	1.76	1.88	1.11	1.16	0.96	0.4	0.405	0.645	(A) Bone
ARHGAP45	19p13.3	2.66	2.25	2.5	2.42	0.73	0.63	0.88	0.41	0.405	0.646	(A) Bone
ASAH1	8p22	6.21	5.77	5.98	5.99	0.71	0.8	0.95	0.05	0.406	0.646	(A) Bone
CTAGE16P	13q21.1	0	0	0	0	0.01	0	0	0	0.406	0.646	(A) Bone
EQTN	9p21.2	0.03	0.03	0.01	0.01	0.04	0.07	0.04	0.02	0.407	0.647	(A) Bone
LAMTOR2	1q22	6.38	6.23	6.13	6.01	0.74	0.56	0.64	0.27	0.407	0.647	(A) Bone
FAM200B	4p15.32	5.04	4.9	4.77	5.01	0.75	0.56	0.68	0.79	0.407	0.647	(A) Bone
DCUN1D5	11q22.3	4.32	4.17	4.17	3.52	0.63	0.68	0.72	0.2	0.408	0.648	(A) Bone
C9ORF92	9p22.3	0.7	0.42	0.37	0.63	1.18	0.61	0.67	0.73	0.408	0.648	(A) Bone
CYP39A1	6p12.3	3.11	2.48	2.88	3.02	1.06	1.31	1.29	0.05	0.409	0.649	(A) Bone
CLIC2	Xq28	1.75	1.41	1.48	1.68	0.62	0.98	0.8	0.02	0.41	0.65	(A) Bone
RPS3AP26	7q21.3	2.77	2.05	2.59	2.43	1.31	1.02	1.6	0.63	0.411	0.651	(A) Bone
SIGLEC1	20p13	1.42	1.14	1.17	0.69	0.75	0.8	0.88	0.13	0.412	0.651	(A) Bone
CLDN18	3q22.3	0.11	0.09	0.06	0.1	0.27	0.05	0.04	0.05	0.413	0.653	(A) Bone
SPECC1	17p11.2	3.69	3.59	3.42	2.76	1.01	0.69	0.98	1.13	0.414	0.654	(A) Bone
SEPHS2P1	5p15.2	0.04	0.02	0.02	0.01	0.06	0.03	0.04	0.01	0.415	0.654	(A) Bone
ACTL7A	9q31.3	0.02	0.02	0.01	0.01	0.03	0.02	0.02	0.01	0.415	0.654	(A) Bone
SLC6A19	5p15.33	0.18	0.12	0.08	0.06	0.36	0.15	0.23	0.07	0.415	0.654	(A) Bone
PRDM13	6q16.2	0.03	0.03	0.01	0	0.11	0.09	0.02	0.01	0.415	0.655	(A) Bone
IGKV2D-26	2p11.2	0.39	0.03	0.28	0	0.9	0.07	0.75	0	0.415	0.655	(A) Bone
DNAJC19	3q26.33	5.47	5.26	5.45	4.84	0.54	0.59	0.72	0.1	0.416	0.656	(A) Bone
METTL6	3p25.1	3.05	2.96	3.03	2.42	0.59	0.35	0.55	0.12	0.417	0.657	(A) Bone
FMC1	7q34	4.91	4.64	4.75	3.82	1.11	1.2	0.78	0.49	0.418	0.658	(A) Bone
RPS28	19p13.2	10.92	10.41	10.67	10.21	1.3	0.65	1.05	0.99	0.418	0.658	(A) Bone
BRS3	Xq26.3	0.04	0.03	0.02	0.04	0.05	0.05	0.03	0.03	0.419	0.659	(A) Bone
NDUFA3	19q13.42	7.81	7.76	7.54	7.6	0.7	0.79	0.79	0.16	0.419	0.659	(A) Bone
TRIAP1	12q24.31	4.15	3.99	4.01	3.27	0.67	0.72	0.83	0.21	0.421	0.66	(A) Bone
ATP5PO	21q22.11	7.08	7.05	6.88	6.46	0.63	0.29	0.82	0.13	0.421	0.661	(A) Bone
PNPLA4	Xp22.31	4.16	3.77	4.04	3.93	0.75	0.81	0.74	0.6	0.421	0.661	(A) Bone
AGGF1P2	10q26.3	0.54	0.33	0.52	0.45	0.36	0.28	0.52	0.2	0.421	0.661	(A) Bone
ST8SIA4	5q21.1	1.28	1.02	1.26	0.77	0.44	0.95	0.67	0.48	0.422	0.662	(A) Bone
RPP25L	9p13.3	4.9	4.74	4.66	4.4	0.89	0.58	0.58	0.27	0.422	0.662	(A) Bone
RPL6P25	12q21.31	1.07	0.83	0.88	1.01	0.56	0.44	0.61	0.84	0.424	0.663	(A) Bone
RPS15AP16	3q21.3	0.56	0.38	0.47	0.15	0.6	0.29	0.41	0.22	0.425	0.664	(A) Bone
GNAI2	3p21.31	6.57	6.38	6.29	6.54	0.66	0.67	0.78	0.39	0.426	0.664	(A) Bone
NDUFA6	22q13.2	5.73	5.7	5.44	5.5	0.81	0.64	0.85	0.59	0.427	0.665	(A) Bone
RPS20P2	16p13.3	0.36	0.13	0.29	0.15	0.61	0.32	0.42	0.09	0.427	0.665	(A) Bone
NOTCH2NLA	1q21.1	3.9	3.62	3.82	3.06	0.7	0.81	0.89	0.22	0.428	0.666	(A) Bone
COL3A1	2q32.2	7.39	7.03	6.81	6.6	1.51	1.66	1.5	0.19	0.428	0.666	(A) Bone
FAM32A	19p13.11	5.39	5.29	5.19	5.12	0.54	0.41	0.57	0.41	0.428	0.666	(A) Bone
SPIN4-AS1	Xq11.1	0.16	0.1	0.08	0.09	0.29	0.2	0.14	0.13	0.429	0.667	(A) Bone
MYH15	3q13.13	0.55	0.34	0.42	0.25	0.6	0.44	0.4	0.1	0.43	0.668	(A) Bone
ODAM	4q13.3	1.31	1.04	0.68	0.87	1.58	2.19	1.49	1	0.43	0.668	(A) Bone
SAMSN1	21q11.2	1.52	1.16	1.34	0.8	0.75	0.78	0.93	0.12	0.43	0.668	(A) Bone
DCT	13q32.1	0.28	0.12	0.09	0.1	0.87	0.26	0.15	0.06	0.431	0.668	(A) Bone
C18ORF32	18q21.1	5.6	5.52	5.34	5.35	0.72	0.56	0.77	0.16	0.431	0.669	(A) Bone
LIAS	4p14	2.4	2.24	2.21	2.31	0.52	0.4	0.52	0.07	0.431	0.669	(A) Bone
POLD4	11q13.2	6.13	5.84	5.82	5.85	0.67	0.65	0.93	0.44	0.431	0.669	(A) Bone
PAK1IP1	6p24.2	3.36	3.02	3.34	3.06	0.82	0.67	0.76	0.22	0.431	0.669	(A) Bone
EMC3	3p25.3	5.34	5.07	5.1	5.05	0.7	0.5	0.69	0.72	0.431	0.669	(A) Bone
TRAPPC2B	19q13.43	3.31	3.09	3.2	2.73	0.57	0.61	0.59	0.68	0.432	0.669	(A) Bone
PSAPL1	4p16.1	0.04	0.02	0.01	0.02	0.13	0.05	0.03	0	0.432	0.669	(A) Bone
MYOM2	8p23.3	1.69	1.47	1.29	1.41	0.89	0.98	1.1	0.69	0.432	0.669	(A) Bone
GPAT3	4q21.23	0.97	0.92	0.68	0.95	0.97	0.8	0.71	0.28	0.432	0.669	(A) Bone
PGAM4	Xq21.1	0.33	0.32	0.23	0.08	0.4	0.22	0.31	0.01	0.432	0.669	(A) Bone
CAMLG	5q31.1	4.31	4.01	4.27	3.93	0.71	0.5	0.74	0.21	0.433	0.67	(A) Bone
ZNF99	19p12	0.04	0.03	0.02	0.01	0.07	0.06	0.05	0	0.433	0.671	(A) Bone
NBPF6	1p13.3	0.08	0.07	0.04	0.05	0.13	0.18	0.08	0.07	0.435	0.672	(A) Bone
ITGA4	2q31.3	1.56	1.31	1.5	0.61	0.9	0.87	0.89	0	0.435	0.672	(A) Bone
PRKCB	16p12.2-p12.1	1	0.68	0.78	0.79	0.67	0.72	0.73	0.78	0.435	0.672	(A) Bone
CFAP161	15q25.1	0.32	0.26	0.24	0.1	0.21	0.23	0.26	0.02	0.435	0.672	(A) Bone
ECT2L	6q24.1	0.29	0.13	0.15	0.13	0.58	0.13	0.35	0.13	0.436	0.673	(A) Bone
SPATA2L	16q24.3	2.6	2.56	2.34	2.54	0.68	0.7	0.79	0.13	0.436	0.673	(A) Bone
SCARNA10	12p13.31	1.78	1.25	1.39	0.62	1.58	0.98	1.39	0.88	0.437	0.674	(A) Bone
HIGD2A	5q35.2	7.14	7	6.89	6.8	0.55	0.74	0.72	0.41	0.437	0.674	(A) Bone
TNIP3	4q27	0.14	0.08	0.13	0.09	0.11	0.1	0.14	0.12	0.439	0.675	(A) Bone
RPL12P3	20q11.21	0.13	0.02	0.05	0.07	0.41	0.06	0.1	0.05	0.44	0.676	(A) Bone
NDUFA9	12p13.3	5.02	4.91	4.83	4.39	0.58	0.6	0.72	0.41	0.44	0.677	(A) Bone
TGM4	3p21.31	1.55	0.42	1.05	0.19	2.47	1.39	2.59	0.11	0.441	0.678	(A) Bone
RPS26P34	8q21.13	0.1	0.03	0.05	0.09	0.24	0.1	0.13	0.13	0.442	0.679	(A) Bone
BAK1P2	11q24.3	0.01	0	0	0	0.03	0.02	0.01	0	0.443	0.679	(A) Bone
RPL10AP2	8q11.1	1.35	0.93	1.27	0.99	0.91	0.72	0.92	0.2	0.443	0.679	(A) Bone
GPR15	3q11.2	0.13	0.02	0.08	0.07	0.2	0.03	0.26	0.02	0.443	0.679	(A) Bone
TSACC	1q22	1.66	1.46	1.39	1	1.04	0.63	0.72	0.93	0.444	0.68	(A) Bone
MTND1P18	10p11.21	0.14	0.02	0.09	0	0.38	0.04	0.2	0	0.444	0.68	(A) Bone
CCDC167	6p21.2	5.8	5.75	5.61	4.89	0.92	0.45	0.91	1.11	0.445	0.68	(A) Bone
EBI3	19p13.3	1.09	0.8	0.96	0.73	0.55	0.72	0.63	0.04	0.445	0.681	(A) Bone
CCDC90B	11q14.1	4.38	4.23	4.24	3.7	0.54	0.34	0.73	0.46	0.445	0.681	(A) Bone
RNU1-7P	1p36.23	4.35	3.38	3.33	4.11	3.25	2.95	2.45	0.74	0.445	0.681	(A) Bone
RPL19P14	8q22.2	0.08	0.03	0.06	0.02	0.14	0.04	0.11	0.03	0.446	0.681	(A) Bone
SUGCT	7p14.1	2.75	2.58	2.33	2.7	0.95	1.43	1.12	0.11	0.447	0.682	(A) Bone
H3P36	13q21.33	0.68	0.49	0.46	0.15	0.74	0.58	0.66	0.03	0.447	0.683	(A) Bone
RPL7P47	16p12.3	0.33	0.18	0.28	0.18	0.37	0.16	0.31	0	0.448	0.683	(A) Bone
SAYSD1	6p21.2	3.44	3.21	3.42	3.05	0.67	0.37	0.56	0.93	0.448	0.683	(A) Bone
HLA-DRB1	6p21.32	6.04	5.4	5.58	5.33	1.2	1.74	1.54	0.39	0.448	0.684	(A) Bone
MGST2	4q31.1	6.68	6.5	6.4	6.47	0.79	0.72	0.72	0.71	0.449	0.684	(A) Bone
IGKV2-26	2p11.2	0.43	0.07	0.42	0	0.61	0.16	1.09	0	0.449	0.684	(A) Bone
PSMG3	7p22.3	5.14	5.09	4.89	4.78	0.75	0.71	0.69	0.04	0.449	0.684	(A) Bone
KLRB1	12p13.31	0.87	0.64	0.65	0.48	0.67	0.49	0.71	0.07	0.449	0.684	(A) Bone
HLA-DRA	6p21.32	7.6	6.78	7.23	7.44	1.27	2.16	1.69	0.97	0.449	0.684	(A) Bone
RPS16	19q13.2	10.71	10.32	10.47	10.51	0.95	0.59	0.84	0.44	0.451	0.685	(A) Bone
TIMMDC1	3q13.33	6.18	6.08	5.97	5.99	0.6	0.56	0.51	0.08	0.451	0.685	(A) Bone
GNB4	3q26.33	1.6	1.34	1.42	0.86	0.7	0.85	0.81	0.17	0.451	0.685	(A) Bone
KIF22	16p11.2	5.63	5.35	5.35	5.48	0.74	0.7	0.81	0.02	0.453	0.687	(A) Bone
H3C12	6p22.1	0.49	0.36	0.39	0.2	0.44	0.22	0.32	0.01	0.453	0.687	(A) Bone
SCEL	13q22.3	0.17	0.14	0.01	0.01	0.76	0.36	0.03	0.01	0.453	0.687	(A) Bone
HLA-E	6p22.1	6.63	6.12	6.32	6.6	0.78	1.26	1.21	0.05	0.453	0.688	(A) Bone
MAP1LC3B2	12q24.22	0.67	0.64	0.54	0.18	0.54	0.47	0.51	0.05	0.454	0.688	(A) Bone
LILRB1	19q13.42	1.43	1.09	1.23	1.25	0.6	0.8	0.75	0.01	0.454	0.688	(A) Bone
ATP5MC3	2q31.1	7.18	7.15	7.07	6.35	0.73	0.58	0.77	0.51	0.455	0.688	(A) Bone
TRAPPC6A	19q13.32	4.87	4.49	4.78	4.72	0.77	0.69	0.8	0.57	0.455	0.688	(A) Bone
CLEC4C	12p13.31	0.11	0.06	0.06	0.06	0.18	0.09	0.13	0.05	0.456	0.689	(A) Bone
GSTM3P2	2q24.2	0.04	0.01	0.02	0.04	0.09	0.03	0.08	0.06	0.456	0.689	(A) Bone
MAN1B1	9q34.3	5.09	4.88	4.92	5.04	0.52	0.5	0.46	0.71	0.456	0.689	(A) Bone
COPS4	4q21.22	4.14	3.93	3.94	3.75	0.58	0.49	0.63	0.52	0.456	0.689	(A) Bone
ZNF300	5q33.1	1.68	1.32	1.47	1.23	0.94	0.88	0.7	0.48	0.456	0.689	(A) Bone
BORCS8	19p13.11	3.96	3.76	3.82	3.49	0.57	0.45	0.55	0.13	0.458	0.692	(A) Bone
ITK	5q33.3	0.68	0.43	0.62	0.3	0.48	0.47	0.64	0.15	0.459	0.692	(A) Bone
SAMD13	1p31.1	2.07	1.5	1.93	1.72	1.33	0.91	1.16	0.02	0.459	0.692	(A) Bone
VSIG2	11q24.2	1.77	1.6	1.2	1.03	1.91	1.42	1.48	0.26	0.459	0.692	(A) Bone
P3H4	17q21.2	4.32	3.94	4.04	3.93	0.63	0.92	1	0.91	0.46	0.693	(A) Bone
TRBV10-2	7q34	0.35	0.08	0.3	0.12	0.61	0.15	0.69	0.16	0.461	0.693	(A) Bone
TRAPPC1	17p13.1	6.03	5.94	5.83	5.94	0.52	0.5	0.55	0.45	0.462	0.694	(A) Bone
HES5	1p36.32	0.34	0.2	0.28	0.21	0.27	0.42	0.26	0.08	0.462	0.695	(A) Bone
HLA-DPB1	6p21.32	5.52	4.89	5.4	5.5	0.96	1.75	1.38	0.04	0.463	0.695	(A) Bone
IFT43	14q24.3	4.93	4.65	4.77	4.78	0.73	0.42	0.59	0.15	0.463	0.695	(A) Bone
CYB561D2	3p21.31	4.2	3.9	4.19	3.72	0.79	0.73	0.77	1.1	0.463	0.695	(A) Bone
PRKAR2B	7q22.3	3.48	2.98	3.23	2.51	0.97	1.57	1.21	0.24	0.463	0.696	(A) Bone
PSMB4	1q21.3	8.02	7.81	7.83	7.78	0.68	0.42	0.54	0.36	0.464	0.696	(A) Bone
NT5C	17q25	4.17	3.93	3.82	3.52	1.02	0.81	1.05	1.56	0.464	0.696	(A) Bone
NME2	17q21.33	8.89	8.51	8.69	8.66	0.89	0.64	0.81	0.69	0.464	0.696	(A) Bone
H2AC4	6p22.2	0.3	0.23	0.28	0	0.26	0.21	0.3	0	0.465	0.697	(A) Bone
ELP6	3p21.31	4.44	4.26	4.27	4.01	0.57	0.57	0.56	0.59	0.467	0.699	(A) Bone
TSPEAR-AS1	21q22.3	0.18	0.13	0.08	0.08	0.46	0.14	0.12	0.07	0.467	0.699	(A) Bone
MTND1P32	Xq22.1	0.22	0.07	0.14	0.03	0.51	0.13	0.21	0	0.469	0.7	(A) Bone
SLC15A3	11q12.2	3.93	3.82	3.51	3.76	0.84	1.49	1.23	0.05	0.469	0.7	(A) Bone
RNU1-5P	1p36.13	6.04	4.71	5.44	5.26	3.33	3.01	2.29	0.19	0.469	0.7	(A) Bone
IGKV3-15	2p11.2	4.33	3.15	4.32	3.24	2.3	3.17	3.02	0.68	0.469	0.7	(A) Bone
MAP2K3	17p11.2	4.63	4.29	4.52	4.4	0.66	0.63	0.71	1.08	0.47	0.701	(A) Bone
[truncated: 19,657 more rows]
