# Supplementary material for: Exosome-transmitted long noncoding RNA SNHG1 promotes prostate cancer bone metastasis via YBX1/MMP16 axis
Source: Cell Death Discov. 2026 Jan 8;12:7. doi: 10.1038/s41420-025-02855-5 (PMC12783806; doi:10.1038/s41420-025-02855-5)
Supplement: Supplementary file 10 — Table S5 [file 41420_2025_2855_MOESM10_ESM.xlsx]

## Sheet: B-IP_vs_B-input
The comparison is: B-IP_vs_B-input Column A: RefSeq_name: Refseq accession number of the nearest gene to a peak. Column B: Symbol: Gene symbol. Column C: Chr: The chromosome that the transcript lies in. Column D: TSS: The start sites of the transcript. Column E: TTS: The end sites of the transcript. Column F: Strand: The strand of the transcript. Column G: Chr:Start-End: Chr,Start and End of the …
Refseq_name	Symbol	Chr	TSS	TTS	Strand	Chr:Start-End	Length	Summit_position	TagCounts_in_peak	-10*LOG(p-value)	Fold_enrichment	FDR(%)	Peak_Classification	Peak_to_TSS
NR_148357	LOC102725121	chr1	11868	14362	+	chr1:9770-10655	886	411	809	3100	543.21	0	promoter	-1656
NR_046018	DDX11L1	chr1	11873	14409	+	chr1:9770-10655	886	411	809	3100	543.21	0	promoter	-1661
NR_149138	LINC02564	chr18	11559	15930	+	chr18:9788-10714	927	343	133	1726.09	133.72	0	promoter	-1309
NR_110795	LOC102723376	chr18	12074	15930	+	chr18:9788-10714	927	343	133	1726.09	133.72	0	promoter	-1824
NR_149137	LINC02564	chr18	12074	15930	+	chr18:9788-10714	927	343	133	1726.09	133.72	0	promoter	-1824
NR_110038	LINC01524	chr20	51237376	51266965	+	chr20:51238059-51239614	1556	400	30	156.65	16.57	0	promoter	1460
NM_001278558	WSB2	chr12	118499016	118470496	-	chr12:118500723-118501307	585	292	13	84.32	15.38	1.8	promoter	-1998
NM_018639	WSB2	chr12	118499016	118470496	-	chr12:118500723-118501307	585	292	13	84.32	15.38	1.8	promoter	-1998
NM_001278557	WSB2	chr12	118499979	118470496	-	chr12:118500723-118501307	585	292	13	84.32	15.38	1.8	promoter	-1035
NM_001287214	AMD1	chr6	111195986	111216915	+	chr6:111194516-111195647	1132	282	17	79.38	15.38	1.57	promoter	-905
NM_001287216	AMD1	chr6	111195986	111216915	+	chr6:111194516-111195647	1132	282	17	79.38	15.38	1.57	promoter	-905
NR_109768	AMD1	chr6	111195986	111216915	+	chr6:111194516-111195647	1132	282	17	79.38	15.38	1.57	promoter	-905
NM_001634	AMD1	chr6	111195986	111216915	+	chr6:111194516-111195647	1132	282	17	79.38	15.38	1.57	promoter	-905
NR_030624	MIR208B	chr14	23887272	23887195	-	chr14:23888514-23889700	1187	817	15	61.98	15.38	1.16	promoter	-1834
NM_199321	ZPBP2	chr17	38024454	38034149	+	chr17:38024497-38025965	1469	625	29	154.66	15.38	0	promoter	776
NM_198844	ZPBP2	chr17	38024454	38034149	+	chr17:38024497-38025965	1469	625	29	154.66	15.38	0	promoter	776
NM_054107	OR1J2	chr9	125273080	125274022	+	chr9:125274043-125275190	1148	289	16	71.04	14.2	1.26	promoter	1536
NM_020825	CRAMP1	chr16	1662360	1727909	+	chr16:1662004-1662997	994	709	15	72.07	14.2	1.34	promoter	140
NM_014714	IFT140	chr16	1662073	1560427	-	chr16:1662004-1662997	994	709	15	72.07	14.2	1.34	promoter	-427
NM_148672	CCL28	chr5	43412493	43379295	-	chr5:43411278-43412438	1161	693	18	85.35	14.2	1.98	promoter	636
NM_001301874	CCL28	chr5	43412493	43376747	-	chr5:43411278-43412438	1161	693	18	85.35	14.2	1.98	promoter	636
NM_001301873	CCL28	chr5	43412493	43376747	-	chr5:43411278-43412438	1161	693	18	85.35	14.2	1.98	promoter	636
NM_001204889	ALDH2	chr12	112204736	112255335	+	chr12:112205186-112206127	942	251	13	59.92	13.02	1.18	promoter	920
NM_000690	ALDH2	chr12	112204736	112255335	+	chr12:112205186-112206127	942	251	13	59.92	13.02	1.18	promoter	920
NM_001085357	BTLA	chr3	112218319	112182812	-	chr3:112219663-112220223	561	280	11	66.2	13.02	1.17	promoter	-1623
NM_181780	BTLA	chr3	112218319	112182812	-	chr3:112219663-112220223	561	280	11	66.2	13.02	1.17	promoter	-1623
NM_001289759	IFIT3	chr10	91092285	91100725	+	chr10:91093168-91094229	1062	794	14	61	13.02	1.22	promoter	1413
NM_001031683	IFIT3	chr10	91092285	91100725	+	chr10:91093168-91094229	1062	794	14	61	13.02	1.22	promoter	1413
NR_110813	LINC01476	chr17	57604218	57508229	-	chr17:57602650-57604193	1544	843	22	93.94	13.02	1.99	promoter	797
NR_038969	PPP1R26-AS1	chr9	138364095	138354564	-	chr9:138363563-138364326	764	284	12	62.5	13.02	1.23	promoter	151
NR_110064	LINC01441	chr20	54043735	54036873	-	chr20:54041697-54045825	4129	2526	62	247.53	13.02	0	promoter	-25
NM_020405	PLXDC1	chr17	37307890	37219565	-	chr17:37306182-37307813	1632	281	25	111.4	13.02	1.61	promoter	893
NM_001323347	BCAS1	chr20	52675559	52560076	-	chr20:52673370-52675664	2295	537	39	179.78	13.02	0	promoter	1043
NM_001282352	ADAMTS10	chr19	8657080	8645123	-	chr19:8655763-8656567	805	279	12	60.02	13.02	1.19	promoter	916
NM_015094	HIC2	chr22	21771659	21805750	+	chr22:21770341-21771079	739	264	12	64.09	13.02	1.19	promoter	-950
NM_001330378	PCTP	chr17	53828411	53900451	+	chr17:53826997-53827958	962	669	16	81.92	13.02	1.6	promoter	-934
NM_001102402	PCTP	chr17	53828465	53854748	+	chr17:53826997-53827958	962	669	16	81.92	13.02	1.6	promoter	-988
NM_021213	PCTP	chr17	53828411	53854735	+	chr17:53826997-53827958	962	669	16	81.92	13.02	1.6	promoter	-934
NM_001330377	PCTP	chr17	53828411	53854735	+	chr17:53826997-53827958	962	669	16	81.92	13.02	1.6	promoter	-934
NR_135522	LINC01690	chr21	34331195	34332872	+	chr21:34330815-34331769	955	663	14	66.68	13.02	1.31	promoter	96
NM_032528	ST6GAL2	chr2	107503565	107418055	-	chr2:107502663-107503545	883	281	13	63.17	13.02	1.28	promoter	462
NR_136313	ST6GAL2	chr2	107502484	107418055	-	chr2:107502663-107503545	883	281	13	63.17	13.02	1.28	promoter	-619
NM_001142352	ST6GAL2	chr2	107503565	107429531	-	chr2:107502663-107503545	883	281	13	63.17	13.02	1.28	promoter	462
NM_001142351	ST6GAL2	chr2	107502623	107418055	-	chr2:107502663-107503545	883	281	13	63.17	13.02	1.28	promoter	-480
NM_001322362	ST6GAL2	chr2	107503325	107418055	-	chr2:107502663-107503545	883	281	13	63.17	13.02	1.28	promoter	222
NM_001318855	OPRL1	chr20	62724040	62731996	+	chr20:62721474-62722624	1151	631	14	56.78	13.02	1.12	promoter	-1992
NM_001318854	OPRL1	chr20	62724040	62731996	+	chr20:62721474-62722624	1151	631	14	56.78	13.02	1.12	promoter	-1992
NM_001098201	GPER1	chr7	1127748	1133446	+	chr7:1127074-1127617	544	272	11	66.2	13.02	1.17	promoter	-403
NM_001505	GPER1	chr7	1126753	1133446	+	chr7:1127074-1127617	544	272	11	66.2	13.02	1.17	promoter	592
NM_001039966	GPER1	chr7	1126442	1133451	+	chr7:1127074-1127617	544	272	11	66.2	13.02	1.17	promoter	903
NM_012444	SPO11	chr20	55904858	55919049	+	chr20:55902964-55903954	991	533	14	61.91	12.36	1.16	promoter	-1400
NM_198265	SPO11	chr20	55904858	55919049	+	chr20:55902964-55903954	991	533	14	61.91	12.36	1.16	promoter	-1400
NR_033908	LOC100288069	chr1	714068	700244	-	chr1:713977-714562	586	293	12	66.71	11.97	1.31	promoter	-201
NM_144949	SOCS5	chr2	46926433	46990267	+	chr2:46927187-46928125	939	269	12	48.96	11.95	1.09	promoter	1222
NM_014011	SOCS5	chr2	46926098	46989927	+	chr2:46927187-46928125	939	269	12	48.96	11.95	1.09	promoter	1557
NM_006399	BATF	chr14	75988811	76013334	+	chr14:75989635-75990734	1100	735	15	61.44	11.95	1.17	promoter	1373
NM_001242464	PPP1R1B	chr17	37784755	37792877	+	chr17:37783730-37784741	1012	520	16	71.04	11.83	1.25	promoter	-520
NM_181505	PPP1R1B	chr17	37784755	37792877	+	chr17:37783730-37784741	1012	520	16	71.04	11.83	1.25	promoter	-520
NM_032192	PPP1R1B	chr17	37783204	37792877	+	chr17:37783730-37784741	1012	520	16	71.04	11.83	1.25	promoter	1031
NR_026958	LINC00494	chr20	46988653	46999381	+	chr20:46988910-46989645	736	442	11	56.33	11.83	1.18	promoter	624
NM_001029	RPS26	chr12	56435701	56438481	+	chr12:56436713-56437197	485	242	10	75.1	11.83	1.33	promoter	1253
NM_001001802	OR2A42	chr7	144015217	144016150	+	chr7:144015379-144015953	575	287	10	57.63	11.83	1.11	promoter	448
NM_001005287	OR2A1	chr7	144015217	144016150	+	chr7:144015379-144015953	575	287	10	57.63	11.83	1.11	promoter	448
NM_001539	DNAJA1	chr9	33025270	33039905	+	chr9:33024658-33025631	974	698	12	51.18	11.83	1.12	promoter	-126
NM_001368997	APTX	chr9	33025118	32972613	-	chr9:33024658-33025631	974	698	12	51.18	11.83	1.12	promoter	-26
NM_001368996	APTX	chr9	33025118	32972613	-	chr9:33024658-33025631	974	698	12	51.18	11.83	1.12	promoter	-26
NM_001368995	APTX	chr9	33025118	32972613	-	chr9:33024658-33025631	974	698	12	51.18	11.83	1.12	promoter	-26
NM_001369000	APTX	chr9	33025118	32972613	-	chr9:33024658-33025631	974	698	12	51.18	11.83	1.12	promoter	-26
NM_001369003	APTX	chr9	33025118	32972613	-	chr9:33024658-33025631	974	698	12	51.18	11.83	1.12	promoter	-26
NM_001369002	APTX	chr9	33025118	32972613	-	chr9:33024658-33025631	974	698	12	51.18	11.83	1.12	promoter	-26
NM_001369001	APTX	chr9	33025118	32972613	-	chr9:33024658-33025631	974	698	12	51.18	11.83	1.12	promoter	-26
NR_160929	APTX	chr9	33025118	32972613	-	chr9:33024658-33025631	974	698	12	51.18	11.83	1.12	promoter	-26
NR_160928	APTX	chr9	33025118	32972613	-	chr9:33024658-33025631	974	698	12	51.18	11.83	1.12	promoter	-26
NR_160927	APTX	chr9	33025118	32972613	-	chr9:33024658-33025631	974	698	12	51.18	11.83	1.12	promoter	-26
NR_160926	APTX	chr9	33025118	32972613	-	chr9:33024658-33025631	974	698	12	51.18	11.83	1.12	promoter	-26
NR_160925	APTX	chr9	33025118	32972613	-	chr9:33024658-33025631	974	698	12	51.18	11.83	1.12	promoter	-26
NR_160924	APTX	chr9	33025118	32972613	-	chr9:33024658-33025631	974	698	12	51.18	11.83	1.12	promoter	-26
NR_160923	APTX	chr9	33025118	32972613	-	chr9:33024658-33025631	974	698	12	51.18	11.83	1.12	promoter	-26
NR_160922	APTX	chr9	33025118	32972613	-	chr9:33024658-33025631	974	698	12	51.18	11.83	1.12	promoter	-26
NM_001368999	APTX	chr9	33025118	32972613	-	chr9:33024658-33025631	974	698	12	51.18	11.83	1.12	promoter	-26
NM_001314039	DNAJA1	chr9	33025200	33039906	+	chr9:33024658-33025631	974	698	12	51.18	11.83	1.12	promoter	-56
NM_005637	SS18	chr18	23670611	23596216	-	chr18:23669140-23669975	836	592	14	73.98	11.83	1.24	promoter	1054
NM_001007559	SS18	chr18	23670577	23596216	-	chr18:23669140-23669975	836	592	14	73.98	11.83	1.24	promoter	1020
NM_001308201	SS18	chr18	23671181	23596216	-	chr18:23669140-23669975	836	592	14	73.98	11.83	1.24	promoter	1624
NM_001318099	LZTS2	chr10	102758035	102767587	+	chr10:102758626-102759652	1027	323	17	85.76	11.83	2.02	promoter	1103
NM_001318100	LZTS2	chr10	102759564	102767587	+	chr10:102758626-102759652	1027	323	17	85.76	11.83	2.02	promoter	-426
NM_001348241	PCBP3	chr21	47088787	47362368	+	chr21:47086609-47087251	643	374	11	62.31	11.83	1.2	promoter	-1858
NM_001348242	PCBP3	chr21	47088787	47362368	+	chr21:47086609-47087251	643	374	11	62.31	11.83	1.2	promoter	-1858
NR_145492	PCBP3	chr21	47088787	47362368	+	chr21:47086609-47087251	643	374	11	62.31	11.83	1.2	promoter	-1858
NM_001330542	HEXD	chr17	80376222	80400521	+	chr17:80374434-80375283	850	574	11	50.12	11.83	1.18	promoter	-1364
NM_001369487	HEXD	chr17	80376222	80400521	+	chr17:80374434-80375283	850	574	11	50.12	11.83	1.18	promoter	-1364
NM_001369488	HEXD	chr17	80376222	80400521	+	chr17:80374434-80375283	850	574	11	50.12	11.83	1.18	promoter	-1364
NM_173620	HEXD	chr17	80376222	80400521	+	chr17:80374434-80375283	850	574	11	50.12	11.83	1.18	promoter	-1364
NR_033265	OGFOD3	chr17	80376462	80347085	-	chr17:80374434-80375283	850	574	11	50.12	11.83	1.18	promoter	1604
NM_024648	OGFOD3	chr17	80376462	80347085	-	chr17:80374434-80375283	850	574	11	50.12	11.83	1.18	promoter	1604
NM_175902	OGFOD3	chr17	80376462	80347085	-	chr17:80374434-80375283	850	574	11	50.12	11.83	1.18	promoter	1604
NM_001199506	PHACTR3	chr20	58251715	58422766	+	chr20:58252573-58253852	1280	778	18	78.69	11.83	1.53	promoter	1497
NM_001242464	PPP1R1B	chr17	37784755	37792877	+	chr17:37782187-37783476	1290	922	22	108.89	11.83	1.56	promoter	-1924
NM_181505	PPP1R1B	chr17	37784755	37792877	+	chr17:37782187-37783476	1290	922	22	108.89	11.83	1.56	promoter	-1924
NM_032192	PPP1R1B	chr17	37783204	37792877	+	chr17:37782187-37783476	1290	922	22	108.89	11.83	1.56	promoter	-373
NR_040112	A2MP1	chr12	9386803	9381128	-	chr12:9386396-9387123	728	255	11	56.81	11.83	1.13	promoter	44
NM_001319218	ALDH4A1	chr1	19229293	19197923	-	chr1:19228888-19229563	676	255	11	60.08	11.83	1.15	promoter	68
NM_170726	ALDH4A1	chr1	19229049	19197923	-	chr1:19228888-19229563	676	255	11	60.08	11.83	1.15	promoter	-176
NM_003748	ALDH4A1	chr1	19229049	19197923	-	chr1:19228888-19229563	676	255	11	60.08	11.83	1.15	promoter	-176
NM_033508	GCK	chr7	44198881	44183874	-	chr7:44197719-44198573	855	287	13	64.81	11.83	1.26	promoter	736
NM_033507	GCK	chr7	44198881	44183874	-	chr7:44197719-44198573	855	287	13	64.81	11.83	1.26	promoter	736
NM_001130929	STMP1	chr7	135347261	135361163	+	chr7:135347498-135348379	882	596	11	48.55	11.83	1.06	promoter	677
NR_030223	MIR499A	chr20	33578178	33578300	+	chr20:33576661-33577464	804	511	11	52.49	11.83	1.08	promoter	-1116
NR_039912	MIR499B	chr20	33578275	33578202	-	chr20:33576661-33577464	804	511	11	52.49	11.83	1.08	promoter	1213
NM_018677	ACSS2	chr20	33464414	33515762	+	chr20:33465345-33466354	1010	741	15	71.15	11.83	1.27	promoter	1435
NM_001076552	ACSS2	chr20	33464327	33515769	+	chr20:33465345-33466354	1010	741	15	71.15	11.83	1.27	promoter	1522
NR_015433	LOC93622	chr4	6675801	6677774	+	chr4:6675114-6675989	876	592	12	56.05	11.83	1.18	promoter	-250
NR_158178	LOC93622	chr4	6675801	6677774	+	chr4:6675114-6675989	876	592	12	56.05	11.83	1.18	promoter	-250
NR_134664	LINC02482	chr4	6675608	6672454	-	chr4:6675114-6675989	876	592	12	56.05	11.83	1.18	promoter	57
NR_134665	LINC02482	chr4	6675608	6672454	-	chr4:6675114-6675989	876	592	12	56.05	11.83	1.18	promoter	57
NR_146081	IMPA1P1	chr8	82543512	82516118	-	chr8:82543343-82544682	1340	663	19	82.83	11.83	1.67	promoter	-500
NR_161326	GDF5OS	chr20	34020826	34022449	+	chr20:34021755-34023324	1570	926	19	71.77	11.83	1.31	promoter	1713
NM_021237	SELENOK	chr3	53925886	53918445	-	chr3:53924734-53926063	1330	711	18	76.12	11.83	1.5	promoter	488
NM_020637	FGF22	chr19	639925	643604	+	chr19:639814-640727	914	244	12	54.09	11.83	1.07	promoter	345
NM_001300812	FGF22	chr19	639894	644373	+	chr19:639814-640727	914	244	12	54.09	11.83	1.07	promoter	376
NM_000094	COL7A1	chr3	48632593	48601505	-	chr3:48630546-48631486	941	410	16	75.27	11.83	1.45	promoter	1578
NM_001007563	IGFBPL1	chr9	38424451	38406524	-	chr9:38422305-38422885	581	290	10	57.63	11.83	1.11	promoter	1857
NM_032283	ZDHHC18	chr1	27153178	27184095	+	chr1:27151930-27153074	1145	592	13	50.38	11.83	1.19	promoter	-677
NM_001103176	CNPY1	chr7	155326557	155293824	-	chr7:155326270-155326779	510	255	10	66.2	11.83	1.17	promoter	33
NM_001369814	CNPY1	chr7	155326557	155293824	-	chr7:155326270-155326779	510	255	10	66.2	11.83	1.17	promoter	33
NR_163157	CNPY1	chr7	155326557	155293824	-	chr7:155326270-155326779	510	255	10	66.2	11.83	1.17	promoter	33
NR_163158	CNPY1	chr7	155326557	155293824	-	chr7:155326270-155326779	510	255	10	66.2	11.83	1.17	promoter	33
NM_007010	DDX52	chr17	36003475	35969789	-	chr17:36004770-36005728	959	681	12	51.89	11.83	1.05	promoter	-1773
NM_001291476	DDX52	chr17	36003475	35969789	-	chr17:36004770-36005728	959	681	12	51.89	11.83	1.05	promoter	-1773
NM_001193421	TSHZ2	chr20	51801821	52111869	+	chr20:51802215-51803294	1080	604	15	67.3	11.83	1.28	promoter	933
NM_018055	NODAL	chr10	72201437	72191691	-	chr10:72200136-72200688	553	276	10	57.63	11.83	1.11	promoter	1026
NM_001166339	SPDYE2B	chr7	102191678	102202757	+	chr7:102191134-102192100	967	673	13	58.61	11.83	1.11	promoter	-62
NM_001031618	SPDYE2	chr7	102191678	102202757	+	chr7:102191134-102192100	967	673	13	58.61	11.83	1.11	promoter	-62
NM_198944	OR7C1	chr19	14910948	14909985	-	chr19:14909306-14910331	1026	284	16	77.91	11.83	1.48	promoter	1130
NM_001286258	PKNOX1	chr21	44394619	44454041	+	chr21:44396329-44396880	552	276	10	57.63	11.83	1.11	promoter	1985
NM_001320694	PKNOX1	chr21	44394671	44454041	+	chr21:44396329-44396880	552	276	10	57.63	11.83	1.11	promoter	1933
NM_004571	PKNOX1	chr21	44394671	44454041	+	chr21:44396329-44396880	552	276	10	57.63	11.83	1.11	promoter	1933
NM_001330206	MIEN1	chr17	37886816	37884752	-	chr17:37885823-37887349	1527	902	20	80.54	11.83	1.51	promoter	231
NM_032339	MIEN1	chr17	37886785	37884764	-	chr17:37885823-37887349	1527	902	20	80.54	11.83	1.51	promoter	200
NM_152479	TTC9B	chr19	40724306	40721964	-	chr19:40724984-40725548	565	282	10	57.63	11.83	1.11	promoter	-959
NM_014661	FAM53B	chr10	126432947	126307860	-	chr10:126432207-126432968	762	279	11	54.82	11.83	1.12	promoter	360
NM_144717	IL20RB	chr3	136676824	136729926	+	chr3:136678225-136679016	792	286	15	74.17	11.73	1.26	promoter	1796
NM_001679	ATP1B3	chr3	141595484	141645390	+	chr3:141596688-141597738	1051	360	18	79.09	11.73	1.56	promoter	1728
NM_001005492	OR5J2	chr11	55944093	55945032	+	chr11:55941944-55942445	502	251	13	86	11.55	2.03	promoter	-1899
NM_017680	ASPN	chr9	95244788	95218488	-	chr9:95245096-95245585	490	245	11	76.28	11.2	1.38	promoter	-552
NM_001193335	ASPN	chr9	95244788	95218488	-	chr9:95245096-95245585	490	245	11	76.28	11.2	1.38	promoter	-552
NR_045126	RAET1E-AS1	chr6	150184633	150240644	+	chr6:150183600-150184856	1257	538	12	37.34	11.11	1.27	promoter	-406
NM_032832	LRP11	chr6	150185495	150139892	-	chr6:150183600-150184856	1257	538	12	37.34	11.11	1.27	promoter	1268
NR_002940	LRRC37A4P	chr17	43597889	43583248	-	chr17:43596035-43597397	1363	520	21	89.76	10.86	1.86	promoter	1174
NM_001005328	OR2A7	chr7	143956721	143955788	-	chr7:143955227-143956272	1046	754	14	57.29	10.86	1.14	promoter	972
NM_006690	MMP24	chr20	33814492	33864801	+	chr20:33815131-33815931	801	522	12	56.22	10.86	1.17	promoter	1038
NM_022060	ABHD4	chr14	23067146	23081265	+	chr14:23066826-23067354	529	264	10	62.32	10.86	1.2	promoter	-57
NM_032881	LSM10	chr1	36863509	36859036	-	chr1:36862856-36863578	723	269	11	53.37	10.86	1.07	promoter	293
NM_001584	MPPED2	chr11	30602040	30431617	-	chr11:30601326-30602299	974	359	16	69.42	10.75	1.29	promoter	228
NR_110038	LINC01524	chr20	51237376	51266965	+	chr20:51237066-51238051	986	333	14	54.89	10.75	1.12	promoter	182
NM_002809	PSMD3	chr17	38137059	38154212	+	chr17:38134891-38136419	1529	276	24	100.55	10.67	1.66	promoter	-1405
NM_002629	PGAM1	chr10	99185947	99193201	+	chr10:99187554-99188267	714	229	10	49.91	10.65	1.18	promoter	1963
NM_001317079	PGAM1	chr10	99187433	99193201	+	chr10:99187554-99188267	714	229	10	49.91	10.65	1.18	promoter	477
NM_030798	RCC1L	chr7	74489638	74456290	-	chr7:74488090-74488798	709	264	11	57.97	10.65	1.21	promoter	1195
NM_001363447	RCC1L	chr7	74489638	74456290	-	chr7:74488090-74488798	709	264	11	57.97	10.65	1.21	promoter	1195
NM_001281441	RCC1L	chr7	74489717	74470621	-	chr7:74488090-74488798	709	264	11	57.97	10.65	1.21	promoter	1274
NM_148842	RCC1L	chr7	74489717	74441223	-	chr7:74488090-74488798	709	264	11	57.97	10.65	1.21	promoter	1274
NM_024410	ODF1	chr8	103563816	103573246	+	chr8:103563276-103564654	1379	727	14	41.74	10.65	1.23	promoter	148
NM_001362923	TPST2	chr22	26986096	26917961	-	chr22:26984728-26985573	846	598	10	43.29	10.65	1.23	promoter	946
NM_003595	TPST2	chr22	26986096	26917961	-	chr22:26984728-26985573	846	598	10	43.29	10.65	1.23	promoter	946
NM_001362922	TPST2	chr22	26986096	26917961	-	chr22:26984728-26985573	846	598	10	43.29	10.65	1.23	promoter	946
NM_080721	OCSTAMP	chr20	45179293	45169584	-	chr20:45177126-45178201	1076	797	13	53.37	10.65	1.07	promoter	1630
NM_001008777	FBXO47	chr17	37123656	37092684	-	chr17:37122358-37123139	782	287	11	53.69	10.65	1.06	promoter	908
NM_032752	ZNF496	chr1	247495169	247460716	-	chr1:247496018-247496797	780	332	12	61.51	10.65	1.13	promoter	-1238
NM_001329733	ZNF496	chr1	247495169	247470003	-	chr1:247496018-247496797	780	332	12	61.51	10.65	1.13	promoter	-1238
NM_001319200	EXOC6	chr10	94608211	94819251	+	chr10:94608167-94608889	723	465	10	49.42	10.65	1.09	promoter	316
NM_019053	EXOC6	chr10	94608276	94819245	+	chr10:94608167-94608889	723	465	10	49.42	10.65	1.09	promoter	251
NM_001319195	EXOC6	chr10	94608276	94819245	+	chr10:94608167-94608889	723	465	10	49.42	10.65	1.09	promoter	251
NM_001297697	CCDC125	chr5	68628620	68576518	-	chr5:68629091-68630105	1015	275	13	56.22	10.65	1.17	promoter	-977
NM_001297696	CCDC125	chr5	68628620	68576518	-	chr5:68629091-68630105	1015	275	13	56.22	10.65	1.17	promoter	-977
NM_176816	CCDC125	chr5	68628628	68576001	-	chr5:68629091-68630105	1015	275	13	56.22	10.65	1.17	promoter	-969
NR_073396	ZNF818P	chr19	53716200	53719355	+	chr19:53717526-53718148	623	364	10	47.44	10.65	1.07	promoter	1636
NM_001171741	C3orf18	chr3	50608458	50595455	-	chr3:50609803-50610709	907	673	13	61.82	10.65	1.15	promoter	-1797
NM_001198994	NADK	chr1	1711470	1682670	-	chr1:1712339-1713077	739	482	10	48.55	10.65	1.07	promoter	-1237
NM_001353641	NADK	chr1	1711470	1682670	-	chr1:1712339-1713077	739	482	10	48.55	10.65	1.07	promoter	-1237
NR_039827	MIR4679-2	chr10	90823168	90823091	-	chr10:90822268-90823654	1387	738	12	35.9	10.65	1.28	promoter	208
NR_039826	MIR4679-1	chr10	90823092	90823167	+	chr10:90822268-90823654	1387	738	12	35.9	10.65	1.28	promoter	-132
NM_005837	POP7	chr7	100303743	100305109	+	chr7:100303812-100304550	739	459	11	56.15	10.65	1.19	promoter	437
NM_001010935	RAP1A	chr1	112162404	112259317	+	chr1:112160355-112161178	824	543	12	58.92	10.65	1.14	promoter	-1638
NM_002884	RAP1A	chr1	112162404	112259317	+	chr1:112160355-112161178	824	543	12	58.92	10.65	1.14	promoter	-1638
NR_126369	GACAT1	chr2	108370567	108428804	+	chr2:108368354-108369136	783	293	11	53.64	10.65	1.05	promoter	-1823
NR_126370	GACAT1	chr2	108370567	108438585	+	chr2:108368354-108369136	783	293	11	53.64	10.65	1.05	promoter	-1823
NM_004431	EPHA2	chr1	16482564	16450831	-	chr1:16482105-16483204	1100	460	12	45.74	10.65	1.14	promoter	-90
NM_001329090	EPHA2	chr1	16482564	16450831	-	chr1:16482105-16483204	1100	460	12	45.74	10.65	1.14	promoter	-90
NR_106832	MIR6774	chr16	85951952	85952022	+	chr16:85951112-85951707	596	306	10	57.21	10.65	1.14	promoter	-543
NR_037839	CES5AP1	chr22	23724313	23701792	-	chr22:23721904-23723265	1362	628	15	54.44	10.65	1.11	promoter	1729
NM_017910	TRMT61B	chr2	29093175	29072687	-	chr2:29094304-29095061	758	236	12	62.88	10.65	1.26	promoter	-1507
NR_145804	SNORD165	chr7	4877081	4877018	-	chr7:4877460-4878259	800	279	10	45.44	10.65	1.18	promoter	-778
NM_015704	DESI1	chr22	42017047	41994031	-	chr22:42016490-42017041	552	276	9	49.43	10.65	1.08	promoter	282
NM_001288978	XRCC6	chr22	42017166	42060052	+	chr22:42016490-42017041	552	276	9	49.43	10.65	1.08	promoter	-401
NM_001469	XRCC6	chr22	42017298	42060045	+	chr22:42016490-42017041	552	276	9	49.43	10.65	1.08	promoter	-533
NM_001288976	XRCC6	chr22	42017298	42060045	+	chr22:42016490-42017041	552	276	9	49.43	10.65	1.08	promoter	-533
NM_001288977	XRCC6	chr22	42017298	42060045	+	chr22:42016490-42017041	552	276	9	49.43	10.65	1.08	promoter	-533
NM_001172133	HCK	chr20	30640044	30689645	+	chr20:30637529-30638762	1234	542	14	53.2	10.65	1.07	promoter	-1899
NM_001172132	HCK	chr20	30640044	30689645	+	chr20:30637529-30638762	1234	542	14	53.2	10.65	1.07	promoter	-1899
NM_001172131	HCK	chr20	30640044	30689645	+	chr20:30637529-30638762	1234	542	14	53.2	10.65	1.07	promoter	-1899
NM_002110	HCK	chr20	30640044	30689645	+	chr20:30637529-30638762	1234	542	14	53.2	10.65	1.07	promoter	-1899
NM_001172129	HCK	chr20	30640044	30689645	+	chr20:30637529-30638762	1234	542	14	53.2	10.65	1.07	promoter	-1899
NM_001172130	HCK	chr20	30640044	30689645	+	chr20:30637529-30638762	1234	542	14	53.2	10.65	1.07	promoter	-1899
NM_001017363	ARID3C	chr9	34628083	34621045	-	chr9:34626448-34627004	557	278	9	49.43	10.65	1.08	promoter	1358
NM_153371	LNX2	chr13	28194666	28120049	-	chr13:28193712-28194568	857	580	12	57.07	10.65	1.12	promoter	527
NM_152705	POLR1D	chr13	28196028	28241548	+	chr13:28193712-28194568	857	580	12	57.07	10.65	1.12	promoter	-1889
NM_001206559	POLR1D	chr13	28194879	28241548	+	chr13:28193712-28194568	857	580	12	57.07	10.65	1.12	promoter	-740
NM_015972	POLR1D	chr13	28196028	28197585	+	chr13:28193712-28194568	857	580	12	57.07	10.65	1.12	promoter	-1889
NR_038954	LL22NC01-81G9.3	chr22	37361288	37364213	+	chr22:37360410-37361759	1350	681	12	37.01	10.65	1.28	promoter	-204
NM_021021	SNTB1	chr8	121824286	121547995	-	chr8:121825059-121826262	1204	566	15	61.18	10.65	1.15	promoter	-1374
NM_001382	DPAGT1	chr11	118972563	118967219	-	chr11:118971906-118973084	1179	649	12	42.72	10.65	1.25	promoter	69
NM_153207	AEBP2	chr12	19592425	19675161	+	chr12:19593624-19594200	577	288	9	49.43	10.65	1.08	promoter	1486
NM_001363736	AEBP2	chr12	19592425	19675161	+	chr12:19593624-19594200	577	288	9	49.43	10.65	1.08	promoter	1486
NM_001114176	AEBP2	chr12	19592425	19675161	+	chr12:19593624-19594200	577	288	9	49.43	10.65	1.08	promoter	1486
NM_001267043	AEBP2	chr12	19593532	19675161	+	chr12:19593624-19594200	577	288	9	49.43	10.65	1.08	promoter	379
NM_001081640	PRKDC	chr8	48872696	48685673	-	chr8:48873752-48874334	583	291	9	49.43	10.65	1.08	promoter	-1346
NM_006904	PRKDC	chr8	48872696	48685673	-	chr8:48873752-48874334	583	291	9	49.43	10.65	1.08	promoter	-1346
NM_005914	MCM4	chr8	48873500	48890719	+	chr8:48873752-48874334	583	291	9	49.43	10.65	1.08	promoter	542
NM_182746	MCM4	chr8	48873500	48890719	+	chr8:48873752-48874334	583	291	9	49.43	10.65	1.08	promoter	542
NM_001252404	TMEM249	chr8	145578591	145576887	-	chr8:145578804-145579750	947	277	10	39.03	10.65	1.18	promoter	-685
NM_001252402	TMEM249	chr8	145578591	145576887	-	chr8:145578804-145579750	947	277	10	39.03	10.65	1.18	promoter	-685
NR_047684	TMEM249	chr8	145578591	145576887	-	chr8:145578804-145579750	947	277	10	39.03	10.65	1.18	promoter	-685
NM_001280561	TMEM249	chr8	145579269	145576885	-	chr8:145578804-145579750	947	277	10	39.03	10.65	1.18	promoter	-7
NM_001318240	NCOA6	chr20	33409442	33302598	-	chr20:33409436-33410602	1167	461	13	49.47	10.65	1.17	promoter	-576
NR_026858	ULK4P1	chr15	30864757	30892911	+	chr15:30865314-30866782	1469	256	18	69.54	10.65	1.3	promoter	1290
NR_027470	ULK4P2	chr15	30864757	30892911	+	chr15:30865314-30866782	1469	256	18	69.54	10.65	1.3	promoter	1290
NR_145805	SNORD175	chr19	39958861	39958933	+	chr19:39959948-39960837	890	673	10	41.36	10.65	1.17	promoter	1531
NM_001318133	TEX36	chr10	127371732	127265090	-	chr10:127370205-127370761	557	278	9	49.43	10.65	1.08	promoter	1250
NR_033848	LOC283038	chr10	127371811	127398246	+	chr10:127370205-127370761	557	278	9	49.43	10.65	1.08	promoter	-1329
NM_001128202	TEX36	chr10	127371732	127344262	-	chr10:127370205-127370761	557	278	9	49.43	10.65	1.08	promoter	1250
NM_178468	FAM83C	chr20	33880228	33873533	-	chr20:33880983-33881952	970	552	13	58.46	10.65	1.1	promoter	-1239
NM_015235	CSTF2T	chr10	53459355	53455245	-	chr10:53459634-53460341	708	415	10	50.25	10.65	1.18	promoter	-632
NR_046629	MYLK-AS2	chr3	123408490	123411254	+	chr3:123408113-123408698	586	293	9	49.43	10.65	1.08	promoter	-85
NM_004123	GIP	chr17	47045958	47035915	-	chr17:47047116-47048396	1281	647	14	51.3	10.65	1.13	promoter	-1797
NM_002380	MATN2	chr8	98881291	99048951	+	chr8:98881850-98882899	1050	510	12	47.8	10.65	1.03	promoter	1083
NM_030583	MATN2	chr8	98881291	99048951	+	chr8:98881850-98882899	1050	510	12	47.8	10.65	1.03	promoter	1083
NM_001317748	MATN2	chr8	98881291	99048951	+	chr8:98881850-98882899	1050	510	12	47.8	10.65	1.03	promoter	1083
NM_001305116	DUSP26	chr8	33455315	33448847	-	chr8:33453620-33454067	448	224	9	66.2	10.65	1.17	promoter	1472
NR_104667	LOC101928682	chr16	87326058	87305511	-	chr16:87325199-87326394	1196	587	12	42.11	10.65	1.25	promoter	262
NM_001271049	CFAP221	chr2	120302024	120414237	+	chr2:120301753-120302576	824	274	12	58.92	10.65	1.14	promoter	140
NR_073132	CFAP221	chr2	120302024	120414237	+	chr2:120301753-120302576	824	274	12	58.92	10.65	1.14	promoter	140
NR_073133	CFAP221	chr2	120302007	120388662	+	chr2:120301753-120302576	824	274	12	58.92	10.65	1.14	promoter	157
NR_029842	MIR301A	chr17	57228582	57228496	-	chr17:57226307-57227133	827	292	10	44.16	10.65	1.15	promoter	1863
NM_053045	TMEM203	chr9	140100100	140098534	-	chr9:140100614-140101633	1020	643	13	55.98	10.65	1.17	promoter	-1023
NM_001144027	NDOR1	chr9	140100151	140113813	+	chr9:140100614-140101633	1020	643	13	55.98	10.65	1.17	promoter	972
NM_001144028	NDOR1	chr9	140100151	140113813	+	chr9:140100614-140101633	1020	643	13	55.98	10.65	1.17	promoter	972
NM_001144026	NDOR1	chr9	140100151	140113813	+	chr9:140100614-140101633	1020	643	13	55.98	10.65	1.17	promoter	972
NM_014434	NDOR1	chr9	140100118	140113813	+	chr9:140100614-140101633	1020	643	13	55.98	10.65	1.17	promoter	1005
NM_001097622	OCM	chr7	5920428	5925994	+	chr7:5919587-5920474	888	671	12	55.42	10.65	1.14	promoter	-398
NM_025112	ZXDC	chr3	126194734	126156443	-	chr3:126193575-126194390	816	291	12	59.37	10.65	1.13	promoter	752
NR_104249	ZXDC	chr3	126194734	126156443	-	chr3:126193575-126194390	816	291	12	59.37	10.65	1.13	promoter	752
NM_001040653	ZXDC	chr3	126194762	126177743	-	chr3:126193575-126194390	816	291	12	59.37	10.65	1.13	promoter	780
NM_199242	UNC13D	chr17	73840798	73823306	-	chr17:73842330-73842872	543	271	9	49.43	10.65	1.08	promoter	-1802
NM_182972	IRF2BP2	chr1	234745271	234740014	-	chr1:234742784-234743984	1201	539	16	68.32	10.65	1.28	promoter	1888
NM_001077397	IRF2BP2	chr1	234745271	234740014	-	chr1:234742784-234743984	1201	539	16	68.32	10.65	1.28	promoter	1888
NR_146382	SNHG12	chr1	28909495	28905049	-	chr1:28910228-28910804	577	288	9	49.43	10.65	1.08	promoter	-1020
NM_001330216	CNP	chr17	40119814	40129758	+	chr17:40118257-40118851	595	243	10	57.28	10.65	1.14	promoter	-1261
NM_033133	CNP	chr17	40118812	40129758	+	chr17:40118257-40118851	595	243	10	57.28	10.65	1.14	promoter	-259
NM_017682	BEST2	chr19	12862604	12869271	+	chr19:12862491-12863405	915	274	10	40.32	10.65	1.16	promoter	343
NR_120327	LOC101928134	chr15	33602860	33595857	-	chr15:33601256-33602139	884	286	13	63.12	10.65	1.28	promoter	1163
NR_120326	LOC101928134	chr15	33602446	33595857	-	chr15:33601256-33602139	884	286	13	63.12	10.65	1.28	promoter	749
NM_001036	RYR3	chr15	33603167	34158322	+	chr15:33601256-33602139	884	286	13	63.12	10.65	1.28	promoter	-1470
NM_001243996	RYR3	chr15	33603167	34158322	+	chr15:33601256-33602139	884	286	13	63.12	10.65	1.28	promoter	-1470
NM_001278733	TAGAP	chr6	159463385	159455512	-	chr6:159463484-159464544	1061	522	12	47.34	10.65	1.07	promoter	-628
NR_073169	ATG9B	chr7	150721586	150709296	-	chr7:150722144-150723231	1088	622	12	46.23	10.65	1.08	promoter	-1101
NR_133652	ATG9B	chr7	150721586	150709296	-	chr7:150722144-150723231	1088	622	12	46.23	10.65	1.08	promoter	-1101
NM_001317056	ATG9B	chr7	150721586	150712238	-	chr7:150722144-150723231	1088	622	12	46.23	10.65	1.08	promoter	-1101
NM_001277764	CIB1	chr15	90777279	90773476	-	chr15:90777012-90777655	644	278	11	62.25	10.65	1.19	promoter	-54
NM_006384	CIB1	chr15	90777173	90773206	-	chr15:90777012-90777655	644	278	11	62.25	10.65	1.19	promoter	-160
NR_102427	CIB1	chr15	90777387	90773476	-	chr15:90777012-90777655	644	278	11	62.25	10.65	1.19	promoter	54
NM_001013657	GDPGP1	chr15	90777440	90789043	+	chr15:90777012-90777655	644	278	11	62.25	10.65	1.19	promoter	-107
NM_001322811	GDPGP1	chr15	90777440	90789043	+	chr15:90777012-90777655	644	278	11	62.25	10.65	1.19	promoter	-107
NM_001330207	GRB7	chr17	37894190	37903538	+	chr17:37894777-37896409	1633	389	21	82.44	10.65	1.64	promoter	1402
NM_005310	GRB7	chr17	37894190	37903538	+	chr17:37894777-37896409	1633	389	21	82.44	10.65	1.64	promoter	1402
NM_001030002	GRB7	chr17	37894575	37903538	+	chr17:37894777-37896409	1633	389	21	82.44	10.65	1.64	promoter	1017
NM_001242443	GRB7	chr17	37896219	37903538	+	chr17:37894777-37896409	1633	389	21	82.44	10.65	1.64	promoter	-627
NM_001242442	GRB7	chr17	37895023	37903538	+	chr17:37894777-37896409	1633	389	21	82.44	10.65	1.64	promoter	569
NR_125772	LINC01068	chr13	80140861	80145581	+	chr13:80138516-80139668	1153	577	19	93.69	10.65	1.89	promoter	-1770
NM_001366293	COX7A2	chr6	75953517	75947390	-	chr6:75953816-75954684	869	582	10	42.27	10.65	1.24	promoter	-732
NR_158783	COX7A2	chr6	75953517	75947390	-	chr6:75953816-75954684	869	582	10	42.27	10.65	1.24	promoter	-732
NR_158784	COX7A2	chr6	75953517	75947390	-	chr6:75953816-75954684	869	582	10	42.27	10.65	1.24	promoter	-732
NM_001276394	LDLRAD1	chr1	54483859	54472970	-	chr1:54483275-54484303	1029	547	13	55.54	10.65	1.15	promoter	71
NM_001276393	LDLRAD1	chr1	54483859	54472970	-	chr1:54483275-54484303	1029	547	13	55.54	10.65	1.15	promoter	71
NM_001276392	LDLRAD1	chr1	54483859	54472970	-	chr1:54483275-54484303	1029	547	13	55.54	10.65	1.15	promoter	71
NM_001276395	LDLRAD1	chr1	54483859	54472970	-	chr1:54483275-54484303	1029	547	13	55.54	10.65	1.15	promoter	71
NM_001010978	LDLRAD1	chr1	54483859	54472970	-	chr1:54483275-54484303	1029	547	13	55.54	10.65	1.15	promoter	71
NM_020759	STARD9	chr15	42867803	43013196	+	chr15:42866431-42867490	1060	607	12	47.38	10.65	1.07	promoter	-843
NR_040057	LOC283683	chr15	23115254	23094330	-	chr15:23114777-23115548	772	360	12	62	10.65	1.17	promoter	92
NM_005937	MLLT6	chr17	36861525	36886033	+	chr17:36862299-36864139	1841	504	22	79.88	10.65	1.46	promoter	1693
NM_001255976	PMEPA1	chr20	56265742	56223451	-	chr20:56264230-56264957	728	510	11	56.81	10.65	1.13	promoter	1149
NM_001190919	THRA	chr17	38218445	38250120	+	chr17:38216362-38217360	999	443	17	87.6	10.65	1.94	promoter	-1585
NM_005838	GLYAT	chr11	58499447	58477560	-	chr11:58497843-58498295	453	226	9	66.2	10.65	1.17	promoter	1379
NM_201648	GLYAT	chr11	58499416	58476229	-	chr11:58497843-58498295	453	226	9	66.2	10.65	1.17	promoter	1348
NM_173565	RSPH10B	chr7	6010314	5965776	-	chr7:6008444-6009000	557	278	9	49.43	10.65	1.08	promoter	1593
NM_001099697	RSPH10B2	chr7	6010314	5965776	-	chr7:6008444-6009000	557	278	9	49.43	10.65	1.08	promoter	1593
NM_001489	NR6A1	chr9	127533590	127279553	-	chr9:127533885-127534382	498	249	9	57.63	10.65	1.11	promoter	-543
NM_033334	NR6A1	chr9	127533590	127279553	-	chr9:127533885-127534382	498	249	9	57.63	10.65	1.11	promoter	-543
NM_001278546	NR6A1	chr9	127533590	127279553	-	chr9:127533885-127534382	498	249	9	57.63	10.65	1.11	promoter	-543
NM_001139517	PRKRA	chr2	179315484	179296140	-	chr2:179313413-179313978	566	283	9	49.43	10.65	1.08	promoter	1789
NM_001139518	PRKRA	chr2	179315355	179296140	-	chr2:179313413-179313978	566	283	9	49.43	10.65	1.08	promoter	1660
NM_001143947	UNC93A	chr6	167704802	167729502	+	chr6:167703443-167704293	851	616	12	57.4	10.65	1.12	promoter	-935
NM_018974	UNC93A	chr6	167704802	167729502	+	chr6:167703443-167704293	851	616	12	57.4	10.65	1.12	promoter	-935
NM_002017	FLI1	chr11	128563966	128683162	+	chr11:128563875-128564447	573	286	9	49.43	10.65	1.08	promoter	194
NR_038908	SENCR	chr11	128565918	128561566	-	chr11:128563875-128564447	573	286	9	49.43	10.65	1.08	promoter	1758
NM_001167681	FLI1	chr11	128563810	128683162	+	chr11:128563875-128564447	573	286	9	49.43	10.65	1.08	promoter	350
NM_001271010	FLI1	chr11	128563810	128683162	+	chr11:128563875-128564447	573	286	9	49.43	10.65	1.08	promoter	350
NR_144367	ZNF783	chr7	148962119	148982085	+	chr7:148962416-148963414	999	290	16	79.57	10.65	1.59	promoter	795
NR_134285	ZNF517	chr8	146024260	146036139	+	chr8:146025468-146026474	1007	438	12	49.68	10.65	1.17	promoter	1710
NM_001317936	ZNF517	chr8	146024260	146034529	+	chr8:146025468-146026474	1007	438	12	49.68	10.65	1.17	promoter	1710
NM_213605	ZNF517	chr8	146024260	146034529	+	chr8:146025468-146026474	1007	438	12	49.68	10.65	1.17	promoter	1710
NR_134284	ZNF517	chr8	146024260	146035669	+	chr8:146025468-146026474	1007	438	12	49.68	10.65	1.17	promoter	1710
NR_134617	LINC01640	chr22	33504514	33512280	+	chr22:33505747-33506288	542	271	9	49.43	10.65	1.08	promoter	1503
NR_037408	MIR3614	chr17	54968716	54968630	-	chr17:54967454-54968238	785	610	11	53.53	10.65	1.04	promoter	871
NM_001374	DNASE1L2	chr16	2286444	2288712	+	chr16:2287473-2288237	765	490	10	47.19	10.65	1.08	promoter	1410
NM_001301680	DNASE1L2	chr16	2286444	2288712	+	chr16:2287473-2288237	765	490	10	47.19	10.65	1.08	promoter	1410
NM_173830	CEP57L1	chr6	109450506	109488329	+	chr6:109449587-109450848	1262	759	11	34.16	10.65	1.32	promoter	-289
NM_005435	ARHGEF5	chr7	144052494	144077725	+	chr7:144051711-144052254	544	272	9	49.43	10.65	1.08	promoter	-512
NR_126023	OR2A1-AS1	chr7	144052811	143935665	-	chr7:144051711-144052254	544	272	9	49.43	10.65	1.08	promoter	829
NM_024031	PRR14	chr16	30662280	30667761	+	chr16:30661985-30662483	499	249	9	57.63	10.65	1.11	promoter	-47
NM_001320464	PRR14	chr16	30662098	30667761	+	chr16:30661985-30662483	499	249	9	57.63	10.65	1.11	promoter	135
NM_016169	SUFU	chr10	104263718	104393214	+	chr10:104264653-104265323	671	399	10	52.4	10.65	1.1	promoter	1269
NM_001178133	SUFU	chr10	104263728	104379224	+	chr10:104264653-104265323	671	399	10	52.4	10.65	1.1	promoter	1259
NM_014824	FCHSD2	chr11	72853363	72547789	-	chr11:72852027-72853119	1093	506	12	46.02	10.65	1.1	promoter	791
NM_001354336	KANK1	chr9	686766	746106	+	chr9:685637-686220	584	292	9	49.43	10.65	1.08	promoter	-838
NM_001354335	KANK1	chr9	686766	746106	+	chr9:685637-686220	584	292	9	49.43	10.65	1.08	promoter	-838
NM_001281444	PKIG	chr20	43160421	43247678	+	chr20:43161267-43162452	1186	554	11	36.54	10.65	1.28	promoter	1438
NM_181804	PKIG	chr20	43160421	43247678	+	chr20:43161267-43162452	1186	554	11	36.54	10.65	1.28	promoter	1438
NM_181805	PKIG	chr20	43160421	43247678	+	chr20:43161267-43162452	1186	554	11	36.54	10.65	1.28	promoter	1438
NM_007066	PKIG	chr20	43160515	43247678	+	chr20:43161267-43162452	1186	554	11	36.54	10.65	1.28	promoter	1344
NM_022146	NPFFR1	chr10	72043760	72007084	-	chr10:72043773-72044929	1157	496	13	49.88	10.65	1.17	promoter	-590
NM_000608	ORM2	chr9	117092068	117095536	+	chr9:117091533-117092613	1081	268	13	53.14	10.65	1.07	promoter	4
NM_153371	LNX2	chr13	28194666	28120049	-	chr13:28194970-28196297	1328	671	13	43.45	10.65	1.22	promoter	-967
NM_152705	POLR1D	chr13	28196028	28241548	+	chr13:28194970-28196297	1328	671	13	43.45	10.65	1.22	promoter	-395
NM_001206559	POLR1D	chr13	28194879	28241548	+	chr13:28194970-28196297	1328	671	13	43.45	10.65	1.22	promoter	754
NM_015972	POLR1D	chr13	28196028	28197585	+	chr13:28194970-28196297	1328	671	13	43.45	10.65	1.22	promoter	-395
NM_006225	PLCD1	chr3	38071133	38048986	-	chr3:38070224-38070908	685	268	13	76.34	10.65	1.38	promoter	568
NM_003317	NKX2-1	chr14	36988761	36985603	-	chr14:36987780-36988722	943	274	11	45.75	10.65	1.14	promoter	511
NR_103710	NKX2-1-AS1	chr14	36988482	36992221	+	chr14:36987780-36988722	943	274	11	45.75	10.65	1.14	promoter	-232
NR_161364	SFTA3	chr14	36988761	36942493	-	chr14:36987780-36988722	943	274	11	45.75	10.65	1.14	promoter	511
NR_161365	SFTA3	chr14	36988761	36942493	-	chr14:36987780-36988722	943	274	11	45.75	10.65	1.14	promoter	511
NM_001079668	NKX2-1	chr14	36989437	36985603	-	chr14:36987780-36988722	943	274	11	45.75	10.65	1.14	promoter	1187
NM_002984	CCL4	chr17	34431219	34433007	+	chr17:34429537-34430458	922	629	10	40.03	10.65	1.2	promoter	-1222
NM_001092	ABR	chr17	1012342	906758	-	chr17:1010239-1011091	853	487	11	49.97	10.65	1.19	promoter	1678
NM_001001915	OR2G2	chr1	247751661	247752615	+	chr1:247750764-247752152	1389	551	15	47.26	10.65	1.08	promoter	-204
NR_004383	SNAR-G1	chr19	49540276	49540404	+	chr19:49540720-49541609	890	439	12	55.32	10.65	1.13	promoter	888
NM_033377	CGB1	chr19	49540191	49538825	-	chr19:49540720-49541609	890	439	12	55.32	10.65	1.13	promoter	-973
NR_033753	LRRC37A11P	chr17	37186158	37209458	+	chr17:37186378-37187051	674	397	10	52.22	10.65	1.08	promoter	556
NM_001256812	GRM4	chr6	34078540	33986419	-	chr6:34077389-34077972	584	292	9	49.43	10.65	1.08	promoter	860
NM_000893	KNG1	chr3	186435147	186462199	+	chr3:186433728-186434466	739	461	10	48.36	10.6	1.06	promoter	-1051
NM_001102416	KNG1	chr3	186435147	186462199	+	chr3:186433728-186434466	739	461	10	48.36	10.6	1.06	promoter	-1051
NM_001166451	KNG1	chr3	186435147	186462199	+	chr3:186433728-186434466	739	461	10	48.36	10.6	1.06	promoter	-1051
NM_032875	FBXL20	chr17	37557879	37408915	-	chr17:37557642-37558706	1065	444	14	59.96	10.47	1.18	promoter	-294
NM_001184906	FBXL20	chr17	37557879	37408915	-	chr17:37557642-37558706	1065	444	14	59.96	10.47	1.18	promoter	-294
NM_001370208	FBXL20	chr17	37558809	37408915	-	chr17:37557642-37558706	1065	444	14	59.96	10.47	1.18	promoter	636
NM_001370209	FBXL20	chr17	37558809	37408915	-	chr17:37557642-37558706	1065	444	14	59.96	10.47	1.18	promoter	636
NM_173623	TTLL6	chr17	46871686	46839592	-	chr17:46872168-46874103	1936	563	27	88.28	10.41	2.02	promoter	-1449
NR_037676	FRMD6-AS1	chr14	52118462	52116235	-	chr14:52118860-52119331	472	236	9	64.9	10.35	1.26	promoter	-633
NM_152330	FRMD6	chr14	52118627	52197444	+	chr14:52118860-52119331	472	236	9	64.9	10.35	1.26	promoter	468
NM_001267046	FRMD6	chr14	52118627	52197444	+	chr14:52118860-52119331	472	236	9	64.9	10.35	1.26	promoter	468
NR_106927	MIR6867	chr17	38349848	38349915	+	chr17:38350019-38350804	786	290	11	52.23	10.35	1.08	promoter	563
NR_125770	LINC00377	chr13	81592525	81618577	+	chr13:81591437-81592188	752	247	10	46.28	10.23	1.09	promoter	-713
NR_134501	LOC101927377	chr20	45981304	45983376	+	chr20:45981662-45982660	999	708	14	62.1	10.23	1.17	promoter	856
NM_001363741	ZMYND8	chr20	45980493	45837858	-	chr20:45981662-45982660	999	708	14	62.1	10.23	1.17	promoter	-1667
NR_145803	SNORA113	chr12	69909219	69909373	+	chr12:69907949-69909399	1451	781	20	71.89	9.97	1.32	promoter	-546
NR_034158	NUP210P1	chr3	126380923	126390782	+	chr3:126378690-126379475	786	288	10	43.22	9.88	1.23	promoter	-1841
NM_001329964	TP63	chr3	189314534	189615068	+	chr3:189313540-189314062	523	261	9	54.58	9.88	1.12	promoter	-734
NM_001145541	TCP11L1	chr11	33061560	33095109	+	chr11:33060253-33061159	907	347	11	43.82	9.77	1.19	promoter	-855
NM_018393	TCP11L1	chr11	33061117	33095095	+	chr11:33060253-33061159	907	347	11	43.82	9.77	1.19	promoter	-412
NM_003320	TUB	chr11	8060179	8127654	+	chr11:8057946-8058667	722	525	11	53.43	9.77	1.05	promoter	-1873
NR_108109	B4GALT1-AS1	chr9	33166945	33179981	+	chr9:33165227-33166178	952	290	11	41.85	9.77	1.24	promoter	-1243
NR_108110	B4GALT1-AS1	chr9	33166945	33179981	+	chr9:33165227-33166178	952	290	11	41.85	9.77	1.24	promoter	-1243
NM_001497	B4GALT1	chr9	33167356	33110638	-	chr9:33165227-33166178	952	290	11	41.85	9.77	1.24	promoter	1654
NM_182559	TMPRSS12	chr12	51236708	51281663	+	chr12:51235433-51236334	902	259	16	68.31	9.77	1.28	promoter	-825
NR_136241	CA11	chr19	49149444	49141202	-	chr19:49150356-49151154	799	446	12	56.34	9.77	1.18	promoter	-1310
NM_001217	CA11	chr19	49149444	49141202	-	chr19:49150356-49151154	799	446	12	56.34	9.77	1.18	promoter	-1310
NM_032963	CCL14	chr17	34313765	34310324	-	chr17:34312566-34313591	1026	281	12	40.49	9.77	1.17	promoter	687
NM_032962	CCL14	chr17	34313764	34310691	-	chr17:34312566-34313591	1026	281	12	40.49	9.77	1.17	promoter	686
NM_002144	HOXB1	chr17	46608373	46605887	-	chr17:46607475-46609840	2366	373	36	105.34	9.77	1.43	promoter	-284
NM_006759	UGP2	chr2	64069013	64118696	+	chr2:64070446-64071097	652	288	10	50.11	9.77	1.18	promoter	1758
NR_144454	FSIP2-AS1	chr2	186664878	186652746	-	chr2:186664388-186665334	947	654	12	43.93	9.77	1.2	promoter	18
NR_144453	FSIP2-AS1	chr2	186664877	186648417	-	chr2:186664388-186665334	947	654	12	43.93	9.77	1.2	promoter	17
NM_001286565	KIAA0513	chr16	85096817	85127828	+	chr16:85094659-85095626	968	207	11	37	9.77	1.28	promoter	-1675
NM_001142301	TMEM67	chr8	94767071	94830347	+	chr8:94766102-94766579	478	239	9	62.32	9.77	1.2	promoter	-731
NM_153704	TMEM67	chr8	94767121	94830349	+	chr8:94766102-94766579	478	239	9	62.32	9.77	1.2	promoter	-781
NR_024522	TMEM67	chr8	94767121	94831466	+	chr8:94766102-94766579	478	239	9	62.32	9.77	1.2	promoter	-781
NR_106837	MIR6779	chr17	37071231	37071295	+	chr17:37071739-37072778	1040	603	15	58.71	9.77	1.12	promoter	1027
NM_002611	PDK2	chr17	48172714	48189516	+	chr17:48170848-48172229	1382	675	20	73.92	9.77	1.24	promoter	-1176
NM_001199899	PDK2	chr17	48173058	48188733	+	chr17:48170848-48172229	1382	675	20	73.92	9.77	1.24	promoter	-1520
NM_001199898	PDK2	chr17	48172100	48188733	+	chr17:48170848-48172229	1382	675	20	73.92	9.77	1.24	promoter	-562
NM_001199900	PDK2	chr17	48172638	48183737	+	chr17:48170848-48172229	1382	675	20	73.92	9.77	1.24	promoter	-1100
NM_004838	HOMER3	chr19	19052026	19040011	-	chr19:19052915-19053454	540	270	10	49.89	9.77	1.17	promoter	-1158
NM_006148	LASP1	chr17	37026310	37078023	+	chr17:37025823-37027238	1416	1100	21	86.8	9.77	1.89	promoter	220
NR_073384	LASP1	chr17	37026310	37078023	+	chr17:37025823-37027238	1416	1100	21	86.8	9.77	1.89	promoter	220
NM_001271608	LASP1	chr17	37026111	37078023	+	chr17:37025823-37027238	1416	1100	21	86.8	9.77	1.89	promoter	419
NR_029477	MIRLET7A2	chr11	122017301	122017229	-	chr11:122017058-122017576	519	259	9	53.68	9.67	1.05	promoter	-15
NM_177531	PKHD1L1	chr8	110374689	110549436	+	chr8:110375677-110376227	551	275	9	45.5	9.56	1.16	promoter	1262
NM_001039374	CCDC183	chr9	139690789	139702193	+	chr9:139689745-139690239	495	247	8	49.43	9.47	1.08	promoter	-798
NM_004096	EIF4EBP2	chr10	72163900	72188374	+	chr10:72164197-72165044	848	603	9	36.54	9.47	1.27	promoter	720
NR_120309	LOC102724467	chr16	87812754	87799936	-	chr16:87813612-87814796	1185	512	13	48.74	9.47	1.08	promoter	-1449
NM_182922	HEATR3	chr16	50099880	50141183	+	chr16:50098353-50099081	729	291	9	41.79	9.47	1.24	promoter	-1164
NM_001329729	HEATR3	chr16	50099880	50141183	+	chr16:50098353-50099081	729	291	9	41.79	9.47	1.24	promoter	-1164
NM_001329731	HEATR3	chr16	50099880	50141183	+	chr16:50098353-50099081	729	291	9	41.79	9.47	1.24	promoter	-1164
NM_001329730	HEATR3	chr16	50099880	50141183	+	chr16:50098353-50099081	729	291	9	41.79	9.47	1.24	promoter	-1164
NR_138093	HEATR3	chr16	50099880	50141183	+	chr16:50098353-50099081	729	291	9	41.79	9.47	1.24	promoter	-1164
NR_138092	HEATR3	chr16	50099880	50141183	+	chr16:50098353-50099081	729	291	9	41.79	9.47	1.24	promoter	-1164
NM_015175	NBEAL2	chr3	47021155	47051191	+	chr3:47020800-47021849	1050	454	12	47.8	9.47	1.03	promoter	169
NM_016466	ANKRD39	chr2	97523753	97513726	-	chr2:97523354-97523923	570	285	8	41.64	9.47	1.19	promoter	115
NM_144699	ATP1A4	chr1	160121392	160156770	+	chr1:160122225-160122648	424	212	8	66.2	9.47	1.17	promoter	1044
NM_001160154	MGAT4A	chr2	99279936	99235568	-	chr2:99279731-99280639	909	620	11	47.28	9.47	1.07	promoter	-248
NM_001164721	PTAFR	chr1	28520447	28473676	-	chr1:28521095-28521674	580	290	8	41.64	9.47	1.19	promoter	-937
NM_001164722	PTAFR	chr1	28520367	28473676	-	chr1:28521095-28521674	580	290	8	41.64	9.47	1.19	promoter	-1017
NM_001023587	ABCC5	chr3	183735672	183701540	-	chr3:183735034-183736183	1150	561	12	43.8	9.47	1.19	promoter	64
NR_135125	ABCC5	chr3	183735672	183701540	-	chr3:183735034-183736183	1150	561	12	43.8	9.47	1.19	promoter	64
NM_005688	ABCC5	chr3	183735672	183637723	-	chr3:183735034-183736183	1150	561	12	43.8	9.47	1.19	promoter	64
NM_001320032	ABCC5	chr3	183735672	183637723	-	chr3:183735034-183736183	1150	561	12	43.8	9.47	1.19	promoter	64
NM_001286772	TBC1D13	chr9	131549485	131572711	+	chr9:131549497-131549994	498	249	8	49.43	9.47	1.08	promoter	260
NM_018201	TBC1D13	chr9	131549531	131572709	+	chr9:131549497-131549994	498	249	8	49.43	9.47	1.08	promoter	214
NM_173487	C4orf33	chr4	130014866	130037791	+	chr4:130013375-130014171	797	517	9	38.67	9.47	1.22	promoter	-1094
NM_001300898	SCLT1	chr4	130014694	129957748	-	chr4:130013375-130014171	797	517	9	38.67	9.47	1.22	promoter	922
NM_144643	SCLT1	chr4	130014694	129805147	-	chr4:130013375-130014171	797	517	9	38.67	9.47	1.22	promoter	922
NM_001300897	SCLT1	chr4	130014694	129960347	-	chr4:130013375-130014171	797	517	9	38.67	9.47	1.22	promoter	922
NR_031734	MIR1913	chr6	166922921	166922841	-	chr6:166923000-166923536	537	268	8	41.64	9.47	1.19	promoter	-346
NR_015389	LINC00667	chr18	5238098	5246505	+	chr18:5237208-5237752	545	272	8	41.64	9.47	1.19	promoter	-619
NR_026849	LINC00526	chr18	5238028	5236722	-	chr18:5237208-5237752	545	272	8	41.64	9.47	1.19	promoter	549
NM_001142406	PRELID3A	chr18	12420187	12432236	+	chr18:12419662-12420483	822	562	13	66.83	9.47	1.32	promoter	-115
NM_001353340	CCDC150	chr2	197578261	197597530	+	chr2:197576937-197577518	582	291	8	41.64	9.47	1.19	promoter	-1034
NR_034036	LOC100130452	chr2	197577736	197565358	-	chr2:197576937-197577518	582	291	8	41.64	9.47	1.19	promoter	509
NR_120476	LINC02443	chr12	5352317	5343161	-	chr12:5353678-5354555	878	614	11	48.74	9.47	1.08	promoter	-1799
NR_120477	LINC02443	chr12	5352317	5347213	-	chr12:5353678-5354555	878	614	11	48.74	9.47	1.08	promoter	-1799
NR_110027	LINC01522	chr20	46618861	46608836	-	chr20:46618884-46619589	706	288	9	42.93	9.47	1.23	promoter	-375
NM_001367421	GRAMD1B	chr11	123229129	123498475	+	chr11:123228557-123229155	599	353	9	48.88	9.47	1.08	promoter	-274
NM_001367419	GRAMD1B	chr11	123229129	123498497	+	chr11:123228557-123229155	599	353	9	48.88	9.47	1.08	promoter	-274
NM_001367420	GRAMD1B	chr11	123229129	123498497	+	chr11:123228557-123229155	599	353	9	48.88	9.47	1.08	promoter	-274
NM_001367418	GRAMD1B	chr11	123229129	123498497	+	chr11:123228557-123229155	599	353	9	48.88	9.47	1.08	promoter	-274
NM_002144	HOXB1	chr17	46608373	46605887	-	chr17:46605857-46607219	1363	558	18	74.48	9.47	1.29	promoter	1836
NR_120621	LINC02681	chr10	103023307	103012577	-	chr10:103022131-103022976	846	168	9	36.63	9.47	1.28	promoter	754
NM_001307987	ST8SIA5	chr18	44337016	44247783	-	chr18:44335544-44336197	654	428	9	45.67	9.47	1.15	promoter	1146
NM_001307986	ST8SIA5	chr18	44337016	44247783	-	chr18:44335544-44336197	654	428	9	45.67	9.47	1.15	promoter	1146
NM_013305	ST8SIA5	chr18	44337016	44247783	-	chr18:44335544-44336197	654	428	9	45.67	9.47	1.15	promoter	1146
NM_005671	UBXN8	chr8	30601680	30624520	+	chr8:30599392-30600427	1036	391	11	41.9	9.47	1.24	promoter	-1771
NM_001282189	UBXN8	chr8	30601681	30624520	+	chr8:30599392-30600427	1036	391	11	41.9	9.47	1.24	promoter	-1772
NM_001282199	UBXN8	chr8	30601681	30624520	+	chr8:30599392-30600427	1036	391	11	41.9	9.47	1.24	promoter	-1772
NM_004913	VPS9D1	chr16	89787306	89773541	-	chr16:89786266-89786999	734	276	9	41.55	9.47	1.19	promoter	674
NR_110129	ZNF276	chr16	89787944	89807332	+	chr16:89786266-89786999	734	276	9	41.55	9.47	1.19	promoter	-1312
NM_001113525	ZNF276	chr16	89787944	89807332	+	chr16:89786266-89786999	734	276	9	41.55	9.47	1.19	promoter	-1312
NM_152287	ZNF276	chr16	89787409	89807332	+	chr16:89786266-89786999	734	276	9	41.55	9.47	1.19	promoter	-777
NR_110126	ZNF276	chr16	89787409	89807332	+	chr16:89786266-89786999	734	276	9	41.55	9.47	1.19	promoter	-777
NR_110122	ZNF276	chr16	89787409	89807332	+	chr16:89786266-89786999	734	276	9	41.55	9.47	1.19	promoter	-777
NR_110128	ZNF276	chr16	89786775	89806312	+	chr16:89786266-89786999	734	276	9	41.55	9.47	1.19	promoter	-143
NR_003246	GOLGA6L5P	chr15	85060078	85049398	-	chr15:85059422-85060780	1359	657	11	31.38	9.47	1.46	promoter	-22
NR_132369	ARF4-AS1	chr3	57583515	57586642	+	chr3:57582354-57582911	558	279	8	41.64	9.47	1.19	promoter	-883
NR_132370	ARF4-AS1	chr3	57583515	57586642	+	chr3:57582354-57582911	558	279	8	41.64	9.47	1.19	promoter	-883
NM_001660	ARF4	chr3	57583071	57557089	-	chr3:57582354-57582911	558	279	8	41.64	9.47	1.19	promoter	439
NM_181509	MAP1LC3A	chr20	33134647	33148149	+	chr20:33135830-33136620	791	269	9	38.94	9.47	1.18	promoter	1577
NM_003814	ADAM20	chr14	71001721	70989074	-	chr14:71002813-71003393	581	290	8	41.64	9.47	1.19	promoter	-1381
NR_026774	LINC00239	chr14	102196773	102198862	+	chr14:102197370-102199174	1805	622	19	62.4	9.47	1.22	promoter	1498
NM_138281	DLX4	chr17	48046553	48052323	+	chr17:48045600-48046635	1036	229	13	55.21	9.47	1.12	promoter	-436
NM_001199417	ARHGAP23	chr17	36584707	36668621	+	chr17:36583167-36584526	1360	930	18	74.63	9.47	1.3	promoter	-861
NM_001363542	GSTA3	chr6	52774496	52761443	-	chr6:52775590-52776093	504	252	8	49.43	9.47	1.08	promoter	-1345
NM_000847	GSTA3	chr6	52774496	52761443	-	chr6:52775590-52776093	504	252	8	49.43	9.47	1.08	promoter	-1345
NM_015433	EEF1AKMT3	chr12	58166396	58176324	+	chr12:58167903-58168830	928	290	9	33.51	9.47	1.34	promoter	1970
NM_206914	EEF1AKMT3	chr12	58166396	58176324	+	chr12:58167903-58168830	928	290	9	33.51	9.47	1.34	promoter	1970
NR_131227	B3GALT1-AS1	chr2	168797654	168671283	-	chr2:168796763-168797231	469	234	8	57.63	9.47	1.11	promoter	658
NM_001322483	HPS1	chr10	100206720	100175954	-	chr10:100204947-100205828	882	285	9	35.21	9.47	1.28	promoter	1333
NM_001322482	HPS1	chr10	100206720	100175954	-	chr10:100204947-100205828	882	285	9	35.21	9.47	1.28	promoter	1333
NM_001322480	HPS1	chr10	100206720	100175954	-	chr10:100204947-100205828	882	285	9	35.21	9.47	1.28	promoter	1333
NM_001322481	HPS1	chr10	100206720	100175954	-	chr10:100204947-100205828	882	285	9	35.21	9.47	1.28	promoter	1333
NM_001322489	HPS1	chr10	100206720	100175954	-	chr10:100204947-100205828	882	285	9	35.21	9.47	1.28	promoter	1333
NM_001322476	HPS1	chr10	100206720	100175954	-	chr10:100204947-100205828	882	285	9	35.21	9.47	1.28	promoter	1333
NM_001322478	HPS1	chr10	100206720	100175954	-	chr10:100204947-100205828	882	285	9	35.21	9.47	1.28	promoter	1333
NM_001322477	HPS1	chr10	100206720	100175954	-	chr10:100204947-100205828	882	285	9	35.21	9.47	1.28	promoter	1333
NM_001322479	HPS1	chr10	100206720	100175954	-	chr10:100204947-100205828	882	285	9	35.21	9.47	1.28	promoter	1333
NM_001311345	HPS1	chr10	100206720	100175954	-	chr10:100204947-100205828	882	285	9	35.21	9.47	1.28	promoter	1333
NM_001322487	HPS1	chr10	100206720	100175954	-	chr10:100204947-100205828	882	285	9	35.21	9.47	1.28	promoter	1333
NM_001322485	HPS1	chr10	100206720	100175954	-	chr10:100204947-100205828	882	285	9	35.21	9.47	1.28	promoter	1333
NM_001322484	HPS1	chr10	100206720	100175954	-	chr10:100204947-100205828	882	285	9	35.21	9.47	1.28	promoter	1333
NM_000195	HPS1	chr10	100206692	100175954	-	chr10:100204947-100205828	882	285	9	35.21	9.47	1.28	promoter	1305
NM_001322492	HPS1	chr10	100206720	100188902	-	chr10:100204947-100205828	882	285	9	35.21	9.47	1.28	promoter	1333
NM_001322491	HPS1	chr10	100206720	100188902	-	chr10:100204947-100205828	882	285	9	35.21	9.47	1.28	promoter	1333
NM_001322490	HPS1	chr10	100206720	100188902	-	chr10:100204947-100205828	882	285	9	35.21	9.47	1.28	promoter	1333
NM_182639	HPS1	chr10	100206720	100188902	-	chr10:100204947-100205828	882	285	9	35.21	9.47	1.28	promoter	1333
NR_134454	LOC101927278	chr10	100206077	100213562	+	chr10:100204947-100205828	882	285	9	35.21	9.47	1.28	promoter	-690
NR_134453	LOC101927278	chr10	100206077	100213562	+	chr10:100204947-100205828	882	285	9	35.21	9.47	1.28	promoter	-690
NR_134452	LOC101927278	chr10	100206077	100213562	+	chr10:100204947-100205828	882	285	9	35.21	9.47	1.28	promoter	-690
NR_134451	LOC101927278	chr10	100206077	100213562	+	chr10:100204947-100205828	882	285	9	35.21	9.47	1.28	promoter	-690
NR_037468	MIR3907	chr7	151130725	151130574	-	chr7:151132201-151132938	738	448	10	48.6	9.47	1.06	promoter	-1844
NM_153364	FAM71C	chr12	100041530	100043892	+	chr12:100041290-100041834	545	272	8	41.64	9.47	1.19	promoter	31
NR_110076	CACNA2D1-AS1	chr7	81638492	81659271	+	chr7:81638631-81639215	585	292	8	41.64	9.47	1.19	promoter	430
NR_110077	CACNA2D1-AS1	chr7	81638492	81659271	+	chr7:81638631-81639215	585	292	8	41.64	9.47	1.19	promoter	430
NM_020997	LEFTY1	chr1	226076846	226073981	-	chr1:226078122-226078769	648	361	9	46.01	9.47	1.11	promoter	-1599
NR_002576	SNORA21	chr17	37009248	37009115	-	chr17:37007249-37008229	981	260	11	44.12	9.47	1.18	promoter	1510
NR_145761	SNORA21B	chr17	37007911	37007776	-	chr17:37007249-37008229	981	260	11	44.12	9.47	1.18	promoter	173
NR_039938	MIR4778	chr2	66585460	66585380	-	chr2:66584261-66585183	923	454	10	39.99	9.47	1.21	promoter	739
NM_003851	CREG1	chr1	167522999	167510250	-	chr1:167521325-167522192	868	626	9	35.75	9.47	1.27	promoter	1241
NM_004774	MED1	chr17	37607516	37560537	-	chr17:37606580-37607658	1079	518	11	40.27	9.47	1.17	promoter	398
NR_033201	HOXB-AS3	chr17	46667781	46683774	+	chr17:46668961-46670114	1154	542	10	31.89	9.47	1.38	promoter	1756
NM_002147	HOXB5	chr17	46671103	46668618	-	chr17:46668961-46670114	1154	542	10	31.89	9.47	1.38	promoter	1566
NR_033203	HOXB-AS3	chr17	46669653	46679703	+	chr17:46668961-46670114	1154	542	10	31.89	9.47	1.38	promoter	-116
NR_110329	HOXB-AS3	chr17	46669653	46679703	+	chr17:46668961-46670114	1154	542	10	31.89	9.47	1.38	promoter	-116
NR_033202	HOXB-AS3	chr17	46667781	46679703	+	chr17:46668961-46670114	1154	542	10	31.89	9.47	1.38	promoter	1756
NR_110331	HOXB-AS3	chr17	46667781	46679703	+	chr17:46668961-46670114	1154	542	10	31.89	9.47	1.38	promoter	1756
NR_033204	HOXB-AS3	chr17	46669653	46683774	+	chr17:46668961-46670114	1154	542	10	31.89	9.47	1.38	promoter	-116
NR_135675	LOC105371824	chr17	48616115	48614654	-	chr17:48615253-48616686	1434	297	20	85.18	9.47	1.96	promoter	146
NM_198083	DHRS4L2	chr14	24458137	24475612	+	chr14:24457306-24457810	505	252	8	49.43	9.47	1.08	promoter	-580
NM_032243	TXNDC2	chr18	9885969	9889272	+	chr18:9885955-9886812	858	276	9	36.15	9.47	1.28	promoter	414
NM_001098529	TXNDC2	chr18	9885969	9889272	+	chr18:9885955-9886812	858	276	9	36.15	9.47	1.28	promoter	414
NR_135694	IGHV1OR15-1	chr15	22448881	22448239	-	chr15:22448190-22448997	808	519	9	38.2	9.47	1.24	promoter	288
NR_135695	LOC102724760	chr15	22448881	22448239	-	chr15:22448190-22448997	808	519	9	38.2	9.47	1.24	promoter	288
NM_032047	B3GNT5	chr3	182971040	182991173	+	chr3:182970426-182971201	776	358	11	54.02	9.47	1.06	promoter	-227
NM_199248	CACNB1	chr17	37353922	37333388	-	chr17:37352888-37354039	1152	490	14	56.73	9.47	1.12	promoter	459
NM_199247	CACNB1	chr17	37353922	37333388	-	chr17:37352888-37354039	1152	490	14	56.73	9.47	1.12	promoter	459
NM_000723	CACNB1	chr17	37353922	37329705	-	chr17:37352888-37354039	1152	490	14	56.73	9.47	1.12	promoter	459
NR_027754	CEACAM22P	chr19	45060150	45041044	-	chr19:45060660-45061191	532	266	8	41.64	9.47	1.19	promoter	-775
NR_103466	NBPF13P	chr1	146585928	146571065	-	chr1:146584619-146585502	884	592	10	41.62	9.47	1.18	promoter	868
NR_033898	LINC01019	chr5	3536208	3417265	-	chr5:3535965-3536454	490	245	8	49.43	9.47	1.08	promoter	-1
NM_014740	EIF4A3	chr17	78120927	78108168	-	chr17:78121412-78122461	1050	523	11	41.36	9.47	1.17	promoter	-1009
NM_024828	CAAP1	chr9	26892800	26840682	-	chr9:26892559-26892967	409	204	8	66.2	9.47	1.17	promoter	38
NM_001167575	CAAP1	chr9	26892826	26840682	-	chr9:26892559-26892967	409	204	8	66.2	9.47	1.17	promoter	64
NM_001199660	LETM2	chr8	38244648	38267042	+	chr8:38245472-38246396	925	649	9	33.62	9.47	1.33	promoter	1285
NM_001363204	LETM2	chr8	38243993	38267042	+	chr8:38245472-38246396	925	649	9	33.62	9.47	1.33	promoter	1940
NM_001363205	LETM2	chr8	38243993	38267042	+	chr8:38245472-38246396	925	649	9	33.62	9.47	1.33	promoter	1940
NM_001286819	LETM2	chr8	38243958	38267042	+	chr8:38245472-38246396	925	649	9	33.62	9.47	1.33	promoter	1975
NM_001199659	LETM2	chr8	38243958	38267042	+	chr8:38245472-38246396	925	649	9	33.62	9.47	1.33	promoter	1975
NM_001286787	LETM2	chr8	38243958	38267042	+	chr8:38245472-38246396	925	649	9	33.62	9.47	1.33	promoter	1975
NM_001330515	LETM2	chr8	38243958	38267042	+	chr8:38245472-38246396	925	649	9	33.62	9.47	1.33	promoter	1975
NM_144652	LETM2	chr8	38243958	38267042	+	chr8:38245472-38246396	925	649	9	33.62	9.47	1.33	promoter	1975
NM_001286821	LETM2	chr8	38243958	38251951	+	chr8:38245472-38246396	925	649	9	33.62	9.47	1.33	promoter	1975
NM_001366903	TSNARE1	chr8	143484543	143381229	-	chr8:143483860-143484600	741	293	10	48.44	9.47	1.07	promoter	314
NM_001366902	TSNARE1	chr8	143484543	143381229	-	chr8:143483860-143484600	741	293	10	48.44	9.47	1.07	promoter	314
NM_001366901	TSNARE1	chr8	143484543	143293440	-	chr8:143483860-143484600	741	293	10	48.44	9.47	1.07	promoter	314
NM_145003	TSNARE1	chr8	143484543	143293440	-	chr8:143483860-143484600	741	293	10	48.44	9.47	1.07	promoter	314
NM_001363740	TSNARE1	chr8	143484543	143293440	-	chr8:143483860-143484600	741	293	10	48.44	9.47	1.07	promoter	314
NM_001366904	TSNARE1	chr8	143484543	143350815	-	chr8:143483860-143484600	741	293	10	48.44	9.47	1.07	promoter	314
NM_001291931	TSNARE1	chr8	143484543	143350815	-	chr8:143483860-143484600	741	293	10	48.44	9.47	1.07	promoter	314
NR_135639	LINC01970	chr17	80250690	80247921	-	chr17:80251552-80252299	748	461	9	40.89	9.47	1.16	promoter	-1235
NM_001322395	ENTPD6	chr20	25176548	25208711	+	chr20:25177840-25178744	905	288	11	47.47	9.47	1.07	promoter	1743
NM_001322389	ENTPD6	chr20	25176548	25208711	+	chr20:25177840-25178744	905	288	11	47.47	9.47	1.07	promoter	1743
NM_001322398	ENTPD6	chr20	25176548	25208711	+	chr20:25177840-25178744	905	288	11	47.47	9.47	1.07	promoter	1743
NM_001322378	ENTPD6	chr20	25176548	25208711	+	chr20:25177840-25178744	905	288	11	47.47	9.47	1.07	promoter	1743
NM_001247	ENTPD6	chr20	25176347	25208711	+	chr20:25177840-25178744	905	288	11	47.47	9.47	1.07	promoter	1944
NR_109994	LOC101926889	chr20	25177528	25165307	-	chr20:25177840-25178744	905	288	11	47.47	9.47	1.07	promoter	-763
NM_001322387	ENTPD6	chr20	25176305	25208711	+	chr20:25177840-25178744	905	288	11	47.47	9.47	1.07	promoter	1986
NM_001322390	ENTPD6	chr20	25176305	25208711	+	chr20:25177840-25178744	905	288	11	47.47	9.47	1.07	promoter	1986
NM_001114089	ENTPD6	chr20	25176305	25208711	+	chr20:25177840-25178744	905	288	11	47.47	9.47	1.07	promoter	1986
NM_001322388	ENTPD6	chr20	25176305	25208711	+	chr20:25177840-25178744	905	288	11	47.47	9.47	1.07	promoter	1986
NM_001322384	ENTPD6	chr20	25176305	25208711	+	chr20:25177840-25178744	905	288	11	47.47	9.47	1.07	promoter	1986
NM_001322386	ENTPD6	chr20	25176305	25208711	+	chr20:25177840-25178744	905	288	11	47.47	9.47	1.07	promoter	1986
NM_001322394	ENTPD6	chr20	25176305	25208711	+	chr20:25177840-25178744	905	288	11	47.47	9.47	1.07	promoter	1986
NM_001322393	ENTPD6	chr20	25176305	25208711	+	chr20:25177840-25178744	905	288	11	47.47	9.47	1.07	promoter	1986
NM_001322396	ENTPD6	chr20	25176305	25208711	+	chr20:25177840-25178744	905	288	11	47.47	9.47	1.07	promoter	1986
NM_001322391	ENTPD6	chr20	25176305	25208711	+	chr20:25177840-25178744	905	288	11	47.47	9.47	1.07	promoter	1986
NM_001322383	ENTPD6	chr20	25176305	25208711	+	chr20:25177840-25178744	905	288	11	47.47	9.47	1.07	promoter	1986
NM_001322392	ENTPD6	chr20	25176305	25208711	+	chr20:25177840-25178744	905	288	11	47.47	9.47	1.07	promoter	1986
NM_001322397	ENTPD6	chr20	25176305	25208711	+	chr20:25177840-25178744	905	288	11	47.47	9.47	1.07	promoter	1986
NM_001317941	ENTPD6	chr20	25176305	25208711	+	chr20:25177840-25178744	905	288	11	47.47	9.47	1.07	promoter	1986
NM_001322385	ENTPD6	chr20	25176305	25208711	+	chr20:25177840-25178744	905	288	11	47.47	9.47	1.07	promoter	1986
NM_001322379	ENTPD6	chr20	25176305	25208711	+	chr20:25177840-25178744	905	288	11	47.47	9.47	1.07	promoter	1986
NM_001322380	ENTPD6	chr20	25176305	25208711	+	chr20:25177840-25178744	905	288	11	47.47	9.47	1.07	promoter	1986
NM_001322381	ENTPD6	chr20	25176305	25208711	+	chr20:25177840-25178744	905	288	11	47.47	9.47	1.07	promoter	1986
NM_001322382	ENTPD6	chr20	25176305	25208711	+	chr20:25177840-25178744	905	288	11	47.47	9.47	1.07	promoter	1986
NM_020166	MCCC1	chr3	182817284	182733005	-	chr3:182816764-182817501	738	458	9	41.36	9.47	1.17	promoter	152
NM_001293273	MCCC1	chr3	182817375	182733005	-	chr3:182816764-182817501	738	458	9	41.36	9.47	1.17	promoter	243
NR_120639	MCCC1	chr3	182817375	182733005	-	chr3:182816764-182817501	738	458	9	41.36	9.47	1.17	promoter	243
NM_001363880	MCCC1	chr3	182817375	182733005	-	chr3:182816764-182817501	738	458	9	41.36	9.47	1.17	promoter	243
NR_120640	MCCC1	chr3	182817031	182733005	-	chr3:182816764-182817501	738	458	9	41.36	9.47	1.17	promoter	-101
NM_001318855	OPRL1	chr20	62724040	62731996	+	chr20:62723572-62724062	491	245	8	49.43	9.47	1.08	promoter	-224
NM_001318854	OPRL1	chr20	62724040	62731996	+	chr20:62723572-62724062	491	245	8	49.43	9.47	1.08	promoter	-224
NM_004597	SNRPD2	chr19	46195574	46190711	-	chr19:46197223-46197766	544	272	8	41.64	9.47	1.19	promoter	-1920
NM_017659	QPCTL	chr19	46195923	46207242	+	chr19:46197223-46197766	544	272	8	41.64	9.47	1.19	promoter	1571
NM_001163377	QPCTL	chr19	46195923	46207242	+	chr19:46197223-46197766	544	272	8	41.64	9.47	1.19	promoter	1571
NM_032827	ATOH8	chr2	85981113	86018506	+	chr2:85981607-85982186	580	290	8	41.64	9.47	1.19	promoter	783
NR_046240	LOC100506100	chr9	131486740	131495522	+	chr9:131488486-131488952	467	233	8	57.63	9.47	1.11	promoter	1978
NM_001184690	NPNT	chr4	106816627	106892828	+	chr4:106816532-106817689	1158	573	13	49.84	9.47	1.17	promoter	483
NM_001184693	NPNT	chr4	106816627	106892828	+	chr4:106816532-106817689	1158	573	13	49.84	9.47	1.17	promoter	483
NM_001184691	NPNT	chr4	106816627	106892828	+	chr4:106816532-106817689	1158	573	13	49.84	9.47	1.17	promoter	483
NM_001184692	NPNT	chr4	106816627	106892828	+	chr4:106816532-106817689	1158	573	13	49.84	9.47	1.17	promoter	483
NM_001033047	NPNT	chr4	106816627	106892828	+	chr4:106816532-106817689	1158	573	13	49.84	9.47	1.17	promoter	483
NM_001303097	HIP1R	chr12	123320003	123342564	+	chr12:123317840-123318277	438	219	8	57.63	9.47	1.11	promoter	-1945
NM_003959	HIP1R	chr12	123320003	123347508	+	chr12:123317840-123318277	438	219	8	57.63	9.47	1.11	promoter	-1945
NM_001303099	HIP1R	chr12	123319294	123342564	+	chr12:123317840-123318277	438	219	8	57.63	9.47	1.11	promoter	-1236
NM_001348212	TCF4	chr18	53089528	52889415	-	chr18:53087706-53088560	855	576	9	36.27	9.47	1.28	promoter	1396
NM_001348213	TCF4	chr18	53089528	52889415	-	chr18:53087706-53088560	855	576	9	36.27	9.47	1.28	promoter	1396
NM_001243233	TCF4	chr18	53089528	52889415	-	chr18:53087706-53088560	855	576	9	36.27	9.47	1.28	promoter	1396
NR_145698	LOC105375690	chr8	104514138	104493507	-	chr8:104513151-104514033	883	623	10	41.66	9.47	1.23	promoter	547
NR_145699	LOC105375690	chr8	104513916	104493507	-	chr8:104513151-104514033	883	623	10	41.66	9.47	1.23	promoter	325
NR_145700	LOC105375690	chr8	104513916	104493507	-	chr8:104513151-104514033	883	623	10	41.66	9.47	1.23	promoter	325
NR_145701	LOC105375690	chr8	104513916	104493507	-	chr8:104513151-104514033	883	623	10	41.66	9.47	1.23	promoter	325
NR_145702	LOC105375690	chr8	104513916	104493507	-	chr8:104513151-104514033	883	623	10	41.66	9.47	1.23	promoter	325
NM_001348484	RIMS2	chr8	104512837	105268322	+	chr8:104513151-104514033	883	623	10	41.66	9.47	1.23	promoter	754
NM_001348485	RIMS2	chr8	104512837	105268322	+	chr8:104513151-104514033	883	623	10	41.66	9.47	1.23	promoter	754
NM_001348494	RIMS2	chr8	104512837	105268322	+	chr8:104513151-104514033	883	623	10	41.66	9.47	1.23	promoter	754
NM_001348489	RIMS2	chr8	104512837	105268322	+	chr8:104513151-104514033	883	623	10	41.66	9.47	1.23	promoter	754
NR_145710	RIMS2	chr8	104512837	105268322	+	chr8:104513151-104514033	883	623	10	41.66	9.47	1.23	promoter	754
NM_001100117	RIMS2	chr8	104512837	105268322	+	chr8:104513151-104514033	883	623	10	41.66	9.47	1.23	promoter	754
NM_001348487	RIMS2	chr8	104512837	105268322	+	chr8:104513151-104514033	883	623	10	41.66	9.47	1.23	promoter	754
NM_001348488	RIMS2	chr8	104512837	105268322	+	chr8:104513151-104514033	883	623	10	41.66	9.47	1.23	promoter	754
NM_001348491	RIMS2	chr8	104512837	105268322	+	chr8:104513151-104514033	883	623	10	41.66	9.47	1.23	promoter	754
NM_001348493	RIMS2	chr8	104512837	105268322	+	chr8:104513151-104514033	883	623	10	41.66	9.47	1.23	promoter	754
NM_001348495	RIMS2	chr8	104512837	105268322	+	chr8:104513151-104514033	883	623	10	41.66	9.47	1.23	promoter	754
NM_001348496	RIMS2	chr8	104512837	105268322	+	chr8:104513151-104514033	883	623	10	41.66	9.47	1.23	promoter	754
NM_001348497	RIMS2	chr8	104512837	105268322	+	chr8:104513151-104514033	883	623	10	41.66	9.47	1.23	promoter	754
NM_001348486	RIMS2	chr8	104512837	105268322	+	chr8:104513151-104514033	883	623	10	41.66	9.47	1.23	promoter	754
NM_001348490	RIMS2	chr8	104512837	105268322	+	chr8:104513151-104514033	883	623	10	41.66	9.47	1.23	promoter	754
NM_001348492	RIMS2	chr8	104512837	105268322	+	chr8:104513151-104514033	883	623	10	41.66	9.47	1.23	promoter	754
NR_145703	LOC105375690	chr8	104512892	104493507	-	chr8:104513151-104514033	883	623	10	41.66	9.47	1.23	promoter	-699
NR_045574	ISYNA1	chr19	18548943	18545197	-	chr19:18546842-18547668	827	279	11	51.28	9.47	1.12	promoter	1689
NM_016368	ISYNA1	chr19	18548943	18545197	-	chr19:18546842-18547668	827	279	11	51.28	9.47	1.12	promoter	1689
NR_045573	ISYNA1	chr19	18548943	18545197	-	chr19:18546842-18547668	827	279	11	51.28	9.47	1.12	promoter	1689
NM_001170938	ISYNA1	chr19	18548943	18545197	-	chr19:18546842-18547668	827	279	11	51.28	9.47	1.12	promoter	1689
NM_001253389	ISYNA1	chr19	18548119	18545197	-	chr19:18546842-18547668	827	279	11	51.28	9.47	1.12	promoter	865
NM_001199262	UCHL5	chr1	193028490	192986853	-	chr1:193030023-193030828	806	416	12	59.96	9.47	1.18	promoter	-1935
NM_001350845	UCHL5	chr1	193028490	192986853	-	chr1:193030023-193030828	806	416	12	59.96	9.47	1.18	promoter	-1935
NM_001199263	UCHL5	chr1	193028490	192986853	-	chr1:193030023-193030828	806	416	12	59.96	9.47	1.18	promoter	-1935
NR_146931	UCHL5	chr1	193028490	192986853	-	chr1:193030023-193030828	806	416	12	59.96	9.47	1.18	promoter	-1935
NM_004600	RO60	chr1	193029003	193055115	+	chr1:193030023-193030828	806	416	12	59.96	9.47	1.18	promoter	1422
NM_001350840	UCHL5	chr1	193029206	192981383	-	chr1:193030023-193030828	806	416	12	59.96	9.47	1.18	promoter	-1219
NM_001350844	UCHL5	chr1	193029206	192981383	-	chr1:193030023-193030828	806	416	12	59.96	9.47	1.18	promoter	-1219
NM_001350850	UCHL5	chr1	193029206	192981383	-	chr1:193030023-193030828	806	416	12	59.96	9.47	1.18	promoter	-1219
NM_001350848	UCHL5	chr1	193029206	192981383	-	chr1:193030023-193030828	806	416	12	59.96	9.47	1.18	promoter	-1219
NR_037607	UCHL5	chr1	193029206	192989016	-	chr1:193030023-193030828	806	416	12	59.96	9.47	1.18	promoter	-1219
NM_001350846	UCHL5	chr1	193028640	192981383	-	chr1:193030023-193030828	806	416	12	59.96	9.47	1.18	promoter	-1785
NM_001350847	UCHL5	chr1	193028640	192981383	-	chr1:193030023-193030828	806	416	12	59.96	9.47	1.18	promoter	-1785
NM_001350852	UCHL5	chr1	193029206	192986853	-	chr1:193030023-193030828	806	416	12	59.96	9.47	1.18	promoter	-1219
NM_001331020	RO60	chr1	193028741	193060349	+	chr1:193030023-193030828	806	416	12	59.96	9.47	1.18	promoter	1684
NM_001173524	RO60	chr1	193028741	193060349	+	chr1:193030023-193030828	806	416	12	59.96	9.47	1.18	promoter	1684
NM_001173525	RO60	chr1	193029003	193060906	+	chr1:193030023-193030828	806	416	12	59.96	9.47	1.18	promoter	1422
NM_001042369	RO60	chr1	193029003	193060906	+	chr1:193030023-193030828	806	416	12	59.96	9.47	1.18	promoter	1422
NM_001042370	RO60	chr1	193029003	193060906	+	chr1:193030023-193030828	806	416	12	59.96	9.47	1.18	promoter	1422
NM_001350843	UCHL5	chr1	193028490	192981383	-	chr1:193030023-193030828	806	416	12	59.96	9.47	1.18	promoter	-1935
NM_001350851	UCHL5	chr1	193028490	192981383	-	chr1:193030023-193030828	806	416	12	59.96	9.47	1.18	promoter	-1935
NM_015984	UCHL5	chr1	193028490	192981383	-	chr1:193030023-193030828	806	416	12	59.96	9.47	1.18	promoter	-1935
NM_001199261	UCHL5	chr1	193028490	192981383	-	chr1:193030023-193030828	806	416	12	59.96	9.47	1.18	promoter	-1935
NM_001350849	UCHL5	chr1	193028490	192981383	-	chr1:193030023-193030828	806	416	12	59.96	9.47	1.18	promoter	-1935
NM_001350842	UCHL5	chr1	193028490	192981383	-	chr1:193030023-193030828	806	416	12	59.96	9.47	1.18	promoter	-1935
NM_001350841	UCHL5	chr1	193028490	192981383	-	chr1:193030023-193030828	806	416	12	59.96	9.47	1.18	promoter	-1935
NR_146930	UCHL5	chr1	193028490	192981383	-	chr1:193030023-193030828	806	416	12	59.96	9.47	1.18	promoter	-1935
NM_005149	TBX19	chr1	168250114	168283664	+	chr1:168249626-168250151	526	263	8	41.64	9.47	1.19	promoter	-226
NM_001130677	EPOP	chr17	36831210	36827958	-	chr17:36830810-36831496	687	375	12	67.62	9.47	1.3	promoter	58
NM_001371097	SLCO1B3-SLCO1B7	chr12	20968607	21244156	+	chr12:20969317-20970056	740	468	9	41.26	9.47	1.17	promoter	1079
NR_109775	LOC100422556	chr15	52216317	52211159	-	chr15:52215802-52216495	694	452	10	51.05	9.47	1.14	promoter	169
NR_038966	LOC100506585	chr7	157647276	157658782	+	chr7:157647314-157647968	655	372	9	45.62	9.47	1.14	promoter	364
NR_164152	LOC101929578	chr17	37394022	37402057	+	chr17:37394587-37395868	1282	776	17	71.4	9.47	1.28	promoter	1205
NR_158166	LINC02809	chr1	228264251	228261609	-	chr1:228264445-228265315	871	331	11	49.08	9.47	1.1	promoter	-628
NM_016360	TACO1	chr17	61678253	61685725	+	chr17:61678268-61679069	802	526	10	45.35	9.47	1.18	promoter	415
NM_001282530	UBAP2	chr9	33934362	33921690	-	chr9:33934022-33934754	733	455	9	41.6	9.47	1.18	promoter	-25
NR_102370	SNORD121B	chr9	33934373	33934294	-	chr9:33934022-33934754	733	455	9	41.6	9.47	1.18	promoter	-14
NM_003726	SKAP1	chr17	46507576	46210803	-	chr17:46506969-46508001	1033	584	14	62.47	9.47	1.23	promoter	92
NM_001075099	SKAP1	chr17	46507576	46210803	-	chr17:46506969-46508001	1033	584	14	62.47	9.47	1.23	promoter	92
NR_037408	MIR3614	chr17	54968716	54968630	-	chr17:54969329-54970179	851	474	11	50.07	9.47	1.18	promoter	-1037
NM_003859	DPM1	chr20	49575101	49551391	-	chr20:49572863-49573886	1024	735	11	42.37	9.47	1.26	promoter	1727
NM_001317034	DPM1	chr20	49575101	49551391	-	chr20:49572863-49573886	1024	735	11	42.37	9.47	1.26	promoter	1727
NM_001317036	DPM1	chr20	49575101	49551391	-	chr20:49572863-49573886	1024	735	11	42.37	9.47	1.26	promoter	1727
NM_001317035	DPM1	chr20	49575101	49551391	-	chr20:49572863-49573886	1024	735	11	42.37	9.47	1.26	promoter	1727
NR_133648	DPM1	chr20	49575101	49551410	-	chr20:49572863-49573886	1024	735	11	42.37	9.47	1.26	promoter	1727
NM_014484	MOCS3	chr20	49575354	49580466	+	chr20:49572863-49573886	1024	735	11	42.37	9.47	1.26	promoter	-1980
NM_080830	CST11	chr20	23433513	23431048	-	chr20:23432047-23432850	804	260	10	45.25	9.47	1.17	promoter	1065
NM_130794	CST11	chr20	23433513	23431048	-	chr20:23432047-23432850	804	260	10	45.25	9.47	1.17	promoter	1065
NR_160399	MROH5	chr8	142517329	142443926	-	chr8:142518738-142519840	1103	376	11	39.39	9.47	1.19	promoter	-1959
NM_207414	MROH5	chr8	142517330	142443928	-	chr8:142518738-142519840	1103	376	11	39.39	9.47	1.19	promoter	-1958
NR_102363	MROH5	chr8	142517330	142443928	-	chr8:142518738-142519840	1103	376	11	39.39	9.47	1.19	promoter	-1958
NR_102364	MROH5	chr8	142517330	142443928	-	chr8:142518738-142519840	1103	376	11	39.39	9.47	1.19	promoter	-1958
NM_001272060	RPS6KB1	chr17	57970406	58027786	+	chr17:57968022-57969486	1465	244	17	63.1	9.47	1.27	promoter	-1653
NM_001272042	RPS6KB1	chr17	57970406	58027786	+	chr17:57968022-57969486	1465	244	17	63.1	9.47	1.27	promoter	-1653
NM_001272044	RPS6KB1	chr17	57970406	58027786	+	chr17:57968022-57969486	1465	244	17	63.1	9.47	1.27	promoter	-1653
NM_001272043	RPS6KB1	chr17	57970481	58027781	+	chr17:57968022-57969486	1465	244	17	63.1	9.47	1.27	promoter	-1728
NM_016261	TUBD1	chr17	57970304	57936840	-	chr17:57968022-57969486	1465	244	17	63.1	9.47	1.27	promoter	1551
NM_003161	RPS6KB1	chr17	57970481	58027933	+	chr17:57968022-57969486	1465	244	17	63.1	9.47	1.27	promoter	-1728
NM_001369671	RPS6KB1	chr17	57970481	58027933	+	chr17:57968022-57969486	1465	244	17	63.1	9.47	1.27	promoter	-1728
NM_001369670	RPS6KB1	chr17	57970481	58027933	+	chr17:57968022-57969486	1465	244	17	63.1	9.47	1.27	promoter	-1728
NM_001369672	RPS6KB1	chr17	57970481	58027933	+	chr17:57968022-57969486	1465	244	17	63.1	9.47	1.27	promoter	-1728
NM_001369676	RPS6KB1	chr17	57970481	58027933	+	chr17:57968022-57969486	1465	244	17	63.1	9.47	1.27	promoter	-1728
NM_001369675	RPS6KB1	chr17	57970481	58027933	+	chr17:57968022-57969486	1465	244	17	63.1	9.47	1.27	promoter	-1728
NM_001369674	RPS6KB1	chr17	57970481	58027933	+	chr17:57968022-57969486	1465	244	17	63.1	9.47	1.27	promoter	-1728
NM_001369673	RPS6KB1	chr17	57970481	58027933	+	chr17:57968022-57969486	1465	244	17	63.1	9.47	1.27	promoter	-1728
NM_001369679	RPS6KB1	chr17	57970481	58027933	+	chr17:57968022-57969486	1465	244	17	63.1	9.47	1.27	promoter	-1728
NM_001369669	RPS6KB1	chr17	57970481	58027933	+	chr17:57968022-57969486	1465	244	17	63.1	9.47	1.27	promoter	-1728
NM_001369678	RPS6KB1	chr17	57970481	58027933	+	chr17:57968022-57969486	1465	244	17	63.1	9.47	1.27	promoter	-1728
NM_001369677	RPS6KB1	chr17	57970481	58027933	+	chr17:57968022-57969486	1465	244	17	63.1	9.47	1.27	promoter	-1728
NR_161459	RPS6KB1	chr17	57970481	58027933	+	chr17:57968022-57969486	1465	244	17	63.1	9.47	1.27	promoter	-1728
NR_161458	RPS6KB1	chr17	57970481	58027933	+	chr17:57968022-57969486	1465	244	17	63.1	9.47	1.27	promoter	-1728
NR_161457	RPS6KB1	chr17	57970481	58027933	+	chr17:57968022-57969486	1465	244	17	63.1	9.47	1.27	promoter	-1728
NR_161456	RPS6KB1	chr17	57970481	58027933	+	chr17:57968022-57969486	1465	244	17	63.1	9.47	1.27	promoter	-1728
NR_161455	RPS6KB1	chr17	57970481	58027933	+	chr17:57968022-57969486	1465	244	17	63.1	9.47	1.27	promoter	-1728
NR_161462	RPS6KB1	chr17	57970481	58027933	+	chr17:57968022-57969486	1465	244	17	63.1	9.47	1.27	promoter	-1728
NR_161461	RPS6KB1	chr17	57970481	58027933	+	chr17:57968022-57969486	1465	244	17	63.1	9.47	1.27	promoter	-1728
NR_161460	RPS6KB1	chr17	57970481	58027933	+	chr17:57968022-57969486	1465	244	17	63.1	9.47	1.27	promoter	-1728
NM_001193612	TUBD1	chr17	57970306	57936840	-	chr17:57968022-57969486	1465	244	17	63.1	9.47	1.27	promoter	1553
NM_001193611	TUBD1	chr17	57970306	57936840	-	chr17:57968022-57969486	1465	244	17	63.1	9.47	1.27	promoter	1553
NM_001193610	TUBD1	chr17	57970306	57936840	-	chr17:57968022-57969486	1465	244	17	63.1	9.47	1.27	promoter	1553
NM_001193609	TUBD1	chr17	57970306	57936840	-	chr17:57968022-57969486	1465	244	17	63.1	9.47	1.27	promoter	1553
NM_001193613	TUBD1	chr17	57970306	57936840	-	chr17:57968022-57969486	1465	244	17	63.1	9.47	1.27	promoter	1553
NM_024742	ARMC5	chr16	31470316	31478488	+	chr16:31469013-31469593	581	290	8	41.64	9.47	1.19	promoter	-1014
NM_001105247	ARMC5	chr16	31470821	31478486	+	chr16:31469013-31469593	581	290	8	41.64	9.47	1.19	promoter	-1519
NM_001288767	ARMC5	chr16	31469624	31478486	+	chr16:31469013-31469593	581	290	8	41.64	9.47	1.19	promoter	-322
NM_001301820	ARMC5	chr16	31470174	31478488	+	chr16:31469013-31469593	581	290	8	41.64	9.47	1.19	promoter	-872
NR_103811	LINC00316	chr21	46761905	46758504	-	chr21:46760636-46761860	1225	372	14	53.57	9.47	1.05	promoter	658
NM_198686	RAB15	chr14	65439054	65412533	-	chr14:65436501-65437790	1290	666	12	38.9	9.47	1.19	promoter	1909
NM_001330182	RAB15	chr14	65439054	65412533	-	chr14:65436501-65437790	1290	666	12	38.9	9.47	1.19	promoter	1909
NM_001308154	RAB15	chr14	65439054	65412533	-	chr14:65436501-65437790	1290	666	12	38.9	9.47	1.19	promoter	1909
NM_001736	C5AR1	chr19	47813117	47825322	+	chr19:47814241-47815564	1324	725	11	32.35	9.47	1.35	promoter	1785
NM_025248	SRCIN1	chr17	36762205	36686265	-	chr17:36763304-36764201	898	293	12	54.9	9.47	1.12	promoter	-1547
NM_001290330	LOC100129697	chr16	89006444	89017932	+	chr16:89004394-89005089	696	243	11	58.79	9.47	1.13	promoter	-1703
NM_006412	AGPAT2	chr9	139581909	139567594	-	chr9:139582561-139584072	1512	1305	17	61.18	9.47	1.15	promoter	-1407
NM_001012727	AGPAT2	chr9	139581909	139567594	-	chr9:139582561-139584072	1512	1305	17	61.18	9.47	1.15	promoter	-1407
NM_005435	ARHGEF5	chr7	144052494	144077725	+	chr7:144054073-144054882	810	528	9	38.11	9.47	1.25	promoter	1983
NR_126023	OR2A1-AS1	chr7	144052811	143935665	-	chr7:144054073-144054882	810	528	9	38.11	9.47	1.25	promoter	-1666
NM_006158	NEFL	chr8	24814383	24808468	-	chr8:24812082-24813181	1100	632	11	39.5	9.47	1.19	promoter	1752
NR_106900	MIR6841	chr8	24811381	24811309	-	chr8:24812082-24813181	1100	632	11	39.5	9.47	1.19	promoter	-1250
NM_005104	BRD2	chr6	32936370	32949277	+	chr6:32934740-32935391	652	408	9	45.78	9.47	1.15	promoter	-1305
NM_005720	ARPC1B	chr7	98972352	98992439	+	chr7:98973860-98974570	711	285	11	57.85	9.47	1.24	promoter	1862
NM_001137550	LRRFIP1	chr2	238536229	238690286	+	chr2:238536607-238537245	639	269	9	46.51	9.47	1.07	promoter	696
NR_134234	PARP10	chr8	145060628	145051325	-	chr8:145059599-145060467	869	268	10	42.27	9.47	1.24	promoter	596
NM_032789	PARP10	chr8	145060628	145051325	-	chr8:145059599-145060467	869	268	10	42.27	9.47	1.24	promoter	596
NM_001317895	PARP10	chr8	145060628	145051325	-	chr8:145059599-145060467	869	268	10	42.27	9.47	1.24	promoter	596
NM_173485	TSHZ2	chr20	51588896	52111869	+	chr20:51589180-51590231	1052	557	11	41.28	9.47	1.17	promoter	809
NM_032558	MFSD14B	chr9	97136850	97223319	+	chr9:97136964-97138007	1044	474	14	61.9	9.47	1.16	promoter	635
NM_001163561	STPG4	chr2	47382447	47314129	-	chr2:47380263-47380950	688	400	9	43.85	9.47	1.19	promoter	1841
NM_173649	STPG4	chr2	47382447	47355586	-	chr2:47380263-47380950	688	400	9	43.85	9.47	1.19	promoter	1841
NR_044999	OR7E12P	chr11	3413145	3411936	-	chr11:3413800-3415300	1501	281	17	61.62	9.47	1.13	promoter	-1404
NM_001370300	SS18L2	chr3	42632351	42638424	+	chr3:42631190-42632137	948	481	10	38.99	9.47	1.18	promoter	-688
NM_153690	FAM43A	chr3	194406611	194409766	+	chr3:194405434-194406420	987	462	12	50.58	9.47	1.18	promoter	-685
NR_130790	MIEF1	chr22	39898234	39910229	+	chr22:39898664-39899703	1040	540	10	35.59	9.47	1.28	promoter	949
NR_130789	MIEF1	chr22	39898234	39914139	+	chr22:39898664-39899703	1040	540	10	35.59	9.47	1.28	promoter	949
NM_019008	MIEF1	chr22	39898234	39914139	+	chr22:39898664-39899703	1040	540	10	35.59	9.47	1.28	promoter	949
NR_147159	LINC02374	chr4	188123139	188134029	+	chr4:188120778-188121639	862	293	12	56.8	9.47	1.13	promoter	-1931
NR_045530	SOAT1	chr1	179262931	179327814	+	chr1:179262633-179263279	647	279	11	62.04	9.47	1.17	promoter	24
NM_003101	SOAT1	chr1	179262931	179327814	+	chr1:179262633-179263279	647	279	11	62.04	9.47	1.17	promoter	24
NM_001252512	SOAT1	chr1	179262848	179327814	+	chr1:179262633-179263279	647	279	11	62.04	9.47	1.17	promoter	107
NM_001252511	SOAT1	chr1	179262848	179327814	+	chr1:179262633-179263279	647	279	11	62.04	9.47	1.17	promoter	107
NM_021195	CLDN6	chr16	3068184	3064712	-	chr16:3069075-3069894	820	289	9	37.69	9.47	1.26	promoter	-1300
NM_016639	TNFRSF12A	chr16	3070368	3072383	+	chr16:3069075-3069894	820	289	9	37.69	9.47	1.26	promoter	-884
NR_047549	SLC25A12	chr2	172750816	172639914	-	chr2:172749851-172750324	474	237	8	49.43	9.47	1.08	promoter	729
NM_003705	SLC25A12	chr2	172750754	172639914	-	chr2:172749851-172750324	474	237	8	49.43	9.47	1.08	promoter	667
NR_036553	FASTKD3	chr5	7869150	7859271	-	chr5:7867648-7868708	1061	637	11	40.94	9.47	1.17	promoter	973
NR_073608	FASTKD3	chr5	7869150	7859271	-	chr5:7867648-7868708	1061	637	11	40.94	9.47	1.17	promoter	973
NM_024091	FASTKD3	chr5	7869144	7859271	-	chr5:7867648-7868708	1061	637	11	40.94	9.47	1.17	promoter	967
NM_002454	MTRR	chr5	7869260	7901226	+	chr5:7867648-7868708	1061	637	11	40.94	9.47	1.17	promoter	-1083
NR_157175	MTRR	chr5	7869260	7901226	+	chr5:7867648-7868708	1061	637	11	40.94	9.47	1.17	promoter	-1083
NR_157174	MTRR	chr5	7869260	7901226	+	chr5:7867648-7868708	1061	637	11	40.94	9.47	1.17	promoter	-1083
NR_157176	MTRR	chr5	7869260	7901226	+	chr5:7867648-7868708	1061	637	11	40.94	9.47	1.17	promoter	-1083
NM_001364441	MTRR	chr5	7869260	7901226	+	chr5:7867648-7868708	1061	637	11	40.94	9.47	1.17	promoter	-1083
NR_157171	MTRR	chr5	7869260	7901226	+	chr5:7867648-7868708	1061	637	11	40.94	9.47	1.17	promoter	-1083
NR_157178	MTRR	chr5	7869260	7901226	+	chr5:7867648-7868708	1061	637	11	40.94	9.47	1.17	promoter	-1083
NR_157177	MTRR	chr5	7869260	7901226	+	chr5:7867648-7868708	1061	637	11	40.94	9.47	1.17	promoter	-1083
NR_157169	MTRR	chr5	7869260	7901226	+	chr5:7867648-7868708	1061	637	11	40.94	9.47	1.17	promoter	-1083
NR_157172	MTRR	chr5	7869260	7901226	+	chr5:7867648-7868708	1061	637	11	40.94	9.47	1.17	promoter	-1083
NR_157173	MTRR	chr5	7869260	7901226	+	chr5:7867648-7868708	1061	637	11	40.94	9.47	1.17	promoter	-1083
NR_134482	MTRR	chr5	7869260	7901226	+	chr5:7867648-7868708	1061	637	11	40.94	9.47	1.17	promoter	-1083
NR_134481	MTRR	chr5	7869260	7901226	+	chr5:7867648-7868708	1061	637	11	40.94	9.47	1.17	promoter	-1083
NR_134480	MTRR	chr5	7869260	7901226	+	chr5:7867648-7868708	1061	637	11	40.94	9.47	1.17	promoter	-1083
NR_157170	MTRR	chr5	7869260	7901226	+	chr5:7867648-7868708	1061	637	11	40.94	9.47	1.17	promoter	-1083
NR_157168	MTRR	chr5	7869260	7901226	+	chr5:7867648-7868708	1061	637	11	40.94	9.47	1.17	promoter	-1083
NM_001364442	MTRR	chr5	7869260	7901226	+	chr5:7867648-7868708	1061	637	11	40.94	9.47	1.17	promoter	-1083
NM_001364440	MTRR	chr5	7869260	7901226	+	chr5:7867648-7868708	1061	637	11	40.94	9.47	1.17	promoter	-1083
NM_024010	MTRR	chr5	7869260	7901226	+	chr5:7867648-7868708	1061	637	11	40.94	9.47	1.17	promoter	-1083
NR_149057	LINC02257	chr1	222151862	222086986	-	chr1:222150770-222151146	377	188	8	75.1	9.47	1.33	promoter	905
NM_001009936	PHF19	chr9	123639466	123631852	-	chr9:123640684-123641972	1289	613	11	33.35	9.47	1.34	promoter	-1861
NM_001286843	PHF19	chr9	123639466	123631852	-	chr9:123640684-123641972	1289	613	11	33.35	9.47	1.34	promoter	-1861
NM_015651	PHF19	chr9	123639466	123617928	-	chr9:123640684-123641972	1289	613	11	33.35	9.47	1.34	promoter	-1861
NR_036240	MIR4277	chr5	1708983	1708899	-	chr5:1708515-1709159	645	256	9	46.18	9.47	1.09	promoter	147
NM_005686	SOX13	chr1	204042242	204096871	+	chr1:204040268-204041012	745	265	11	55.8	9.47	1.18	promoter	-1603
NM_006889	CD86	chr3	121796695	121839988	+	chr3:121798108-121799118	1011	260	10	36.62	9.47	1.28	promoter	1917
NM_176892	CD86	chr3	121796695	121839988	+	chr3:121798108-121799118	1011	260	10	36.62	9.47	1.28	promoter	1917
NR_046758	ATP13A5-AS1	chr3	193025032	193032310	+	chr3:193023873-193024437	565	282	8	41.64	9.47	1.19	promoter	-878
NR_039999	LINC01569	chr16	4303790	4295825	-	chr16:4302910-4303607	698	280	10	50.82	9.47	1.2	promoter	532
NM_001207018	SMTN	chr22	31480981	31500610	+	chr22:31482379-31483140	762	263	10	47.34	9.47	1.07	promoter	1778
NR_027331	LINC00696	chr3	52099128	52096109	-	chr3:52099021-52099517	497	248	8	49.43	9.47	1.08	promoter	-140
NR_160733	LOC107984265	chr10	104678092	104658459	-	chr10:104678218-104679482	1265	722	16	65.23	9.47	1.29	promoter	-757
NM_199077	CNNM2	chr10	104678074	104687375	+	chr10:104678218-104679482	1265	722	16	65.23	9.47	1.29	promoter	775
NM_017649	CNNM2	chr10	104678050	104849979	+	chr10:104678218-104679482	1265	722	16	65.23	9.47	1.29	promoter	799
NM_199076	CNNM2	chr10	104678050	104849979	+	chr10:104678218-104679482	1265	722	16	65.23	9.47	1.29	promoter	799
NR_036150	MIR3185	chr17	46801837	46801769	-	chr17:46803092-46803694	603	265	9	48.63	9.47	1.07	promoter	-1555
NR_135000	SLC4A11	chr20	3219836	3208062	-	chr20:3220686-3221477	792	258	10	45.84	9.47	1.15	promoter	-1245
NM_001174089	SLC4A11	chr20	3219836	3208067	-	chr20:3220686-3221477	792	258	10	45.84	9.47	1.15	promoter	-1245
NM_001363745	SLC4A11	chr20	3219836	3208067	-	chr20:3220686-3221477	792	258	10	45.84	9.47	1.15	promoter	-1245
NM_001306141	SPDYE5	chr7	75122946	75133628	+	chr7:75121334-75122059	726	461	9	41.94	9.47	1.24	promoter	-1250
NM_001135248	MFAP2	chr1	17307173	17300998	-	chr1:17308182-17308976	795	546	9	38.76	9.47	1.2	promoter	-1405
NM_002403	MFAP2	chr1	17307115	17300998	-	chr1:17308182-17308976	795	546	9	38.76	9.47	1.2	promoter	-1463
NM_001135247	MFAP2	chr1	17308081	17300998	-	chr1:17308182-17308976	795	546	9	38.76	9.47	1.2	promoter	-497
NM_017459	MFAP2	chr1	17308081	17300998	-	chr1:17308182-17308976	795	546	9	38.76	9.47	1.2	promoter	-497
NR_147945	RIMKLB	chr12	8834195	8935687	+	chr12:8833041-8833819	779	501	9	39.47	9.47	1.19	promoter	-766
NR_123740	RIMKLB	chr12	8834195	8935687	+	chr12:8833041-8833819	779	501	9	39.47	9.47	1.19	promoter	-766
NM_001352267	RIMKLB	chr12	8834272	8929787	+	chr12:8833041-8833819	779	501	9	39.47	9.47	1.19	promoter	-843
NM_004878	PTGES	chr9	132515321	132500627	-	chr9:132516865-132517551	687	278	11	59.36	9.47	1.13	promoter	-1886
NR_103774	LOC100289580	chr16	88797587	88807833	+	chr16:88795604-88796746	1143	579	15	64.09	9.47	1.19	promoter	-1413
NM_001303533	RAPGEFL1	chr17	38333262	38351908	+	chr17:38332098-38332451	354	177	8	84.32	9.47	1.8	promoter	-988
NM_001303534	RAPGEFL1	chr17	38333262	38351908	+	chr17:38332098-38332451	354	177	8	84.32	9.47	1.8	promoter	-988
NM_016339	RAPGEFL1	chr17	38333722	38351902	+	chr17:38332098-38332451	354	177	8	84.32	9.47	1.8	promoter	-1448
NM_001040092	ENPP2	chr8	120651079	120569325	-	chr8:120648649-120649553	905	544	10	40.73	9.47	1.17	promoter	1979
NM_006209	ENPP2	chr8	120651079	120569325	-	chr8:120648649-120649553	905	544	10	40.73	9.47	1.17	promoter	1979
NM_001130863	ENPP2	chr8	120651079	120569325	-	chr8:120648649-120649553	905	544	10	40.73	9.47	1.17	promoter	1979
NM_000607	ORM1	chr9	117085302	117088759	+	chr9:117086493-117087503	1011	743	13	56.41	9.47	1.18	promoter	1695
NM_001177428	TRPV4	chr12	110252632	110220891	-	chr12:110251806-110252486	681	460	9	44.22	9.47	1.15	promoter	487
NM_001177433	TRPV4	chr12	110252632	110220891	-	chr12:110251806-110252486	681	460	9	44.22	9.47	1.15	promoter	487
NM_147204	TRPV4	chr12	110252632	110220891	-	chr12:110251806-110252486	681	460	9	44.22	9.47	1.15	promoter	487
NM_001177431	TRPV4	chr12	110252601	110220891	-	chr12:110251806-110252486	681	460	9	44.22	9.47	1.15	promoter	456
NM_001324113	UAP1	chr1	162531688	162569633	+	chr1:162529769-162530651	883	604	10	41.66	9.47	1.23	promoter	-1479
NM_001324114	UAP1	chr1	162531688	162569633	+	chr1:162529769-162530651	883	604	10	41.66	9.47	1.23	promoter	-1479
NM_003115	UAP1	chr1	162531295	162569633	+	chr1:162529769-162530651	883	604	10	41.66	9.47	1.23	promoter	-1086
NM_001324115	UAP1	chr1	162531229	162569633	+	chr1:162529769-162530651	883	604	10	41.66	9.47	1.23	promoter	-1020
NM_001324117	UAP1	chr1	162531229	162569633	+	chr1:162529769-162530651	883	604	10	41.66	9.47	1.23	promoter	-1020
NM_001324116	UAP1	chr1	162531229	162569633	+	chr1:162529769-162530651	883	604	10	41.66	9.47	1.23	promoter	-1020
NR_026698	KPNA1	chr3	122233786	122140749	-	chr3:122232532-122233089	558	279	8	41.64	9.47	1.19	promoter	976
NM_002264	KPNA1	chr3	122233786	122140749	-	chr3:122232532-122233089	558	279	8	41.64	9.47	1.19	promoter	976
NR_038853	STX17-AS1	chr9	102668883	102648599	-	chr9:102669472-102669942	471	235	8	57.63	9.47	1.11	promoter	-823
NM_017919	STX17	chr9	102668935	102736816	+	chr9:102669472-102669942	471	235	8	57.63	9.47	1.11	promoter	771
NR_126411	SGMS1-AS1	chr10	52384710	52391396	+	chr10:52384918-52385765	848	252	14	73.19	9.47	1.19	promoter	631
NM_147156	SGMS1	chr10	52383716	52065360	-	chr10:52384918-52385765	848	252	14	73.19	9.47	1.19	promoter	-1625
NM_020683	TMIGD3	chr1	112046255	112025969	-	chr1:112046330-112047155	826	579	9	37.44	9.47	1.28	promoter	-487
NM_000677	ADORA3	chr1	112046255	112042050	-	chr1:112046330-112047155	826	579	9	37.44	9.47	1.28	promoter	-487
NM_001302679	ADORA3	chr1	112046255	112042050	-	chr1:112046330-112047155	826	579	9	37.44	9.47	1.28	promoter	-487
NM_001302678	ADORA3	chr1	112046255	112042050	-	chr1:112046330-112047155	826	579	9	37.44	9.47	1.28	promoter	-487
NM_001139	ALOX12B	chr17	7991034	7975953	-	chr17:7991487-7992477	991	254	11	43.71	9.47	1.2	promoter	-947
NR_036201	MIR4314	chr17	7991373	7991465	+	chr17:7991487-7992477	991	254	11	43.71	9.47	1.2	promoter	608
NR_038975	MIR181A2HG	chr9	127420714	127460907	+	chr9:127420802-127421612	811	225	11	52.12	9.47	1.07	promoter	492
NM_001198950	MYO16	chr13	109281958	109860353	+	chr13:109281615-109282659	1045	494	11	41.55	9.47	1.19	promoter	178
NM_001256869	USP17L7	chr8	11991518	11989925	-	chr8:11989821-11991045	1225	453	14	53.57	9.47	1.05	promoter	1086
NM_001257309	KRTAP29-1	chr17	39459103	39458077	-	chr17:39457097-39457804	708	228	9	42.83	9.47	1.25	promoter	1653
NM_001164375	C10orf105	chr10	73479535	73471457	-	chr10:73481154-73481650	497	248	8	49.43	9.47	1.08	promoter	-1866
NM_198946	LCN6	chr9	139642977	139638469	-	chr9:139642980-139643996	1017	284	10	36.41	9.47	1.28	promoter	-510
NR_160735	LOC107984341	chr11	66885819	66879762	-	chr11:66886519-66887670	1152	606	12	43.73	9.47	1.2	promoter	-1275
NM_012308	KDM2A	chr11	66886733	67025550	+	chr11:66886519-66887670	1152	606	12	43.73	9.47	1.2	promoter	361
NR_027473	KDM2A	chr11	66886733	67025550	+	chr11:66886519-66887670	1152	606	12	43.73	9.47	1.2	promoter	361
NM_017821	RHBDL2	chr1	39407502	39351478	-	chr1:39405453-39406348	896	649	12	55.01	9.47	1.13	promoter	1602
NM_001277174	EFS	chr14	23834842	23825608	-	chr14:23835662-23837027	1366	903	18	74.33	9.47	1.28	promoter	-1502
NM_005864	EFS	chr14	23834381	23825614	-	chr14:23835662-23837027	1366	903	18	74.33	9.47	1.28	promoter	-1963
NM_032459	EFS	chr14	23834381	23825614	-	chr14:23835662-23837027	1366	903	18	74.33	9.47	1.28	promoter	-1963
NM_001363943	AMOTL2	chr3	134093752	134074188	-	chr3:134095150-134095849	700	416	10	50.7	9.47	1.19	promoter	-1747
NM_001278683	AMOTL2	chr3	134094259	134074186	-	chr3:134095150-134095849	700	416	10	50.7	9.47	1.19	promoter	-1240
NM_032608	MYO18B	chr22	26138154	26427011	+	chr22:26138849-26139377	529	264	8	41.64	9.47	1.19	promoter	958
NM_001318245	MYO18B	chr22	26138154	26427011	+	chr22:26138849-26139377	529	264	8	41.64	9.47	1.19	promoter	958
NR_039682	MIR4472-1	chr8	143257699	143257779	+	chr8:143257249-143258149	901	284	9	34.5	9.47	1.31	promoter	-1
NM_001008749	RAB19	chr7	140103857	140127774	+	chr7:140101372-140102352	981	578	11	44.12	9.47	1.18	promoter	-1996
NM_022648	TNS1	chr2	218808793	218664311	-	chr2:218808392-218809293	902	635	9	34.46	9.47	1.31	promoter	-49
NR_104029	DGUOK-AS1	chr2	74208566	74185094	-	chr2:74207733-74208525	793	516	9	38.85	9.47	1.18	promoter	438
NR_104030	DGUOK-AS1	chr2	74208566	74185094	-	chr2:74207733-74208525	793	516	9	38.85	9.47	1.18	promoter	438
NR_121662	ZBTB20	chr3	114619472	114033363	-	chr3:114618265-114618897	633	339	12	71.62	9.47	1.3	promoter	892
NM_001258300	SHTN1	chr10	118886097	118659822	-	chr10:118886493-118887030	538	269	8	41.64	9.47	1.19	promoter	-664
NM_001255976	PMEPA1	chr20	56265742	56223451	-	chr20:56265184-56265733	550	275	8	41.64	9.47	1.19	promoter	284
NM_001003690	MAD2L1BP	chr6	43597278	43608688	+	chr6:43598227-43599300	1074	600	11	40.45	9.47	1.17	promoter	1485
NM_019096	GTPBP2	chr6	43597001	43588230	-	chr6:43598227-43599300	1074	600	11	40.45	9.47	1.17	promoter	-1762
NM_003863	DPM2	chr9	130700763	130697373	-	chr9:130702158-130702719	562	281	8	41.64	9.47	1.19	promoter	-1675
NM_015527	TBC1D10B	chr16	30381815	30368422	-	chr16:30380297-30381259	963	738	12	51.7	9.47	1.04	promoter	1038
NM_001324459	MYLPF	chr16	30382254	30389312	+	chr16:30380297-30381259	963	738	12	51.7	9.47	1.04	promoter	-1477
NR_002774	HTR7P1	chr12	13153375	13157764	+	chr12:13154940-13155707	768	481	9	39.96	9.47	1.2	promoter	1948
NM_001351369	YEATS2	chr3	183428026	183530413	+	chr3:183428214-183428840	627	276	9	47.2	9.47	1.08	promoter	500
NM_001894	CSNK1E	chr22	38714089	38686696	-	chr22:38713761-38714602	842	601	10	43.47	9.47	1.22	promoter	-92
NM_152221	CSNK1E	chr22	38713438	38686696	-	chr22:38713761-38714602	842	601	10	43.47	9.47	1.22	promoter	-743
NR_126366	PIK3CD-AS2	chr1	9747632	9732483	-	chr1:9748567-9749444	878	637	11	48.74	9.47	1.08	promoter	-1373
NR_126367	PIK3CD-AS2	chr1	9747632	9732483	-	chr1:9748567-9749444	878	637	11	48.74	9.47	1.08	promoter	-1373
NM_001350234	PIK3CD	chr1	9749601	9789172	+	chr1:9748567-9749444	878	637	11	48.74	9.47	1.08	promoter	-596
NR_126368	PIK3CD-AS2	chr1	9747632	9740902	-	chr1:9748567-9749444	878	637	11	48.74	9.47	1.08	promoter	-1373
NR_160729	LOC105377777	chr8	833226	829170	-	chr8:832190-832969	780	527	9	39.42	9.47	1.19	promoter	647
NR_121583	LOC100133077	chr9	140787022	140762376	-	chr9:140787034-140787802	769	248	9	39.92	9.47	1.2	promoter	-395
NM_001177547	SIGLEC6	chr19	52034924	52021072	-	chr19:52034140-52034601	462	231	8	57.63	9.47	1.11	promoter	554
NM_198845	SIGLEC6	chr19	52034924	52021072	-	chr19:52034140-52034601	462	231	8	57.63	9.47	1.11	promoter	554
NM_001177548	SIGLEC6	chr19	52034924	52021072	-	chr19:52034140-52034601	462	231	8	57.63	9.47	1.11	promoter	554
NM_001177549	SIGLEC6	chr19	52034924	52021072	-	chr19:52034140-52034601	462	231	8	57.63	9.47	1.11	promoter	554
NM_001245	SIGLEC6	chr19	52034924	52021072	-	chr19:52034140-52034601	462	231	8	57.63	9.47	1.11	promoter	554
NM_198846	SIGLEC6	chr19	52034924	52021072	-	chr19:52034140-52034601	462	231	8	57.63	9.47	1.11	promoter	554
NM_001363527	IFNGR1	chr6	137540333	137518620	-	chr6:137541628-137542145	518	259	8	49.43	9.47	1.08	promoter	-1553
NM_001363526	IFNGR1	chr6	137540333	137518620	-	chr6:137541628-137542145	518	259	8	49.43	9.47	1.08	promoter	-1553
NM_000416	IFNGR1	chr6	137540567	137518620	-	chr6:137541628-137542145	518	259	8	49.43	9.47	1.08	promoter	-1319
NM_006160	NEUROD2	chr17	37764173	37760020	-	chr17:37763617-37765311	1695	954	24	100.55	9.47	1.65	promoter	-290
NR_037409	MIR3615	chr17	72744751	72744838	+	chr17:72742616-72743055	440	220	8	57.63	9.47	1.11	promoter	-1916
NM_004252	SLC9A3R1	chr17	72744766	72765491	+	chr17:72742616-72743055	440	220	8	57.63	9.47	1.11	promoter	-1931
NM_001098491	ZNF419	chr19	57999117	58007466	+	chr19:57998589-57999420	832	256	11	51.03	9.47	1.14	promoter	-113
NM_001291744	ZNF419	chr19	57999117	58007466	+	chr19:57998589-57999420	832	256	11	51.03	9.47	1.14	promoter	-113
NM_001098494	ZNF419	chr19	57999117	58007466	+	chr19:57998589-57999420	832	256	11	51.03	9.47	1.14	promoter	-113
NM_001098495	ZNF419	chr19	57999117	58007466	+	chr19:57998589-57999420	832	256	11	51.03	9.47	1.14	promoter	-113
NM_001098492	ZNF419	chr19	57999117	58007466	+	chr19:57998589-57999420	832	256	11	51.03	9.47	1.14	promoter	-113
NM_001098496	ZNF419	chr19	57999117	58007466	+	chr19:57998589-57999420	832	256	11	51.03	9.47	1.14	promoter	-113
NM_001291743	ZNF419	chr19	57999117	58007466	+	chr19:57998589-57999420	832	256	11	51.03	9.47	1.14	promoter	-113
NM_001098493	ZNF419	chr19	57999117	58007466	+	chr19:57998589-57999420	832	256	11	51.03	9.47	1.14	promoter	-113
NM_024691	ZNF419	chr19	57999117	58007466	+	chr19:57998589-57999420	832	256	11	51.03	9.47	1.14	promoter	-113
NM_001291745	ZNF419	chr19	57999117	58006040	+	chr19:57998589-57999420	832	256	11	51.03	9.47	1.14	promoter	-113
NM_001007245	IFRD1	chr7	112063198	112117258	+	chr7:112062393-112063175	783	494	9	39.29	9.47	1.18	promoter	-415
NM_001197080	IFRD1	chr7	112063198	112117258	+	chr7:112062393-112063175	783	494	9	39.29	9.47	1.18	promoter	-415
NM_018664	BATF3	chr1	212873182	212859758	-	chr1:212872026-212872855	830	561	11	51.13	9.47	1.13	promoter	742
NR_135001	LOC105369980	chr12	111395622	111389486	-	chr12:111395551-111396420	870	288	11	49.13	9.47	1.09	promoter	-363
NR_135002	LOC105369980	chr12	111395622	111389486	-	chr12:111395551-111396420	870	288	11	49.13	9.47	1.09	promoter	-363
NM_001184728	PIGT	chr20	44044780	44054881	+	chr20:44045052-44045606	555	277	8	41.64	9.47	1.19	promoter	548
NM_001184730	PIGT	chr20	44044780	44054881	+	chr20:44045052-44045606	555	277	8	41.64	9.47	1.19	promoter	548
NM_015937	PIGT	chr20	44044780	44054881	+	chr20:44045052-44045606	555	277	8	41.64	9.47	1.19	promoter	548
NM_001184729	PIGT	chr20	44044780	44054881	+	chr20:44045052-44045606	555	277	8	41.64	9.47	1.19	promoter	548
NR_047694	PIGT	chr20	44044780	44054881	+	chr20:44045052-44045606	555	277	8	41.64	9.47	1.19	promoter	548
NR_047693	PIGT	chr20	44044780	44054881	+	chr20:44045052-44045606	555	277	8	41.64	9.47	1.19	promoter	548
NR_047692	PIGT	chr20	44044780	44054881	+	chr20:44045052-44045606	555	277	8	41.64	9.47	1.19	promoter	548
NR_047691	PIGT	chr20	44044780	44054881	+	chr20:44045052-44045606	555	277	8	41.64	9.47	1.19	promoter	548
NR_047695	PIGT	chr20	44044780	44054881	+	chr20:44045052-44045606	555	277	8	41.64	9.47	1.19	promoter	548
NR_146097	NANOS3	chr19	13976016	13991571	+	chr19:13974619-13975617	999	276	10	37.06	9.47	1.28	promoter	-899
NR_146096	NANOS3	chr19	13976016	13991571	+	chr19:13974619-13975617	999	276	10	37.06	9.47	1.28	promoter	-899
NM_000388	CASR	chr3	121902514	122010475	+	chr3:121901004-121901640	637	209	9	46.63	9.47	1.06	promoter	-1193
NM_001178065	CASR	chr3	121903173	122010475	+	chr3:121901004-121901640	637	209	9	46.63	9.47	1.06	promoter	-1852
NM_001314021	URB2	chr1	229761962	229795947	+	chr1:229762379-229763212	834	564	9	37.11	9.47	1.28	promoter	833
NM_001025247	TAF5L	chr1	229761869	229734940	-	chr1:229762379-229763212	834	564	9	37.11	9.47	1.28	promoter	-926
NM_014777	URB2	chr1	229761993	229795947	+	chr1:229762379-229763212	834	564	9	37.11	9.47	1.28	promoter	802
NM_014409	TAF5L	chr1	229761794	229728864	-	chr1:229762379-229763212	834	564	9	37.11	9.47	1.28	promoter	-1001
NM_012073	CCT5	chr5	10250391	10266501	+	chr5:10250152-10250883	732	287	10	48.93	9.47	1.09	promoter	126
NM_199133	ATPSCKMT	chr5	10250000	10225619	-	chr5:10250152-10250883	732	287	10	48.93	9.47	1.09	promoter	-517
NM_001306156	CCT5	chr5	10250648	10266524	+	chr5:10250152-10250883	732	287	10	48.93	9.47	1.09	promoter	-131
NM_001306155	CCT5	chr5	10250648	10266524	+	chr5:10250152-10250883	732	287	10	48.93	9.47	1.09	promoter	-131
NM_001258388	ATPSCKMT	chr5	10250021	10225619	-	chr5:10250152-10250883	732	287	10	48.93	9.47	1.09	promoter	-496
NR_047668	ATPSCKMT	chr5	10250021	10225619	-	chr5:10250152-10250883	732	287	10	48.93	9.47	1.09	promoter	-496
NR_047670	ATPSCKMT	chr5	10250021	10225619	-	chr5:10250152-10250883	732	287	10	48.93	9.47	1.09	promoter	-496
NM_001258389	ATPSCKMT	chr5	10250021	10225619	-	chr5:10250152-10250883	732	287	10	48.93	9.47	1.09	promoter	-496
NR_047669	ATPSCKMT	chr5	10250021	10225619	-	chr5:10250152-10250883	732	287	10	48.93	9.47	1.09	promoter	-496
NM_001306153	CCT5	chr5	10250032	10266524	+	chr5:10250152-10250883	732	287	10	48.93	9.47	1.09	promoter	485
NM_001306154	CCT5	chr5	10250032	10266524	+	chr5:10250152-10250883	732	287	10	48.93	9.47	1.09	promoter	485
NM_012309	SHANK2	chr11	70935842	70313960	-	chr11:70936280-70937143	864	252	11	49.42	9.47	1.09	promoter	-869
NM_006565	CTCF	chr16	67596428	67673080	+	chr16:67596041-67596685	645	424	9	46.18	9.47	1.09	promoter	-66
NM_001191022	CTCF	chr16	67596428	67673080	+	chr16:67596041-67596685	645	424	9	46.18	9.47	1.09	promoter	-66
NR_158165	LOC107984813	chr16	67596212	67595313	-	chr16:67596041-67596685	645	424	9	46.18	9.47	1.09	promoter	-150
NM_001302694	TRIM2	chr4	154178510	154197427	+	chr4:154177724-154178235	512	256	8	49.43	9.47	1.08	promoter	-531
NM_001351054	TRIM2	chr4	154178530	154260469	+	chr4:154177724-154178235	512	256	8	49.43	9.47	1.08	promoter	-551
NM_001351055	TRIM2	chr4	154178530	154260469	+	chr4:154177724-154178235	512	256	8	49.43	9.47	1.08	promoter	-551
NM_001099439	EPHA10	chr1	38230792	38181647	-	chr1:38228380-38229221	842	610	9	36.79	9.47	1.27	promoter	1992
NR_024335	LINC00905	chr19	16144522	16152945	+	chr19:16145149-16146253	1105	484	10	33.42	9.47	1.34	promoter	1178
NR_110321	LINC00905	chr19	16144929	16152945	+	chr19:16145149-16146253	1105	484	10	33.42	9.47	1.34	promoter	771
NR_038937	RPARP-AS1	chr10	104209573	104216050	+	chr10:104209643-104210675	1033	652	12	48.53	9.47	1.07	promoter	585
NR_038938	RPARP-AS1	chr10	104209573	104216050	+	chr10:104209643-104210675	1033	652	12	48.53	9.47	1.07	promoter	585
NM_001363580	C10orf95	chr10	104211300	104209593	-	chr10:104209643-104210675	1033	652	12	48.53	9.47	1.07	promoter	1142
NM_181268	CMTM1	chr16	66600341	66613038	+	chr16:66599049-66599835	787	269	9	39.11	9.47	1.19	promoter	-900
NM_181283	CMTM1	chr16	66600341	66613038	+	chr16:66599049-66599835	787	269	9	39.11	9.47	1.19	promoter	-900
NM_181296	CMTM1	chr16	66600341	66613038	+	chr16:66599049-66599835	787	269	9	39.11	9.47	1.19	promoter	-900
NM_181271	CMTM1	chr16	66600341	66613038	+	chr16:66599049-66599835	787	269	9	39.11	9.47	1.19	promoter	-900
NM_181272	CMTM1	chr16	66600341	66613038	+	chr16:66599049-66599835	787	269	9	39.11	9.47	1.19	promoter	-900
NM_181269	CMTM1	chr16	66600341	66613038	+	chr16:66599049-66599835	787	269	9	39.11	9.47	1.19	promoter	-900
NM_181270	CMTM1	chr16	66600341	66613038	+	chr16:66599049-66599835	787	269	9	39.11	9.47	1.19	promoter	-900
NM_052999	CMTM1	chr16	66600341	66613038	+	chr16:66599049-66599835	787	269	9	39.11	9.47	1.19	promoter	-900
NM_001159746	ABR	chr17	1090566	906758	-	chr17:1090937-1091991	1055	368	14	61.35	9.47	1.16	promoter	-897
NR_130924	LOC613266	chr20	15966527	15872978	-	chr20:15965522-15966369	848	578	10	43.2	9.47	1.23	promoter	582
NR_036150	MIR3185	chr17	46801837	46801769	-	chr17:46800860-46801708	849	276	11	50.17	9.47	1.19	promoter	554
NM_001282275	PRAC2	chr17	46800546	46802120	+	chr17:46800860-46801708	849	276	11	50.17	9.47	1.19	promoter	737
NM_032391	PRAC1	chr17	46799880	46799081	-	chr17:46800860-46801708	849	276	11	50.17	9.47	1.19	promoter	-1403
NM_001282276	PRAC2	chr17	46801053	46802120	+	chr17:46800860-46801708	849	276	11	50.17	9.47	1.19	promoter	230
NM_001171171	CX3CR1	chr3	39322764	39304984	-	chr3:39324041-39325128	1088	573	12	46.23	9.47	1.08	promoter	-1820
NM_001171174	CX3CR1	chr3	39323226	39304984	-	chr3:39324041-39325128	1088	573	12	46.23	9.47	1.08	promoter	-1358
NM_001321380	PIK3C2A	chr11	17229533	17108123	-	chr11:17229256-17229804	549	274	8	41.64	9.47	1.19	promoter	4
NM_002645	PIK3C2A	chr11	17229533	17108123	-	chr11:17229256-17229804	549	274	8	41.64	9.47	1.19	promoter	4
NM_001321378	PIK3C2A	chr11	17229533	17108123	-	chr11:17229256-17229804	549	274	8	41.64	9.47	1.19	promoter	4
NM_012135	FAM50B	chr6	3849606	3851551	+	chr6:3847268-3848112	845	591	11	50.37	9.47	1.19	promoter	-1917
NM_007227	GPR45	chr2	105858199	105859924	+	chr2:105858167-105858680	514	257	8	49.43	9.47	1.08	promoter	224
NM_177531	PKHD1L1	chr8	110374689	110549436	+	chr8:110372786-110373324	539	269	8	41.64	9.47	1.19	promoter	-1635
NM_021195	CLDN6	chr16	3068184	3064712	-	chr16:3066002-3066935	934	288	11	46.15	9.47	1.08	promoter	1716
NM_004123	GIP	chr17	47045958	47035915	-	chr17:47044068-47044607	540	270	8	41.64	9.47	1.19	promoter	1621
NM_001145318	DSN1	chr20	35402166	35380197	-	chr20:35400255-35400987	733	264	9	41.6	9.47	1.18	promoter	1546
NM_024918	DSN1	chr20	35402166	35380197	-	chr20:35400255-35400987	733	264	9	41.6	9.47	1.18	promoter	1546
NM_001145317	DSN1	chr20	35402166	35380197	-	chr20:35400255-35400987	733	264	9	41.6	9.47	1.18	promoter	1546
NM_001145315	DSN1	chr20	35402166	35380197	-	chr20:35400255-35400987	733	264	9	41.6	9.47	1.18	promoter	1546
NM_001145316	DSN1	chr20	35402154	35380193	-	chr20:35400255-35400987	733	264	9	41.6	9.47	1.18	promoter	1534
NM_015083	CDK12	chr17	37617738	37690818	+	chr17:37615774-37616918	1145	661	15	63.99	9.47	1.19	promoter	-1393
NM_016507	CDK12	chr17	37617738	37690797	+	chr17:37615774-37616918	1145	661	15	63.99	9.47	1.19	promoter	-1393
NR_103553	LIFR-AS1	chr5	38556887	38608959	+	chr5:38554572-38555448	877	284	9	35.4	9.47	1.27	promoter	-1878
NR_103554	LIFR-AS1	chr5	38556887	38671318	+	chr5:38554572-38555448	877	284	9	35.4	9.47	1.27	promoter	-1878
NM_001127671	LIFR	chr5	38556748	38474769	-	chr5:38554572-38555448	877	284	9	35.4	9.47	1.27	promoter	1739
NR_130911	RSAD1	chr17	48556160	48563341	+	chr17:48553628-48554889	1262	559	15	58.59	9.47	1.11	promoter	-1902
NM_018346	RSAD1	chr17	48556220	48563335	+	chr17:48553628-48554889	1262	559	15	58.59	9.47	1.11	promoter	-1962
NR_027671	UGGT1	chr2	128848773	128953249	+	chr2:128848664-128849126	463	231	8	57.63	9.47	1.11	promoter	121
NM_020120	UGGT1	chr2	128848773	128953249	+	chr2:128848664-128849126	463	231	8	57.63	9.47	1.11	promoter	121
NM_001321173	TOM1L1	chr17	52978051	53015397	+	chr17:52976459-52976939	481	240	8	49.43	9.47	1.08	promoter	-1353
NM_001321174	TOM1L1	chr17	52978051	53039328	+	chr17:52976459-52976939	481	240	8	49.43	9.47	1.08	promoter	-1353
NM_001321175	TOM1L1	chr17	52978051	53039328	+	chr17:52976459-52976939	481	240	8	49.43	9.47	1.08	promoter	-1353
NM_001321176	TOM1L1	chr17	52978051	53039328	+	chr17:52976459-52976939	481	240	8	49.43	9.47	1.08	promoter	-1353
NM_005486	TOM1L1	chr17	52978212	53039317	+	chr17:52976459-52976939	481	240	8	49.43	9.47	1.08	promoter	-1514
NM_007227	GPR45	chr2	105858199	105859924	+	chr2:105857249-105858131	883	590	9	35.18	9.47	1.28	promoter	-510
NM_175881	ODF3L1	chr15	76016381	76020029	+	chr15:76016410-76017236	827	273	10	44.16	9.47	1.15	promoter	441
NM_138578	BCL2L1	chr20	30310671	30252260	-	chr20:30308994-30310220	1227	703	13	47.11	9.47	1.07	promoter	1065
NM_001317919	BCL2L1	chr20	30310671	30252260	-	chr20:30308994-30310220	1227	703	13	47.11	9.47	1.07	promoter	1065
NM_001191	BCL2L1	chr20	30310671	30252260	-	chr20:30308994-30310220	1227	703	13	47.11	9.47	1.07	promoter	1065
NR_131907	ABALON	chr20	30309309	30311212	+	chr20:30308994-30310220	1227	703	13	47.11	9.47	1.07	promoter	297
NM_001322242	BCL2L1	chr20	30310303	30252260	-	chr20:30308994-30310220	1227	703	13	47.11	9.47	1.07	promoter	697
NR_134257	BCL2L1	chr20	30310133	30252254	-	chr20:30308994-30310220	1227	703	13	47.11	9.47	1.07	promoter	527
NM_001278938	EBAG9	chr8	110552854	110578225	+	chr8:110554099-110554754	656	391	9	45.56	9.47	1.15	promoter	1572
NR_033851	SERPINB9P1	chr6	2876744	2854890	-	chr6:2877491-2878075	585	292	8	41.64	9.47	1.19	promoter	-1038
NM_000230	LEP	chr7	127881330	127897682	+	chr7:127882424-127883187	764	352	12	62.5	9.47	1.23	promoter	1475
NM_001130961	PLCH1	chr3	155394132	155197669	-	chr3:155395304-155396742	1439	852	17	64.2	9.47	1.2	promoter	-1890
NM_001130960	PLCH1	chr3	155394132	155197669	-	chr3:155395304-155396742	1439	852	17	64.2	9.47	1.2	promoter	-1890
NM_001349250	PLCH1	chr3	155394132	155197669	-	chr3:155395304-155396742	1439	852	17	64.2	9.47	1.2	promoter	-1890
NR_028336	FAM27E5	chr17	21825369	21826499	+	chr17:21826705-21827769	1065	503	11	40.79	9.47	1.17	promoter	1867
NR_103856	SP2-AS1	chr17	46018770	45975751	-	chr17:46019737-46020585	849	628	11	50.17	9.47	1.19	promoter	-1390
NR_103857	SP2-AS1	chr17	46018770	45975751	-	chr17:46019737-46020585	849	628	11	50.17	9.47	1.19	promoter	-1390
NM_018129	PNPO	chr17	46018936	46026674	+	chr17:46019737-46020585	849	628	11	50.17	9.47	1.19	promoter	1224
NR_039780	MIR4637	chr5	14826121	14826037	-	chr5:14827672-14828554	883	201	9	35.18	9.47	1.28	promoter	-1991
NR_164109	ATP11AUN	chr13	113301357	113338811	+	chr13:113299421-113300142	722	269	9	42.13	9.47	1.25	promoter	-1576
NM_016167	NOL7	chr6	13615566	13621944	+	chr6:13614658-13615306	649	361	10	53.74	9.47	1.06	promoter	-585
NM_001317724	NOL7	chr6	13615558	13632702	+	chr6:13614658-13615306	649	361	10	53.74	9.47	1.06	promoter	-577
NM_173855	MORN3	chr12	122107560	122086647	-	chr12:122107538-122108567	1030	692	11	42.14	9.47	1.25	promoter	-492
NM_003673	TCAP	chr17	37821601	37822807	+	chr17:37819829-37822945	3117	2348	38	129.97	9.47	0.77	promoter	-215
NR_038446	LINC00861	chr8	126963441	126953375	-	chr8:126964985-126965681	697	235	10	50.87	9.47	1.15	promoter	-1891
NR_038447	LINC00861	chr8	126963441	126934766	-	chr8:126964985-126965681	697	235	10	50.87	9.47	1.15	promoter	-1891
NM_004986	KTN1	chr14	56046924	56151296	+	chr14:56045912-56046721	810	530	9	38.11	9.47	1.25	promoter	-608
NM_001079522	KTN1	chr14	56046924	56151296	+	chr14:56045912-56046721	810	530	9	38.11	9.47	1.25	promoter	-608
NM_001271014	KTN1	chr14	56046924	56151296	+	chr14:56045912-56046721	810	530	9	38.11	9.47	1.25	promoter	-608
NM_001079521	KTN1	chr14	56046924	56151296	+	chr14:56045912-56046721	810	530	9	38.11	9.47	1.25	promoter	-608
NR_073129	KTN1	chr14	56046924	56151296	+	chr14:56045912-56046721	810	530	9	38.11	9.47	1.25	promoter	-608
NR_073128	KTN1	chr14	56046924	56151302	+	chr14:56045912-56046721	810	530	9	38.11	9.47	1.25	promoter	-608
NR_027123	KTN1-AS1	chr14	56046810	56042874	-	chr14:56045912-56046721	810	530	9	38.11	9.47	1.25	promoter	494
NR_106983	MIR7160	chr8	2024668	2024720	+	chr8:2023820-2024360	541	270	8	41.64	9.47	1.19	promoter	-579
NM_001352299	ZNF841	chr19	52597524	52561352	-	chr19:52595516-52596011	496	248	8	49.43	9.47	1.08	promoter	1761
NM_001369825	ZNF841	chr19	52597524	52567717	-	chr19:52595516-52596011	496	248	8	49.43	9.47	1.08	promoter	1761
NM_001369828	ZNF841	chr19	52597524	52567717	-	chr19:52595516-52596011	496	248	8	49.43	9.47	1.08	promoter	1761
NM_006361	HOXB13	chr17	46806111	46802126	-	chr17:46806664-46808094	1431	750	16	58.05	9.47	1.22	promoter	-1267
NM_001329128	IFNGR2	chr21	34775201	34809828	+	chr21:34775231-34775706	476	238	8	49.43	9.47	1.08	promoter	267
NM_005534	IFNGR2	chr21	34775201	34809828	+	chr21:34775231-34775706	476	238	8	49.43	9.47	1.08	promoter	267
NM_005779	LHFPL2	chr5	77944595	77781052	-	chr5:77946283-77946850	568	284	8	41.64	9.47	1.19	promoter	-1971
NM_153330	DNAJB8	chr3	128186091	128181279	-	chr3:128187217-128188487	1271	672	12	39.52	9.47	1.19	promoter	-1760
NM_001379	DNMT1	chr19	10305629	10244021	-	chr19:10304709-10305432	724	504	10	49.36	9.47	1.09	promoter	559
NM_001130823	DNMT1	chr19	10305629	10244021	-	chr19:10304709-10305432	724	504	10	49.36	9.47	1.09	promoter	559
NM_001318731	DNMT1	chr19	10305629	10244021	-	chr19:10304709-10305432	724	504	10	49.36	9.47	1.09	promoter	559
NM_001318730	DNMT1	chr19	10305629	10244021	-	chr19:10304709-10305432	724	504	10	49.36	9.47	1.09	promoter	559
NM_001128915	CYP24A1	chr20	52790525	52769984	-	chr20:52790376-52791568	1193	732	12	42.22	9.47	1.25	promoter	-446
NM_000782	CYP24A1	chr20	52790525	52769984	-	chr20:52790376-52791568	1193	732	12	42.22	9.47	1.25	promoter	-446
NM_178428	LCE2A	chr1	152670820	152671918	+	chr1:152670874-152671846	973	681	13	58.31	9.47	1.12	promoter	539
NM_001330492	B3GNT4	chr12	122688227	122693499	+	chr12:122688405-122689119	715	292	9	42.48	9.47	1.23	promoter	534
NM_030765	B3GNT4	chr12	122688255	122693499	+	chr12:122688405-122689119	715	292	9	42.48	9.47	1.23	promoter	506
NM_001001	RPL36AL	chr14	50087344	50085247	-	chr14:50085939-50086415	477	238	8	49.43	9.47	1.08	promoter	1168
NM_002408	MGAT2	chr14	50087516	50090199	+	chr14:50085939-50086415	477	238	8	49.43	9.47	1.08	promoter	-1340
NM_001887	CRYBB1	chr22	27013991	26995241	-	chr22:27014293-27014878	586	293	8	41.64	9.47	1.19	promoter	-594
NR_132966	SNORA110	chr1	44718231	44718015	-	chr1:44716033-44716579	547	273	8	41.64	9.47	1.19	promoter	1926
NR_037861	PPT2-EGFL8	chr6	32121775	32136062	+	chr6:32122377-32123076	700	476	9	43.23	9.47	1.23	promoter	951
NM_138717	PPT2	chr6	32121304	32131452	+	chr6:32122377-32123076	700	476	9	43.23	9.47	1.23	promoter	1422
NR_037169	LOC100507547	chr6	32122142	32120578	-	chr6:32122377-32123076	700	476	9	43.23	9.47	1.23	promoter	-584
NR_037170	LOC100507547	chr6	32122142	32120578	-	chr6:32122377-32123076	700	476	9	43.23	9.47	1.23	promoter	-584
NR_037171	LOC100507547	chr6	32122142	32120578	-	chr6:32122377-32123076	700	476	9	43.23	9.47	1.23	promoter	-584
NR_037172	LOC100507547	chr6	32122142	32120578	-	chr6:32122377-32123076	700	476	9	43.23	9.47	1.23	promoter	-584
NM_001363780	PRRT1	chr6	32120860	32116135	-	chr6:32122377-32123076	700	476	9	43.23	9.47	1.23	promoter	-1866
NM_005155	PPT2	chr6	32121917	32131452	+	chr6:32122377-32123076	700	476	9	43.23	9.47	1.23	promoter	809
NM_001204103	PPT2	chr6	32121917	32131452	+	chr6:32122377-32123076	700	476	9	43.23	9.47	1.23	promoter	809
NM_001018003	SORBS3	chr8	22423241	22433301	+	chr8:22424874-22425268	395	197	8	66.2	9.47	1.17	promoter	1829
NM_018048	MAGOHB	chr12	10766208	10756791	-	chr12:10765163-10766366	1204	940	16	68.17	9.47	1.27	promoter	444
NM_001300739	MAGOHB	chr12	10765577	10756788	-	chr12:10765163-10766366	1204	940	16	68.17	9.47	1.27	promoter	-187
NM_001319985	MAGOHB	chr12	10766208	10756788	-	chr12:10765163-10766366	1204	940	16	68.17	9.47	1.27	promoter	444
NR_135121	MAGOHB	chr12	10766208	10756788	-	chr12:10765163-10766366	1204	940	16	68.17	9.47	1.27	promoter	444
NR_135120	MAGOHB	chr12	10766208	10756788	-	chr12:10765163-10766366	1204	940	16	68.17	9.47	1.27	promoter	444
NM_001171816	RNF166	chr16	88769989	88762908	-	chr16:88768833-88769989	1157	548	14	56.51	9.47	1.14	promoter	579
NM_021013	KRT34	chr17	39538636	39533920	-	chr17:39540209-39540963	755	503	10	43.1	9.46	1.23	promoter	-1949
NM_031297	RNF208	chr9	140115775	140114698	-	chr9:140116854-140117336	483	241	8	49.34	9.44	1.09	promoter	-1319
NM_001322204	JAK2	chr9	5041692	5128183	+	chr9:5041766-5042277	512	256	8	49.25	9.42	1.09	promoter	329
NR_153414	OVOS2	chr12	31354169	31264585	-	chr12:31354987-31355570	584	292	8	41.48	9.42	1.18	promoter	-1109
NM_002481	PPP1R12B	chr1	202317826	202561830	+	chr1:202317992-202318808	817	234	9	37.65	9.42	1.26	promoter	573
NM_001331029	PPP1R12B	chr1	202317826	202561830	+	chr1:202317992-202318808	817	234	9	37.65	9.42	1.26	promoter	573
NM_001167857	PPP1R12B	chr1	202317829	202407370	+	chr1:202317992-202318808	817	234	9	37.65	9.42	1.26	promoter	570
NM_001167858	PPP1R12B	chr1	202317829	202407370	+	chr1:202317992-202318808	817	234	9	37.65	9.42	1.26	promoter	570
NM_002022	FMO4	chr1	171283321	171311223	+	chr1:171283612-171284060	449	224	8	57.43	9.42	1.09	promoter	514
NR_147004	LINC02221	chr5	9854488	9857721	+	chr5:9854860-9855471	612	287	10	50.9	9.36	1.15	promoter	677
NR_040094	LINC01193	chr15	21145766	21198633	+	chr15:21147270-21147912	643	200	11	61.56	9.31	1.13	promoter	1824
NR_036091	MIR3139	chr4	144264612	144264688	+	chr4:144262214-144263100	887	658	10	40.85	9.31	1.17	promoter	-1956
NM_014238	KSR1	chr17	25798989	25953461	+	chr17:25800368-25800841	474	237	8	48.81	9.31	1.07	promoter	1615
NR_121666	ATP13A4-AS1	chr3	193271001	193273373	+	chr3:193271771-193272902	1132	532	12	43.75	9.31	1.19	promoter	1335
NR_046726	ATP13A4-AS1	chr3	193271200	193273373	+	chr3:193271771-193272902	1132	532	12	43.75	9.31	1.19	promoter	1136
NM_032279	ATP13A4	chr3	193272684	193116755	-	chr3:193271771-193272902	1132	532	12	43.75	9.31	1.19	promoter	348
NM_139323	YWHAB	chr20	43514345	43537173	+	chr20:43514629-43515945	1317	792	14	43.06	9.31	1.24	promoter	941
NM_003404	YWHAB	chr20	43514345	43537173	+	chr20:43514629-43515945	1317	792	14	43.06	9.31	1.24	promoter	941
NM_172201	KCNE2	chr21	35736322	35743440	+	chr21:35734754-35735424	671	280	9	43.72	9.2	1.2	promoter	-1234
NM_012329	MMD	chr17	53499196	53469982	-	chr17:53499098-53500483	1386	793	13	40.22	9.2	1.16	promoter	-594
NM_181885	RXFP4	chr1	155911479	155912625	+	chr1:155911752-155912760	1009	620	13	54.53	9.09	1.12	promoter	776
NM_001162862	COX11	chr17	53046146	53038566	-	chr17:53047301-53048456	1156	485	14	54.47	9.09	1.11	promoter	-1732
NM_001162861	COX11	chr17	53046146	53038566	-	chr17:53047301-53048456	1156	485	14	54.47	9.09	1.11	promoter	-1732
NM_001321518	COX11	chr17	53046146	53040281	-	chr17:53047301-53048456	1156	485	14	54.47	9.09	1.11	promoter	-1732
NM_004375	COX11	chr17	53046015	53037782	-	chr17:53047301-53048456	1156	485	14	54.47	9.09	1.11	promoter	-1863
NR_027942	COX11	chr17	53046015	53029264	-	chr17:53047301-53048456	1156	485	14	54.47	9.09	1.11	promoter	-1863
NR_135677	COX11	chr17	53046015	53029264	-	chr17:53047301-53048456	1156	485	14	54.47	9.09	1.11	promoter	-1863
NR_027941	COX11	chr17	53046015	53029264	-	chr17:53047301-53048456	1156	485	14	54.47	9.09	1.11	promoter	-1863
NM_178509	STXBP4	chr17	53046125	53250993	+	chr17:53047301-53048456	1156	485	14	54.47	9.09	1.11	promoter	1753
NM_007226	NXPH2	chr2	139537960	139426726	-	chr2:139535935-139536403	469	234	8	55.98	9.09	1.17	promoter	1792
NR_110163	LINC01806	chr2	162101249	162105561	+	chr2:162101197-162102141	945	343	11	39.15	9.07	1.2	promoter	419
NR_110164	LINC01806	chr2	162101249	162105561	+	chr2:162101197-162102141	945	343	11	39.15	9.07	1.2	promoter	419
NM_080571	C20orf96	chr20	271419	251503	-	chr20:271682-272485	804	293	9	36.59	8.99	1.28	promoter	-664
NM_153269	C20orf96	chr20	271391	251503	-	chr20:271682-272485	804	293	9	36.59	8.99	1.28	promoter	-692
NM_003528	H2BC21	chr1	149858232	149856009	-	chr1:149858322-149858840	519	259	8	47.53	8.99	1.06	promoter	-348
NM_175065	H2AC21	chr1	149859466	149859018	-	chr1:149858322-149858840	519	259	8	47.53	8.99	1.06	promoter	886
NM_003517	H2AC20	chr1	149858524	149858961	+	chr1:149858322-149858840	519	259	8	47.53	8.99	1.06	promoter	56
NM_001242539	NCOA6	chr20	33370207	33302577	-	chr20:33371355-33372454	1100	476	15	63.33	8.99	1.29	promoter	-1697
NM_001330323	HOXB3	chr17	46652459	46626231	-	chr17:46652150-46653838	1689	421	18	57.35	8.99	1.12	promoter	-534
NM_002146	HOXB3	chr17	46651810	46626231	-	chr17:46652150-46653838	1689	421	18	57.35	8.99	1.12	promoter	-1183
NM_144590	ANKRD22	chr10	90611601	90579652	-	chr10:90609491-90610306	816	565	9	36.09	8.99	1.28	promoter	1703
NM_015942	MTERF3	chr8	97273838	97251629	-	chr8:97272962-97273555	594	195	9	47.28	8.99	1.06	promoter	580
NM_001290225	PTDSS1	chr8	97274129	97349223	+	chr8:97272962-97273555	594	195	9	47.28	8.99	1.06	promoter	-871
NM_014754	PTDSS1	chr8	97274129	97349223	+	chr8:97272962-97273555	594	195	9	47.28	8.99	1.06	promoter	-871
NM_001286643	MTERF3	chr8	97273841	97251625	-	chr8:97272962-97273555	594	195	9	47.28	8.99	1.06	promoter	583
NM_001362964	MTERF3	chr8	97273841	97251625	-	chr8:97272962-97273555	594	195	9	47.28	8.99	1.06	promoter	583
NM_001141936	C4orf48	chr4	2043721	2045691	+	chr4:2041788-2042820	1033	686	10	33.92	8.97	1.33	promoter	-1418
NM_001168243	C4orf48	chr4	2043719	2045697	+	chr4:2041788-2042820	1033	686	10	33.92	8.97	1.33	promoter	-1416
NM_005175	ATP5MC1	chr17	46970148	46973232	+	chr17:46969722-46970600	879	280	12	52.97	8.89	1.1	promoter	12
NM_001002027	ATP5MC1	chr17	46970148	46973232	+	chr17:46969722-46970600	879	280	12	52.97	8.89	1.1	promoter	12
NM_001164687	THEMIS	chr6	128239776	128029338	-	chr6:128239157-128239689	533	266	10	53.48	8.89	1.04	promoter	354
NR_104635	LOC101926960	chr5	42175447	42155934	-	chr5:42175762-42176720	959	686	13	49.71	8.8	1.17	promoter	-793
NR_104636	LOC101926960	chr5	42175447	42155934	-	chr5:42175762-42176720	959	686	13	49.71	8.8	1.17	promoter	-793
NM_001198675	TLCD5	chr11	120196007	120204395	+	chr11:120195373-120196928	1556	1305	21	71.74	8.8	1.31	promoter	143
NM_001198672	TLCD5	chr11	120196007	120204395	+	chr11:120195373-120196928	1556	1305	21	71.74	8.8	1.31	promoter	143
NM_001198670	TLCD5	chr11	120196007	120204395	+	chr11:120195373-120196928	1556	1305	21	71.74	8.8	1.31	promoter	143
NM_001198674	TLCD5	chr11	120196007	120204395	+	chr11:120195373-120196928	1556	1305	21	71.74	8.8	1.31	promoter	143
NM_001198673	TLCD5	chr11	120196007	120204395	+	chr11:120195373-120196928	1556	1305	21	71.74	8.8	1.31	promoter	143
NM_174926	TLCD5	chr11	120196007	120204395	+	chr11:120195373-120196928	1556	1305	21	71.74	8.8	1.31	promoter	143
NM_001198671	TLCD5	chr11	120196007	120204395	+	chr11:120195373-120196928	1556	1305	21	71.74	8.8	1.31	promoter	143
NR_103769	LINC02324	chr14	65689065	65679610	-	chr14:65688951-65689548	598	232	10	49.36	8.8	1.09	promoter	-184
NR_003022	SNORA59B	chr1	12567299	12567451	+	chr1:12568402-12569369	968	614	11	37	8.8	1.28	promoter	1586
NR_003025	SNORA59A	chr1	12567299	12567451	+	chr1:12568402-12569369	968	614	11	37	8.8	1.28	promoter	1586
NR_106918	MIR6859-1	chr16	67119	67051	-	chr16:68518-69473	956	664	11	37.49	8.8	1.28	promoter	-1876
NR_107062	MIR6859-2	chr16	67119	67051	-	chr16:68518-69473	956	664	11	37.49	8.8	1.28	promoter	-1876
NR_107063	MIR6859-3	chr16	67119	67051	-	chr16:68518-69473	956	664	11	37.49	8.8	1.28	promoter	-1876
NR_128720	MIR6859-4	chr16	67119	67051	-	chr16:68518-69473	956	664	11	37.49	8.8	1.28	promoter	-1876
NM_021247	PRM3	chr16	11367486	11367055	-	chr16:11367438-11368264	827	265	12	49.93	8.8	1.18	promoter	-364
NR_002221	DPRXP4	chr17	29302352	29303017	+	chr17:29303082-29303837	756	393	12	54.02	8.8	1.06	promoter	1107
NM_001365184	LOC105378979	chr5	56068698	56066673	-	chr5:56070114-56070567	454	227	8	54.58	8.79	1.12	promoter	-1642
NR_103781	NUP54	chr4	77069668	77035811	-	chr4:77068918-77069621	704	279	10	47.52	8.79	1.07	promoter	399
NR_103780	NUP54	chr4	77069668	77035811	-	chr4:77068918-77069621	704	279	10	47.52	8.79	1.07	promoter	399
NM_001278603	NUP54	chr4	77069668	77035811	-	chr4:77068918-77069621	704	279	10	47.52	8.79	1.07	promoter	399
NR_103782	NUP54	chr4	77069668	77035811	-	chr4:77068918-77069621	704	279	10	47.52	8.79	1.07	promoter	399
NM_017426	NUP54	chr4	77069550	77035816	-	chr4:77068918-77069621	704	279	10	47.52	8.79	1.07	promoter	281
NM_001277196	PHF20L1	chr8	133787633	133861052	+	chr8:133789238-133789702	465	232	8	54.58	8.79	1.12	promoter	1836
NM_016018	PHF20L1	chr8	133787633	133861052	+	chr8:133789238-133789702	465	232	8	54.58	8.79	1.12	promoter	1836
NR_156424	PHF20L1	chr8	133787633	133861052	+	chr8:133789238-133789702	465	232	8	54.58	8.79	1.12	promoter	1836
NM_001362971	PHF20L1	chr8	133787603	133861052	+	chr8:133789238-133789702	465	232	8	54.58	8.79	1.12	promoter	1866
NM_198513	PHF20L1	chr8	133787603	133825439	+	chr8:133789238-133789702	465	232	8	54.58	8.79	1.12	promoter	1866
NR_147083	LINC01742	chr20	56578959	56579704	+	chr20:56578629-56579277	649	365	9	42.87	8.69	1.25	promoter	-7
NR_125792	LINC01291	chr2	75136257	75165545	+	chr2:75134156-75134855	700	293	10	47.3	8.69	1.07	promoter	-1752
NM_001347674	KRTAP5-4	chr11	1643368	1642187	-	chr11:1643569-1644455	887	599	13	58.64	8.69	1.12	promoter	-643
NM_001012709	KRTAP5-4	chr11	1643368	1642187	-	chr11:1643569-1644455	887	599	13	58.64	8.69	1.12	promoter	-643
NR_046600	MTOR-AS1	chr1	11203954	11209595	+	chr1:11203725-11204823	1099	412	10	30.61	8.69	1.52	promoter	319
NM_001308384	SLC38A7	chr16	58718235	58699012	-	chr16:58716789-58717322	534	267	8	38.86	8.69	1.19	promoter	1180
NM_001369611	SLC38A7	chr16	58718235	58699012	-	chr16:58716789-58717322	534	267	8	38.86	8.69	1.19	promoter	1180
NM_018231	SLC38A7	chr16	58718674	58699012	-	chr16:58716789-58717322	534	267	8	38.86	8.69	1.19	promoter	1619
NM_001369608	SLC38A7	chr16	58718674	58699012	-	chr16:58716789-58717322	534	267	8	38.86	8.69	1.19	promoter	1619
NM_001369609	SLC38A7	chr16	58718674	58699012	-	chr16:58716789-58717322	534	267	8	38.86	8.69	1.19	promoter	1619
NM_001369610	SLC38A7	chr16	58718674	58699012	-	chr16:58716789-58717322	534	267	8	38.86	8.69	1.19	promoter	1619
NR_161424	SLC38A7	chr16	58718674	58699012	-	chr16:58716789-58717322	534	267	8	38.86	8.69	1.19	promoter	1619
NM_198080	MSRB3	chr12	65672462	65860687	+	chr12:65670454-65671465	1012	752	11	39.4	8.69	1.19	promoter	-1503
NM_001193460	MSRB3	chr12	65672462	65860687	+	chr12:65670454-65671465	1012	752	11	39.4	8.69	1.19	promoter	-1503
NM_001031679	MSRB3	chr12	65672462	65860687	+	chr12:65670454-65671465	1012	752	11	39.4	8.69	1.19	promoter	-1503
NM_001193461	MSRB3	chr12	65672766	65860687	+	chr12:65670454-65671465	1012	752	11	39.4	8.69	1.19	promoter	-1807
NM_004006	DMD	chrX	33229673	31137344	-	chrX:33231002-33231642	641	485	13	75.31	8.69	1.45	promoter	-1648
NR_036062	MIR3118-2	chr15	21038123	21038198	+	chr15:21036252-21037509	1258	746	13	36.38	8.69	1.28	promoter	-1243
NR_036063	MIR3118-3	chr15	21038123	21038198	+	chr15:21036252-21037509	1258	746	13	36.38	8.69	1.28	promoter	-1243
NR_036134	MIR3118-4	chr15	21038123	21038198	+	chr15:21036252-21037509	1258	746	13	36.38	8.69	1.28	promoter	-1243
NR_146447	LINC02312	chr14	98229168	98215600	-	chr14:98229515-98230356	842	290	10	40.21	8.69	1.16	promoter	-767
NR_015449	RNF216P1	chr7	5013615	5037800	+	chr7:5014784-5015812	1029	247	10	32.9	8.69	1.36	promoter	1682
NR_023384	RNF216P1	chr7	5013615	5037800	+	chr7:5014784-5015812	1029	247	10	32.9	8.69	1.36	promoter	1682
NR_023385	RNF216P1	chr7	5013615	5037800	+	chr7:5014784-5015812	1029	247	10	32.9	8.69	1.36	promoter	1682
NR_120346	THSD4-AS2	chr15	71983878	71981039	-	chr15:71984377-71985347	971	349	10	34.97	8.69	1.27	promoter	-983
NR_039802	MIR4658	chr7	99754292	99754227	-	chr7:99754190-99754846	657	417	11	57.55	8.69	1.1	promoter	-225
NM_001303470	MAP11	chr7	99756346	99752045	-	chr7:99754190-99754846	657	417	11	57.55	8.69	1.1	promoter	1829
NM_018275	MAP11	chr7	99756346	99752045	-	chr7:99754190-99754846	657	417	11	57.55	8.69	1.1	promoter	1829
NM_178009	DGKH	chr13	42622783	42817031	+	chr13:42623147-42623950	804	520	9	35.44	8.69	1.27	promoter	765
NM_152910	DGKH	chr13	42622783	42817031	+	chr13:42623147-42623950	804	520	9	35.44	8.69	1.27	promoter	765
NR_039913	MIR4756	chr20	52685024	52684946	-	chr20:52682773-52683724	952	354	11	41.85	8.69	1.24	promoter	1776
NM_001271840	IKZF5	chr10	124768203	124750321	-	chr10:124769393-124770153	761	283	9	37.31	8.69	1.27	promoter	-1569
NM_001330174	ACADSB	chr10	124768521	124817831	+	chr10:124769393-124770153	761	283	9	37.31	8.69	1.27	promoter	1251
NM_001372123	IKZF5	chr10	124768311	124750322	-	chr10:124769393-124770153	761	283	9	37.31	8.69	1.27	promoter	-1461
NM_001372124	IKZF5	chr10	124768311	124750322	-	chr10:124769393-124770153	761	283	9	37.31	8.69	1.27	promoter	-1461
NM_001372125	IKZF5	chr10	124768311	124750322	-	chr10:124769393-124770153	761	283	9	37.31	8.69	1.27	promoter	-1461
NM_001372126	IKZF5	chr10	124768311	124750322	-	chr10:124769393-124770153	761	283	9	37.31	8.69	1.27	promoter	-1461
NM_001372127	IKZF5	chr10	124768311	124750322	-	chr10:124769393-124770153	761	283	9	37.31	8.69	1.27	promoter	-1461
NM_001372128	IKZF5	chr10	124768311	124750322	-	chr10:124769393-124770153	761	283	9	37.31	8.69	1.27	promoter	-1461
NM_001372129	IKZF5	chr10	124768311	124750322	-	chr10:124769393-124770153	761	283	9	37.31	8.69	1.27	promoter	-1461
NM_001372130	IKZF5	chr10	124768311	124750322	-	chr10:124769393-124770153	761	283	9	37.31	8.69	1.27	promoter	-1461
NM_001372131	IKZF5	chr10	124768311	124750322	-	chr10:124769393-124770153	761	283	9	37.31	8.69	1.27	promoter	-1461
NM_001609	ACADSB	chr10	124768521	124817806	+	chr10:124769393-124770153	761	283	9	37.31	8.69	1.27	promoter	1251
NM_001258305	CCDC74A	chr2	132285247	132291239	+	chr2:132285527-132286100	574	287	8	38.86	8.69	1.19	promoter	566
NM_001349043	CCDC74A	chr2	132285460	132291239	+	chr2:132285527-132286100	574	287	8	38.86	8.69	1.19	promoter	353
NM_001349044	CCDC74A	chr2	132285460	132291239	+	chr2:132285527-132286100	574	287	8	38.86	8.69	1.19	promoter	353
NM_138770	CCDC74A	chr2	132285460	132291239	+	chr2:132285527-132286100	574	287	8	38.86	8.69	1.19	promoter	353
NM_001349046	CCDC74A	chr2	132285460	132291239	+	chr2:132285527-132286100	574	287	8	38.86	8.69	1.19	promoter	353
NM_001349042	CCDC74A	chr2	132285460	132291239	+	chr2:132285527-132286100	574	287	8	38.86	8.69	1.19	promoter	353
NM_001349041	CCDC74A	chr2	132285460	132291239	+	chr2:132285527-132286100	574	287	8	38.86	8.69	1.19	promoter	353
NM_001258304	CCDC74A	chr2	132285460	132291239	+	chr2:132285527-132286100	574	287	8	38.86	8.69	1.19	promoter	353
NM_001258306	CCDC74A	chr2	132285460	132291239	+	chr2:132285527-132286100	574	287	8	38.86	8.69	1.19	promoter	353
NM_001349047	CCDC74A	chr2	132285460	132291239	+	chr2:132285527-132286100	574	287	8	38.86	8.69	1.19	promoter	353
NM_001349045	CCDC74A	chr2	132285460	132291239	+	chr2:132285527-132286100	574	287	8	38.86	8.69	1.19	promoter	353
NM_207361	FREM2	chr13	39261213	39461267	+	chr13:39261796-39262679	884	249	13	58.81	8.69	1.13	promoter	1024
NR_126377	LINC00437	chr13	39260812	39106136	-	chr13:39261796-39262679	884	249	13	58.81	8.69	1.13	promoter	-1425
NR_110944	LINC02182	chr16	88227886	88228823	+	chr16:88226152-88227141	990	530	15	67.37	8.69	1.28	promoter	-1240
NR_152566	DLEU2	chr13	50699677	50556684	-	chr13:50699551-50700111	561	280	8	38.86	8.69	1.19	promoter	-153
NM_001350894	TPK1	chr7	144533146	144149033	-	chr7:144533122-144533859	738	499	10	45.24	8.69	1.17	promoter	-344
NM_001350882	TPK1	chr7	144533146	144149033	-	chr7:144533122-144533859	738	499	10	45.24	8.69	1.17	promoter	-344
NM_001350895	TPK1	chr7	144533146	144149033	-	chr7:144533122-144533859	738	499	10	45.24	8.69	1.17	promoter	-344
NM_001350887	TPK1	chr7	144533146	144149033	-	chr7:144533122-144533859	738	499	10	45.24	8.69	1.17	promoter	-344
NM_001350886	TPK1	chr7	144533146	144149033	-	chr7:144533122-144533859	738	499	10	45.24	8.69	1.17	promoter	-344
NM_001350883	TPK1	chr7	144533146	144149033	-	chr7:144533122-144533859	738	499	10	45.24	8.69	1.17	promoter	-344
NR_146934	TPK1	chr7	144533146	144149033	-	chr7:144533122-144533859	738	499	10	45.24	8.69	1.17	promoter	-344
NM_001350889	TPK1	chr7	144533146	144149033	-	chr7:144533122-144533859	738	499	10	45.24	8.69	1.17	promoter	-344
NM_022445	TPK1	chr7	144533146	144149033	-	chr7:144533122-144533859	738	499	10	45.24	8.69	1.17	promoter	-344
NM_001350885	TPK1	chr7	144533146	144149033	-	chr7:144533122-144533859	738	499	10	45.24	8.69	1.17	promoter	-344
NM_001350881	TPK1	chr7	144533146	144149033	-	chr7:144533122-144533859	738	499	10	45.24	8.69	1.17	promoter	-344
NM_001350893	TPK1	chr7	144533146	144149033	-	chr7:144533122-144533859	738	499	10	45.24	8.69	1.17	promoter	-344
NM_001042482	TPK1	chr7	144533146	144149033	-	chr7:144533122-144533859	738	499	10	45.24	8.69	1.17	promoter	-344
NM_001350879	TPK1	chr7	144533033	144149033	-	chr7:144533122-144533859	738	499	10	45.24	8.69	1.17	promoter	-457
NM_001350880	TPK1	chr7	144533033	144149033	-	chr7:144533122-144533859	738	499	10	45.24	8.69	1.17	promoter	-457
NR_146935	TPK1	chr7	144533033	144149033	-	chr7:144533122-144533859	738	499	10	45.24	8.69	1.17	promoter	-457
NM_015173	TBC1D1	chr4	37892704	38140794	+	chr4:37893318-37893922	605	252	9	45.39	8.69	1.18	promoter	915
NM_001253912	TBC1D1	chr4	37892704	38140794	+	chr4:37893318-37893922	605	252	9	45.39	8.69	1.18	promoter	915
NM_006191	PA2G4	chr12	56498342	56507694	+	chr12:56496020-56496891	872	627	12	52.31	8.69	1.09	promoter	-1887
NM_001281496	PHB	chr17	47492220	47481409	-	chr17:47493049-47493958	910	674	11	43.69	8.69	1.2	promoter	-1283
NM_001281497	PHB	chr17	47492267	47481409	-	chr17:47493049-47493958	910	674	11	43.69	8.69	1.2	promoter	-1236
NM_001281715	PHB	chr17	47492267	47481409	-	chr17:47493049-47493958	910	674	11	43.69	8.69	1.2	promoter	-1236
NM_002634	PHB	chr17	47492244	47481413	-	chr17:47493049-47493958	910	674	11	43.69	8.69	1.2	promoter	-1259
NR_134272	LINC02119	chr5	38148581	38153817	+	chr5:38150183-38150848	666	281	10	49.27	8.69	1.08	promoter	1934
NM_000619	IFNG	chr12	68553520	68548547	-	chr12:68554626-68555142	517	258	8	46.29	8.69	1.09	promoter	-1363
NR_003190	USP32P1	chr17	16690205	16707819	+	chr17:16687732-16688799	1068	530	10	31.6	8.69	1.42	promoter	-1940
NM_032272	MAF1	chr8	145159363	145162514	+	chr8:145157776-145158575	800	509	11	49.05	8.69	1.1	promoter	-1188
NM_030974	SHARPIN	chr8	145158676	145153539	-	chr8:145157776-145158575	800	509	11	49.05	8.69	1.1	promoter	501
NR_038270	SHARPIN	chr8	145158676	145153539	-	chr8:145157776-145158575	800	509	11	49.05	8.69	1.1	promoter	501
NM_022167	XYLT2	chr17	48423486	48438546	+	chr17:48422372-48423572	1201	534	14	50.23	8.69	1.18	promoter	-515
NR_110010	XYLT2	chr17	48423486	48438546	+	chr17:48422372-48423572	1201	534	14	50.23	8.69	1.18	promoter	-515
NM_032865	TNS4	chr17	38657875	38632086	-	chr17:38655997-38656795	799	596	9	35.65	8.69	1.27	promoter	1480
NR_120474	LOC101929162	chr12	108130331	108153745	+	chr12:108129144-108130825	1682	965	20	67.48	8.69	1.29	promoter	-347
NR_039624	MIR4426	chr16	61089670	61089610	-	chr16:61088677-61089836	1160	463	15	58.5	8.69	1.1	promoter	414
NM_001330561	HNF4G	chr8	76319883	76479061	+	chr8:76319597-76320392	796	529	9	35.78	8.69	1.27	promoter	111
NR_120492	LINC02412	chr12	93568141	93575608	+	chr12:93567335-93568075	741	233	9	38.22	8.69	1.24	promoter	-437
NM_001270998	ZFAND2B	chr2	220071505	220074373	+	chr2:220070036-220070623	588	357	9	46.29	8.69	1.09	promoter	-1176
NM_001270999	ZFAND2B	chr2	220071505	220074373	+	chr2:220070036-220070623	588	357	9	46.29	8.69	1.09	promoter	-1176
NM_138802	ZFAND2B	chr2	220071503	220074370	+	chr2:220070036-220070623	588	357	9	46.29	8.69	1.09	promoter	-1174
NR_135813	LOC101929798	chr1	149719362	149649059	-	chr1:149718510-149719356	847	597	11	41.51	8.62	1.18	promoter	430
NM_006526	ZNF217	chr20	52199636	52183609	-	chr20:52199661-52200885	1225	628	20	50.24	8.55	1.18	promoter	-636
NR_031650	MIR1248	chr3	186504460	186504566	+	chr3:186505112-186505662	551	275	8	38.16	8.5	1.25	promoter	926
NR_145766	SNORA63B	chr3	186504111	186504236	+	chr3:186505112-186505662	551	275	8	38.16	8.5	1.25	promoter	1275
NR_002989	SNORA81	chr3	186504463	186504641	+	chr3:186505112-186505662	551	275	8	38.16	8.5	1.25	promoter	923
NR_002588	SNORA4	chr3	186505401	186505538	+	chr3:186505112-186505662	551	275	8	38.16	8.5	1.25	promoter	-15
NR_002586	SNORA63	chr3	186505087	186505222	+	chr3:186505112-186505662	551	275	8	38.16	8.5	1.25	promoter	299
NR_038836	CHEK2P2	chr15	20487996	20496811	+	chr15:20487499-20488550	1052	289	18	57.21	8.38	1.14	promoter	28
NR_136264	LOC105369146	chr7	81191135	81145062	-	chr7:81189423-81190195	773	211	8	33.08	8.28	1.35	promoter	1327
NM_016538	SIRT7	chr17	79876052	79869814	-	chr17:79875485-79876273	789	526	11	53.31	8.28	1.08	promoter	174
NR_028058	PMS2P9	chr7	76668796	76682355	+	chr7:76669136-76669855	720	279	9	42.23	8.28	1.24	promoter	699
NM_005985	SNAI1	chr20	48599516	48605420	+	chr20:48600250-48601110	861	606	11	49.57	8.28	1.18	promoter	1163
NM_001013625	CFAP126	chr1	161337666	161334522	-	chr1:161337710-161338561	852	565	8	30.14	8.28	1.58	promoter	-469
NM_033101	LGALS12	chr11	63273555	63284244	+	chr11:63272975-63273816	842	556	9	36.79	8.28	1.27	promoter	-160
NM_001142536	LGALS12	chr11	63273555	63284244	+	chr11:63272975-63273816	842	556	9	36.79	8.28	1.27	promoter	-160
NM_001142535	LGALS12	chr11	63273555	63284244	+	chr11:63272975-63273816	842	556	9	36.79	8.28	1.27	promoter	-160
NM_001164839	FANCD2OS	chr3	10149939	10145620	-	chr3:10149668-10150478	811	273	10	44.92	8.28	1.14	promoter	-133
NM_173472	FANCD2OS	chr3	10149939	10123003	-	chr3:10149668-10150478	811	273	10	44.92	8.28	1.14	promoter	-133
NM_001364600	PDE4D	chr5	59668490	58452546	-	chr5:59668281-59669105	825	234	9	37.48	8.28	1.28	promoter	-202
NM_001195677	VAPB	chr20	56964284	57026156	+	chr20:56963439-56964889	1451	1184	18	70.35	8.28	1.28	promoter	-121
NR_036633	VAPB	chr20	56964284	57026156	+	chr20:56963439-56964889	1451	1184	18	70.35	8.28	1.28	promoter	-121
NM_004738	VAPB	chr20	56964284	57026156	+	chr20:56963439-56964889	1451	1184	18	70.35	8.28	1.28	promoter	-121
NM_002370	MAGOH	chr1	53704190	53692571	-	chr1:53704451-53705346	896	275	9	34.68	8.28	1.29	promoter	-708
NR_038953	LOC100507564	chr1	53704281	53708455	+	chr1:53704451-53705346	896	275	9	34.68	8.28	1.29	promoter	617
NM_002661	PLCG2	chr16	81812895	81996290	+	chr16:81811846-81813155	1310	502	14	50.17	8.28	1.19	promoter	-395
NM_031283	TCF7L1	chr2	85360514	85537510	+	chr2:85358873-85359542	670	262	8	37.55	8.28	1.28	promoter	-1307
NM_016298	FBXO40	chr3	121312225	121349141	+	chr3:121311224-121312031	808	274	8	31.74	8.28	1.4	promoter	-598
NR_147207	LINC002481	chr4	6692246	6689174	-	chr4:6691053-6691853	801	516	10	45.4	8.28	1.18	promoter	794
NM_001136161	MCMDC2	chr8	67783005	67814014	+	chr8:67783769-67784579	811	518	9	38.07	8.28	1.25	promoter	1168
NM_001136160	MCMDC2	chr8	67783736	67817599	+	chr8:67783769-67784579	811	518	9	38.07	8.28	1.25	promoter	437
NM_173518	MCMDC2	chr8	67783005	67834283	+	chr8:67783769-67784579	811	518	9	38.07	8.28	1.25	promoter	1168
NM_054031	MRGPRX3	chr11	18142501	18160027	+	chr11:18140710-18141654	945	729	9	32.91	8.28	1.36	promoter	-1320
NM_001282530	UBAP2	chr9	33934362	33921690	-	chr9:33932384-33933196	813	392	9	37.99	8.28	1.24	promoter	1573
NR_102370	SNORD121B	chr9	33934373	33934294	-	chr9:33932384-33933196	813	392	9	37.99	8.28	1.24	promoter	1584
NM_152627	CDC14C	chr7	48964142	48967050	+	chr7:48964224-48964876	653	410	8	38.36	8.28	1.24	promoter	407
NM_000696	ALDH9A1	chr1	165667900	165631448	-	chr1:165666973-165667714	742	514	9	41.17	8.28	1.16	promoter	557
NR_036683	LOC440700	chr1	165667986	165679199	+	chr1:165666973-165667714	742	514	9	41.17	8.28	1.16	promoter	-643
NM_001365774	ALDH9A1	chr1	165667799	165631452	-	chr1:165666973-165667714	742	514	9	41.17	8.28	1.16	promoter	456
NM_001267812	SLC12A9	chr7	100450340	100463160	+	chr7:100450829-100451857	1029	512	10	35.98	8.28	1.28	promoter	1002
NM_020246	SLC12A9	chr7	100450334	100464632	+	chr7:100450829-100451857	1029	512	10	35.98	8.28	1.28	promoter	1008
NM_001363493	SLC12A9	chr7	100450334	100464632	+	chr7:100450829-100451857	1029	512	10	35.98	8.28	1.28	promoter	1008
NR_146550	SLC12A9-AS1	chr7	100450236	100434935	-	chr7:100450829-100451857	1029	512	10	35.98	8.28	1.28	promoter	-1106
NM_001267814	SLC12A9	chr7	100450334	100463168	+	chr7:100450829-100451857	1029	512	10	35.98	8.28	1.28	promoter	1008
NM_001358263	HK1	chr10	71038251	71161637	+	chr10:71038720-71039570	851	254	8	30.18	8.28	1.58	promoter	893
NM_005215	DCC	chr18	49866566	51062268	+	chr18:49867759-49868835	1077	413	14	53.32	8.28	1.09	promoter	1730
NM_001831	CLU	chr8	27472217	27454433	-	chr8:27471011-27471819	809	591	9	38.16	8.28	1.25	promoter	803
NM_005102	FEZ2	chr2	36825311	36779403	-	chr2:36825456-36826476	1021	484	10	36.26	8.28	1.28	promoter	-654
NM_001042548	FEZ2	chr2	36825311	36779403	-	chr2:36825456-36826476	1021	484	10	36.26	8.28	1.28	promoter	-654
NM_020997	LEFTY1	chr1	226076846	226073981	-	chr1:226075288-226075948	661	394	8	37.98	8.28	1.24	promoter	1229
NM_004629	FANCG	chr9	35080013	35073834	-	chr9:35079797-35080641	845	258	9	36.67	8.28	1.28	promoter	-205
NM_005672	PSCA	chr8	143761912	143764143	+	chr8:143763126-143764424	1299	549	13	44.46	8.28	1.15	promoter	1862
NR_040020	LINC02092	chr17	71782960	71796934	+	chr17:71781353-71782152	800	380	9	38.54	8.28	1.24	promoter	-1208
NM_002153	HSD17B2	chr16	82068857	82132139	+	chr16:82069523-82070359	837	187	12	58.18	8.28	1.19	promoter	1083
NM_030815	PDRG1	chr20	30539849	30532139	-	chr20:30538011-30538718	708	264	8	35.81	8.28	1.27	promoter	1485
NM_001420	ELAVL3	chr19	11591861	11562140	-	chr19:11590456-11591421	966	588	9	32.19	8.28	1.36	promoter	923
NM_032281	ELAVL3	chr19	11591861	11562140	-	chr19:11590456-11591421	966	588	9	32.19	8.28	1.36	promoter	923
NR_146164	FAM157A	chr3	197880076	197949384	+	chr3:197881525-197882412	888	598	10	41.44	8.28	1.18	promoter	1892
NM_001243349	SH3D19	chr4	152149061	152041432	-	chr4:152148928-152149709	782	523	8	32.73	8.28	1.36	promoter	-257
NM_001128923	SH3D19	chr4	152147572	152041432	-	chr4:152148928-152149709	782	523	8	32.73	8.28	1.36	promoter	-1746
NM_001009555	SH3D19	chr4	152147660	152041432	-	chr4:152148928-152149709	782	523	8	32.73	8.28	1.36	promoter	-1658
NM_001255976	PMEPA1	chr20	56265742	56223451	-	chr20:56266908-56267702	795	520	8	32.23	8.28	1.36	promoter	-1562
NR_000007	SNORD73A	chr4	152024978	152025043	+	chr4:152024278-152024921	644	266	9	46.23	8.28	1.08	promoter	-379
NR_145963	SNORD73B	chr4	152023208	152023283	+	chr4:152024278-152024921	644	266	9	46.23	8.28	1.08	promoter	1391
NM_207111	RNF216	chr7	5821294	5659677	-	chr7:5820641-5821487	847	247	10	43.24	8.28	1.23	promoter	231
NM_207116	RNF216	chr7	5821294	5659677	-	chr7:5820641-5821487	847	247	10	43.24	8.28	1.23	promoter	231
NR_145837	C16orf87	chr16	46864960	46830514	-	chr16:46863093-46863831	739	269	8	34.47	8.28	1.31	promoter	1499
NR_145836	C16orf87	chr16	46864960	46830514	-	chr16:46863093-46863831	739	269	8	34.47	8.28	1.31	promoter	1499
NR_145835	C16orf87	chr16	46864960	46830514	-	chr16:46863093-46863831	739	269	8	34.47	8.28	1.31	promoter	1499
NM_001348661	C16orf87	chr16	46865092	46830514	-	chr16:46863093-46863831	739	269	8	34.47	8.28	1.31	promoter	1631
NR_145834	C16orf87	chr16	46865092	46830514	-	chr16:46863093-46863831	739	269	8	34.47	8.28	1.31	promoter	1631
NM_001348660	C16orf87	chr16	46865092	46830514	-	chr16:46863093-46863831	739	269	8	34.47	8.28	1.31	promoter	1631
NM_001001436	C16orf87	chr16	46865092	46830514	-	chr16:46863093-46863831	739	269	8	34.47	8.28	1.31	promoter	1631
NR_039879	MIR4726	chr17	36875943	36876001	+	chr17:36876584-36877265	682	390	8	36.98	8.28	1.28	promoter	981
NR_023915	IPW	chr15	25361691	25367623	+	chr15:25362383-25363184	802	544	8	31.96	8.28	1.37	promoter	1092
NR_029970	MIR451A	chr17	27188458	27188386	-	chr17:27186126-27187080	955	683	11	45.23	8.28	1.17	promoter	1856
NR_039876	MIR451B	chr17	27188388	27188456	+	chr17:27186126-27187080	955	683	11	45.23	8.28	1.17	promoter	-1786
NM_002571	PAEP	chr9	138453601	138458800	+	chr9:138454653-138455488	836	593	10	43.75	8.28	1.19	promoter	1469
NM_001018049	PAEP	chr9	138453601	138458800	+	chr9:138454653-138455488	836	593	10	43.75	8.28	1.19	promoter	1469
NM_001018048	PAEP	chr9	138453601	138458800	+	chr9:138454653-138455488	836	593	10	43.75	8.28	1.19	promoter	1469
NR_026580	TFDP1	chr13	114239002	114295788	+	chr13:114238295-114239019	725	293	9	41.99	8.28	1.25	promoter	-346
NM_007111	TFDP1	chr13	114239067	114295788	+	chr13:114238295-114239019	725	293	9	41.99	8.28	1.25	promoter	-411
NM_001320570	ADAM10	chr15	59041906	58881007	-	chr15:59043392-59044142	751	264	9	40.75	8.28	1.16	promoter	-1860
NM_001110	ADAM10	chr15	59041906	58881007	-	chr15:59043392-59044142	751	264	9	40.75	8.28	1.16	promoter	-1860
NM_001317137	PFKFB4	chr3	48594236	48555116	-	chr3:48593957-48594612	656	386	8	38.22	8.28	1.25	promoter	-48
NM_001317135	PFKFB4	chr3	48594236	48555116	-	chr3:48593957-48594612	656	386	8	38.22	8.28	1.25	promoter	-48
NM_001317138	PFKFB4	chr3	48594236	48555116	-	chr3:48593957-48594612	656	386	8	38.22	8.28	1.25	promoter	-48
NM_004567	PFKFB4	chr3	48594236	48555116	-	chr3:48593957-48594612	656	386	8	38.22	8.28	1.25	promoter	-48
NM_001317134	PFKFB4	chr3	48594236	48555116	-	chr3:48593957-48594612	656	386	8	38.22	8.28	1.25	promoter	-48
NM_001142784	IL11RA	chr9	34652181	34661898	+	chr9:34652832-34653749	918	464	10	40.19	8.28	1.17	promoter	1109
NR_052010	IL11RA	chr9	34653893	34661898	+	chr9:34652832-34653749	918	464	10	40.19	8.28	1.17	promoter	-603
NM_001362927	APOL1	chr22	36649178	36663571	+	chr22:36648037-36649101	1065	542	10	34.74	8.28	1.29	promoter	-610
NM_003661	APOL1	chr22	36649178	36663571	+	chr22:36648037-36649101	1065	542	10	34.74	8.28	1.29	promoter	-610
NM_001136541	APOL1	chr22	36649116	36663577	+	chr22:36648037-36649101	1065	542	10	34.74	8.28	1.29	promoter	-548
NM_001136540	APOL1	chr22	36649116	36663577	+	chr22:36648037-36649101	1065	542	10	34.74	8.28	1.29	promoter	-548
NM_145343	APOL1	chr22	36649116	36663577	+	chr22:36648037-36649101	1065	542	10	34.74	8.28	1.29	promoter	-548
NM_005549	KCNA10	chr1	111061797	111059838	-	chr1:111059380-111060566	1187	474	13	48.66	8.28	1.07	promoter	1825
NM_024504	PRDM14	chr8	70983487	70963885	-	chr8:70982591-70983194	604	314	8	40.87	8.28	1.17	promoter	595
NM_001258002	CHIA	chr1	111833472	111863185	+	chr1:111832302-111833042	741	266	8	34.39	8.28	1.32	promoter	-801
NM_201653	CHIA	chr1	111833472	111863185	+	chr1:111832302-111833042	741	266	8	34.39	8.28	1.32	promoter	-801
NM_001258005	CHIA	chr1	111833472	111863185	+	chr1:111832302-111833042	741	266	8	34.39	8.28	1.32	promoter	-801
NM_001258004	CHIA	chr1	111833472	111863185	+	chr1:111832302-111833042	741	266	8	34.39	8.28	1.32	promoter	-801
NM_021797	CHIA	chr1	111833472	111863185	+	chr1:111832302-111833042	741	266	8	34.39	8.28	1.32	promoter	-801
NM_001258003	CHIA	chr1	111833472	111863185	+	chr1:111832302-111833042	741	266	8	34.39	8.28	1.32	promoter	-801
NM_001258001	CHIA	chr1	111833472	111863185	+	chr1:111832302-111833042	741	266	8	34.39	8.28	1.32	promoter	-801
NM_001040623	CHIA	chr1	111833472	111863185	+	chr1:111832302-111833042	741	266	8	34.39	8.28	1.32	promoter	-801
NM_032862	TIGD5	chr8	144680000	144685394	+	chr8:144678405-144679239	835	281	11	50.87	8.28	1.15	promoter	-1179
NM_001289950	EEF1D	chr8	144679585	144661863	-	chr8:144678405-144679239	835	281	11	50.87	8.28	1.15	promoter	764
NM_032378	EEF1D	chr8	144679585	144661863	-	chr8:144678405-144679239	835	281	11	50.87	8.28	1.15	promoter	764
NM_001130056	EEF1D	chr8	144679585	144661863	-	chr8:144678405-144679239	835	281	11	50.87	8.28	1.15	promoter	764
NM_001130053	EEF1D	chr8	144679585	144661863	-	chr8:144678405-144679239	835	281	11	50.87	8.28	1.15	promoter	764
NM_001195203	EEF1D	chr8	144679585	144661863	-	chr8:144678405-144679239	835	281	11	50.87	8.28	1.15	promoter	764
NM_001330646	EEF1D	chr8	144679585	144661863	-	chr8:144678405-144679239	835	281	11	50.87	8.28	1.15	promoter	764
NM_001317743	EEF1D	chr8	144679585	144661863	-	chr8:144678405-144679239	835	281	11	50.87	8.28	1.15	promoter	764
NM_001960	EEF1D	chr8	144679585	144661863	-	chr8:144678405-144679239	835	281	11	50.87	8.28	1.15	promoter	764
NM_001130055	EEF1D	chr8	144679845	144661891	-	chr8:144678405-144679239	835	281	11	50.87	8.28	1.15	promoter	1024
NM_001130057	EEF1D	chr8	144679583	144661891	-	chr8:144678405-144679239	835	281	11	50.87	8.28	1.15	promoter	762
NR_026673	RPL23P8	chr7	20866916	20867439	+	chr7:20868167-20868771	605	260	8	40.82	8.28	1.16	promoter	1552
NM_019112	ABCA7	chr19	1040105	1065570	+	chr19:1041361-1042351	991	615	10	37.35	8.28	1.27	promoter	1750
NR_046629	MYLK-AS2	chr3	123408490	123411254	+	chr3:123409016-123409760	745	228	10	48.23	8.28	1.06	promoter	897
NM_001101312	TMEM176B	chr7	150497452	150488388	-	chr7:150499008-150499803	796	516	8	32.19	8.28	1.36	promoter	-1953
NM_014020	TMEM176B	chr7	150498448	150488375	-	chr7:150499008-150499803	796	516	8	32.19	8.28	1.36	promoter	-957
NM_001101311	TMEM176B	chr7	150497621	150488375	-	chr7:150499008-150499803	796	516	8	32.19	8.28	1.36	promoter	-1784
NM_001101314	TMEM176B	chr7	150497621	150488375	-	chr7:150499008-150499803	796	516	8	32.19	8.28	1.36	promoter	-1784
NM_001362691	TMEM176B	chr7	150497621	150488375	-	chr7:150499008-150499803	796	516	8	32.19	8.28	1.36	promoter	-1784
NM_001362692	TMEM176B	chr7	150497621	150488375	-	chr7:150499008-150499803	796	516	8	32.19	8.28	1.36	promoter	-1784
NM_018487	TMEM176A	chr7	150497856	150502206	+	chr7:150499008-150499803	796	516	8	32.19	8.28	1.36	promoter	1549
NM_203344	SERTAD3	chr19	40950242	40946750	-	chr19:40950569-40951183	615	334	8	40.29	8.28	1.17	promoter	-633
NR_036102	MIR3147	chr7	57472730	57472796	+	chr7:57472881-57474025	1145	637	10	32.17	8.28	1.36	promoter	722
NM_001286070	C11orf54	chr11	93474759	93496268	+	chr11:93473396-93474020	625	338	8	39.77	8.28	1.19	promoter	-1052
NM_001286071	C11orf54	chr11	93474759	93496268	+	chr11:93473396-93474020	625	338	8	39.77	8.28	1.19	promoter	-1052
NM_001351992	C11orf54	chr11	93474837	93497915	+	chr11:93473396-93474020	625	338	8	39.77	8.28	1.19	promoter	-1130
NM_001286067	C11orf54	chr11	93474837	93497915	+	chr11:93473396-93474020	625	338	8	39.77	8.28	1.19	promoter	-1130
NM_001286068	C11orf54	chr11	93474837	93497915	+	chr11:93473396-93474020	625	338	8	39.77	8.28	1.19	promoter	-1130
NM_001351985	C11orf54	chr11	93474837	93497915	+	chr11:93473396-93474020	625	338	8	39.77	8.28	1.19	promoter	-1130
NM_001351986	C11orf54	chr11	93474837	93497915	+	chr11:93473396-93474020	625	338	8	39.77	8.28	1.19	promoter	-1130
NM_001351987	C11orf54	chr11	93474837	93497915	+	chr11:93473396-93474020	625	338	8	39.77	8.28	1.19	promoter	-1130
NM_001351991	C11orf54	chr11	93474837	93497915	+	chr11:93473396-93474020	625	338	8	39.77	8.28	1.19	promoter	-1130
NM_001351990	C11orf54	chr11	93474837	93497915	+	chr11:93473396-93474020	625	338	8	39.77	8.28	1.19	promoter	-1130
NM_001351989	C11orf54	chr11	93474837	93497915	+	chr11:93473396-93474020	625	338	8	39.77	8.28	1.19	promoter	-1130
NM_001351993	C11orf54	chr11	93474837	93497915	+	chr11:93473396-93474020	625	338	8	39.77	8.28	1.19	promoter	-1130
NM_014039	C11orf54	chr11	93474837	93497915	+	chr11:93473396-93474020	625	338	8	39.77	8.28	1.19	promoter	-1130
NM_001351988	C11orf54	chr11	93474837	93497915	+	chr11:93473396-93474020	625	338	8	39.77	8.28	1.19	promoter	-1130
NM_001286069	C11orf54	chr11	93474837	93497915	+	chr11:93473396-93474020	625	338	8	39.77	8.28	1.19	promoter	-1130
NM_024116	TAF1D	chr11	93474661	93468732	-	chr11:93473396-93474020	625	338	8	39.77	8.28	1.19	promoter	954
NR_146090	TAF1D	chr11	93474703	93463359	-	chr11:93473396-93474020	625	338	8	39.77	8.28	1.19	promoter	996
NR_146091	TAF1D	chr11	93474703	93463359	-	chr11:93473396-93474020	625	338	8	39.77	8.28	1.19	promoter	996
NR_145985	SNORA31B	chr13	45910582	45910448	-	chr13:45908829-45909454	626	452	8	39.72	8.28	1.19	promoter	1441
NM_001099415	POM121C	chr7	75115576	75046064	-	chr7:75114733-75115809	1077	446	11	40.34	8.28	1.17	promoter	306
NR_160304	POM121C	chr7	75115576	75074341	-	chr7:75114733-75115809	1077	446	11	40.34	8.28	1.17	promoter	306
NR_160303	POM121C	chr7	75115576	75074341	-	chr7:75114733-75115809	1077	446	11	40.34	8.28	1.17	promoter	306
NR_046084	SH3BP5-AS1	chr3	15295690	15306005	+	chr3:15297360-15298022	663	264	8	37.88	8.28	1.24	promoter	2000
NM_054027	ANKH	chr5	14871887	14704908	-	chr5:14872404-14873265	862	452	10	42.57	8.28	1.24	promoter	-947
NR_125805	TMEM92-AS1	chr17	48365216	48358941	-	chr17:48365243-48366009	767	483	8	33.32	8.28	1.34	promoter	-409
NM_013432	TONSL	chr8	145669823	145654157	-	chr8:145669031-145669931	901	246	11	47.65	8.28	1.05	promoter	343
NM_001040431	COA3	chr17	40950722	40949642	-	chr17:40951237-40951855	619	387	9	47.67	8.28	1.05	promoter	-823
NM_001330222	CNTD1	chr17	40950878	40963605	+	chr17:40951237-40951855	619	387	9	47.67	8.28	1.05	promoter	667
NM_173478	CNTD1	chr17	40950878	40963605	+	chr17:40951237-40951855	619	387	9	47.67	8.28	1.05	promoter	667
NR_073590	QARS1	chr3	49142190	49133364	-	chr3:49140166-49141090	925	503	9	33.62	8.28	1.33	promoter	1563
NM_001272073	QARS1	chr3	49142190	49133364	-	chr3:49140166-49141090	925	503	9	33.62	8.28	1.33	promoter	1563
NM_005051	QARS1	chr3	49142190	49133364	-	chr3:49140166-49141090	925	503	9	33.62	8.28	1.33	promoter	1563
NR_024345	HNF1A-AS1	chr12	121410095	121407640	-	chr12:121409738-121410352	615	291	8	40.29	8.28	1.17	promoter	51
NM_001350973	PLEKHA8	chr7	30068027	30170098	+	chr7:30067731-30068756	1026	542	11	42.29	8.28	1.25	promoter	216
NM_001350974	PLEKHA8	chr7	30068027	30170098	+	chr7:30067731-30068756	1026	542	11	42.29	8.28	1.25	promoter	216
NM_032639	PLEKHA8	chr7	30068027	30130359	+	chr7:30067731-30068756	1026	542	11	42.29	8.28	1.25	promoter	216
NM_001350975	PLEKHA8	chr7	30067976	30157961	+	chr7:30067731-30068756	1026	542	11	42.29	8.28	1.25	promoter	267
NM_001197027	PLEKHA8	chr7	30067976	30157961	+	chr7:30067731-30068756	1026	542	11	42.29	8.28	1.25	promoter	267
NM_001363473	PLEKHA8	chr7	30068027	30112917	+	chr7:30067731-30068756	1026	542	11	42.29	8.28	1.25	promoter	216
NM_001197026	PLEKHA8	chr7	30068027	30124266	+	chr7:30067731-30068756	1026	542	11	42.29	8.28	1.25	promoter	216
NR_046479	FKBP14	chr7	30066318	30050202	-	chr7:30067731-30068756	1026	542	11	42.29	8.28	1.25	promoter	-1925
NR_046478	FKBP14	chr7	30066318	30050202	-	chr7:30067731-30068756	1026	542	11	42.29	8.28	1.25	promoter	-1925
NM_017946	FKBP14	chr7	30066318	30050202	-	chr7:30067731-30068756	1026	542	11	42.29	8.28	1.25	promoter	-1925
NR_029615	MIR183	chr7	129414854	129414744	-	chr7:129413897-129414633	737	274	9	41.41	8.28	1.18	promoter	590
NR_029512	MIR96	chr7	129414609	129414531	-	chr7:129413897-129414633	737	274	9	41.41	8.28	1.18	promoter	345
NM_015514	NGDN	chr14	23938911	23948015	+	chr14:23938158-23938905	748	457	9	40.89	8.28	1.16	promoter	-380
NM_001042635	NGDN	chr14	23938911	23947382	+	chr14:23938158-23938905	748	457	9	40.89	8.28	1.16	promoter	-380
NM_017825	ADPRHL2	chr1	36554492	36559533	+	chr1:36553714-36554567	854	222	8	30.07	8.28	1.59	promoter	-352
NM_001374303	PAX2	chr10	102495152	102507194	+	chr10:102496444-102497460	1017	466	13	56.12	8.28	1.19	promoter	1799
NM_001304569	PAX2	chr10	102495152	102589701	+	chr10:102496444-102497460	1017	466	13	56.12	8.28	1.19	promoter	1799
NR_162112	MIR10522	chr5	17156101	17156038	-	chr5:17156054-17156881	828	280	8	31	8.28	1.49	promoter	-366
NM_172215	CAMKK2	chr12	121735622	121681390	-	chr12:121734801-121735977	1177	510	11	36.84	8.28	1.28	promoter	234
NM_172214	CAMKK2	chr12	121735622	121681390	-	chr12:121734801-121735977	1177	510	11	36.84	8.28	1.28	promoter	234
NM_172216	CAMKK2	chr12	121736111	121675494	-	chr12:121734801-121735977	1177	510	11	36.84	8.28	1.28	promoter	723
NM_153499	CAMKK2	chr12	121736111	121675494	-	chr12:121734801-121735977	1177	510	11	36.84	8.28	1.28	promoter	723
NM_153500	CAMKK2	chr12	121736111	121675494	-	chr12:121734801-121735977	1177	510	11	36.84	8.28	1.28	promoter	723
NM_006549	CAMKK2	chr12	121736111	121675494	-	chr12:121734801-121735977	1177	510	11	36.84	8.28	1.28	promoter	723
NM_001270485	CAMKK2	chr12	121734512	121675494	-	chr12:121734801-121735977	1177	510	11	36.84	8.28	1.28	promoter	-876
NM_172226	CAMKK2	chr12	121734556	121675494	-	chr12:121734801-121735977	1177	510	11	36.84	8.28	1.28	promoter	-832
NM_032242	PLXNA1	chr3	126707436	126756235	+	chr3:126707754-126708506	753	242	9	40.65	8.28	1.16	promoter	693
NM_001203264	IL17RC	chr3	9958757	9975305	+	chr3:9959335-9960169	835	292	11	50.87	8.28	1.15	promoter	994
NM_153460	IL17RC	chr3	9958781	9975305	+	chr3:9959335-9960169	835	292	11	50.87	8.28	1.15	promoter	970
NM_001367279	IL17RC	chr3	9958781	9975305	+	chr3:9959335-9960169	835	292	11	50.87	8.28	1.15	promoter	970
NM_001367278	IL17RC	chr3	9958781	9975305	+	chr3:9959335-9960169	835	292	11	50.87	8.28	1.15	promoter	970
NM_153461	IL17RC	chr3	9958781	9975305	+	chr3:9959335-9960169	835	292	11	50.87	8.28	1.15	promoter	970
NM_001203263	IL17RC	chr3	9958781	9975305	+	chr3:9959335-9960169	835	292	11	50.87	8.28	1.15	promoter	970
NM_001203265	IL17RC	chr3	9958781	9975305	+	chr3:9959335-9960169	835	292	11	50.87	8.28	1.15	promoter	970
NM_032732	IL17RC	chr3	9958781	9975305	+	chr3:9959335-9960169	835	292	11	50.87	8.28	1.15	promoter	970
NM_001367280	IL17RC	chr3	9958781	9975305	+	chr3:9959335-9960169	835	292	11	50.87	8.28	1.15	promoter	970
NR_037807	IL17RC	chr3	9958781	9975305	+	chr3:9959335-9960169	835	292	11	50.87	8.28	1.15	promoter	970
NM_007232	HRH3	chr20	60795334	60790015	-	chr20:60795479-60796343	865	606	9	35.87	8.28	1.28	promoter	-576
NR_106815	MIR6757	chr12	53450727	53450796	+	chr12:53451030-53451885	856	275	10	42.84	8.28	1.25	promoter	730
NR_109859	LINC01730	chr20	3789140	3793081	+	chr20:3790499-3791236	738	275	9	41.36	8.28	1.17	promoter	1727
NR_111966	SALL2	chr14	22005255	21989230	-	chr14:22006478-22007504	1027	464	11	42.25	8.28	1.24	promoter	-1735
NM_005407	SALL2	chr14	22005255	21989230	-	chr14:22006478-22007504	1027	464	11	42.25	8.28	1.24	promoter	-1735
NM_001291446	SALL2	chr14	22005255	21989230	-	chr14:22006478-22007504	1027	464	11	42.25	8.28	1.24	promoter	-1735
NR_106964	MIR7114	chr9	140344538	140344477	-	chr9:140343728-140344522	795	549	9	38.76	8.28	1.2	promoter	414
NR_038458	TOB1-AS1	chr17	48944039	48945732	+	chr17:48942240-48943115	876	626	9	35.44	8.28	1.27	promoter	-1362
NM_005749	TOB1	chr17	48943715	48939586	-	chr17:48942240-48943115	876	626	9	35.44	8.28	1.27	promoter	1038
NM_001243885	TOB1	chr17	48943715	48939586	-	chr17:48942240-48943115	876	626	9	35.44	8.28	1.27	promoter	1038
NM_152605	ZNF781	chr19	38183216	38158652	-	chr19:38182828-38183466	639	373	9	46.51	8.28	1.07	promoter	70
NM_001278166	NBL1	chr1	19974103	19984949	+	chr1:19974471-19975141	671	246	8	37.5	8.28	1.28	promoter	702
NM_001294161	DOK5	chr20	53092131	53111693	+	chr20:53090520-53091348	829	427	10	44.07	8.28	1.19	promoter	-1198
NM_018431	DOK5	chr20	53092131	53267708	+	chr20:53090520-53091348	829	427	10	44.07	8.28	1.19	promoter	-1198
NM_177959	DOK5	chr20	53092131	53267708	+	chr20:53090520-53091348	829	427	10	44.07	8.28	1.19	promoter	-1198
NR_039905	MIR4750	chr19	50391431	50391487	+	chr19:50390651-50391395	745	337	9	41.03	8.28	1.16	promoter	-409
NM_198837	ACACA	chr17	35656692	35441926	-	chr17:35658104-35659110	1007	521	9	30.84	8.28	1.5	promoter	-1914
NM_198838	ACACA	chr17	35656692	35441926	-	chr17:35658104-35659110	1007	521	9	30.84	8.28	1.5	promoter	-1914
NR_103478	RUSC1	chr1	155294297	155300905	+	chr1:155292812-155294126	1315	661	11	32.6	8.28	1.36	promoter	-829
NM_001278230	RUSC1	chr1	155294297	155300905	+	chr1:155292812-155294126	1315	661	11	32.6	8.28	1.36	promoter	-829
NR_145426	RUSC1-AS1	chr1	155293967	155289949	-	chr1:155292812-155294126	1315	661	11	32.6	8.28	1.36	promoter	499
NR_145424	RUSC1-AS1	chr1	155293967	155286644	-	chr1:155292812-155294126	1315	661	11	32.6	8.28	1.36	promoter	499
NR_145425	RUSC1-AS1	chr1	155293636	155286644	-	chr1:155292812-155294126	1315	661	11	32.6	8.28	1.36	promoter	168
NM_001105205	RUSC1	chr1	155293727	155300909	+	chr1:155292812-155294126	1315	661	11	32.6	8.28	1.36	promoter	-259
NM_001278229	RUSC1	chr1	155293727	155300909	+	chr1:155292812-155294126	1315	661	11	32.6	8.28	1.36	promoter	-259
NM_001278228	RUSC1	chr1	155293727	155300909	+	chr1:155292812-155294126	1315	661	11	32.6	8.28	1.36	promoter	-259
NM_001278227	RUSC1	chr1	155293727	155300909	+	chr1:155292812-155294126	1315	661	11	32.6	8.28	1.36	promoter	-259
NM_014328	RUSC1	chr1	155293727	155300909	+	chr1:155292812-155294126	1315	661	11	32.6	8.28	1.36	promoter	-259
NM_001322019	NDUFA10	chr2	240964819	240912048	-	chr2:240963957-240964883	927	385	12	53.44	8.28	1.05	promoter	400
NM_001322020	NDUFA10	chr2	240964759	240896788	-	chr2:240963957-240964883	927	385	12	53.44	8.28	1.05	promoter	340
NM_004544	NDUFA10	chr2	240964759	240896788	-	chr2:240963957-240964883	927	385	12	53.44	8.28	1.05	promoter	340
NR_136157	NDUFA10	chr2	240964759	240896788	-	chr2:240963957-240964883	927	385	12	53.44	8.28	1.05	promoter	340
NR_136156	NDUFA10	chr2	240964759	240896788	-	chr2:240963957-240964883	927	385	12	53.44	8.28	1.05	promoter	340
NR_136155	NDUFA10	chr2	240964759	240896788	-	chr2:240963957-240964883	927	385	12	53.44	8.28	1.05	promoter	340
NR_136158	NDUFA10	chr2	240964759	240831861	-	chr2:240963957-240964883	927	385	12	53.44	8.28	1.05	promoter	340
NR_130917	CCDC26	chr8	130692485	130363939	-	chr8:130692784-130693676	893	658	12	55.16	8.28	1.15	promoter	-744
NR_126565	LOC343052	chr1	153766422	153768778	+	chr1:153765688-153766523	836	284	8	30.71	8.28	1.51	promoter	-317
NR_001578	TDH	chr8	11197145	11225961	+	chr8:11195116-11196086	971	222	13	58.41	8.28	1.09	promoter	-1545
NM_004298	NUP155	chr5	37371208	37288238	-	chr5:37370336-37371479	1144	507	14	57.09	8.28	1.12	promoter	301
NM_153485	NUP155	chr5	37371208	37288238	-	chr5:37370336-37371479	1144	507	14	57.09	8.28	1.12	promoter	301
NM_001278312	NUP155	chr5	37371208	37288238	-	chr5:37370336-37371479	1144	507	14	57.09	8.28	1.12	promoter	301
NM_004289	NFE2L3	chr7	26191817	26226756	+	chr7:26192018-26192961	944	684	10	39.15	8.28	1.19	promoter	672
NR_039780	MIR4637	chr5	14826121	14826037	-	chr5:14826774-14827534	761	532	8	33.56	8.28	1.33	promoter	-1032
NM_001282953	PRMT5	chr14	23398585	23389737	-	chr14:23396162-23397131	970	463	10	38.14	8.28	1.25	promoter	1939
NM_001039619	PRMT5	chr14	23398585	23389737	-	chr14:23396162-23397131	970	463	10	38.14	8.28	1.25	promoter	1939
NM_001282956	PRMT5	chr14	23398585	23389737	-	chr14:23396162-23397131	970	463	10	38.14	8.28	1.25	promoter	1939
NM_006109	PRMT5	chr14	23398585	23389737	-	chr14:23396162-23397131	970	463	10	38.14	8.28	1.25	promoter	1939
NM_001282954	PRMT5	chr14	23398585	23389737	-	chr14:23396162-23397131	970	463	10	38.14	8.28	1.25	promoter	1939
NM_001282955	PRMT5	chr14	23398585	23389737	-	chr14:23396162-23397131	970	463	10	38.14	8.28	1.25	promoter	1939
NM_001371302	SH3BP4	chr2	235873982	235964358	+	chr2:235873726-235874651	926	285	9	33.59	8.28	1.33	promoter	206
NM_000673	ADH7	chr4	100356667	100333417	-	chr4:100357974-100358813	840	584	10	43.56	8.28	1.21	promoter	-1726
NM_001349180	XYLB	chr3	38388275	38398649	+	chr3:38387856-38388682	827	549	8	31.04	8.28	1.49	promoter	-7
NM_005108	XYLB	chr3	38388275	38456474	+	chr3:38387856-38388682	827	549	8	31.04	8.28	1.49	promoter	-7
NM_001349179	XYLB	chr3	38388250	38456467	+	chr3:38387856-38388682	827	549	8	31.04	8.28	1.49	promoter	18
NM_001349178	XYLB	chr3	38388275	38468677	+	chr3:38387856-38388682	827	549	8	31.04	8.28	1.49	promoter	-7
NR_146068	XYLB	chr3	38388275	38468677	+	chr3:38387856-38388682	827	549	8	31.04	8.28	1.49	promoter	-7
NR_122031	GAS8-AS1	chr16	90096309	90095315	-	chr16:90095837-90096553	717	280	8	35.41	8.28	1.27	promoter	115
NM_003086	SNAPC4	chr9	139292889	139270020	-	chr9:139293788-139294494	707	482	8	35.85	8.28	1.28	promoter	-1251
NM_001099640	TMEM100	chr17	53809442	53796987	-	chr17:53807534-53808650	1117	588	10	33.04	8.28	1.35	promoter	1351
NM_213618	DENND2B	chr11	8832221	8714898	-	chr11:8833462-8834167	706	237	9	42.93	8.28	1.23	promoter	-1593
NM_139157	DENND2B	chr11	8832882	8714898	-	chr11:8833462-8834167	706	237	9	42.93	8.28	1.23	promoter	-932
NM_018655	LENEP	chr1	154966061	154966797	+	chr1:154966422-154967765	1344	761	11	31.79	8.28	1.4	promoter	1032
NM_001354498	CSGALNACT1	chr8	19460056	19261671	-	chr8:19457615-19458658	1044	601	11	41.59	8.28	1.18	promoter	1920
NM_001354496	CSGALNACT1	chr8	19460056	19261671	-	chr8:19457615-19458658	1044	601	11	41.59	8.28	1.18	promoter	1920
NM_001354495	CSGALNACT1	chr8	19460056	19261671	-	chr8:19457615-19458658	1044	601	11	41.59	8.28	1.18	promoter	1920
NM_001354494	CSGALNACT1	chr8	19460056	19261671	-	chr8:19457615-19458658	1044	601	11	41.59	8.28	1.18	promoter	1920
NM_001354491	CSGALNACT1	chr8	19460056	19261671	-	chr8:19457615-19458658	1044	601	11	41.59	8.28	1.18	promoter	1920
NM_001354497	CSGALNACT1	chr8	19460056	19261671	-	chr8:19457615-19458658	1044	601	11	41.59	8.28	1.18	promoter	1920
NM_001354499	CSGALNACT1	chr8	19460056	19261671	-	chr8:19457615-19458658	1044	601	11	41.59	8.28	1.18	promoter	1920
NM_001354492	CSGALNACT1	chr8	19460056	19261671	-	chr8:19457615-19458658	1044	601	11	41.59	8.28	1.18	promoter	1920
NM_001130518	CSGALNACT1	chr8	19460056	19261671	-	chr8:19457615-19458658	1044	601	11	41.59	8.28	1.18	promoter	1920
NR_148901	CSGALNACT1	chr8	19460056	19261671	-	chr8:19457615-19458658	1044	601	11	41.59	8.28	1.18	promoter	1920
NR_148902	CSGALNACT1	chr8	19460056	19261671	-	chr8:19457615-19458658	1044	601	11	41.59	8.28	1.18	promoter	1920
NR_103445	RBFADN	chr18	77827255	77839206	+	chr18:77827965-77829041	1077	627	11	40.34	8.28	1.17	promoter	1247
NR_145509	OR11H7	chr14	20697139	20698908	+	chr14:20697526-20698315	790	497	8	32.42	8.28	1.35	promoter	781
NM_001348273	OR11H7	chr14	20697139	20698908	+	chr14:20697526-20698315	790	497	8	32.42	8.28	1.35	promoter	781
NM_207341	ZP1	chr11	60635014	60643164	+	chr11:60633598-60634269	672	471	9	44.69	8.28	1.14	promoter	-1081
NM_001345964	DHX29	chr5	54603522	54551882	-	chr5:54602722-54603703	982	600	9	31.65	8.28	1.4	promoter	310
NR_144325	DHX29	chr5	54603522	54551882	-	chr5:54602722-54603703	982	600	9	31.65	8.28	1.4	promoter	310
NM_019030	DHX29	chr5	54603522	54551882	-	chr5:54602722-54603703	982	600	9	31.65	8.28	1.4	promoter	310
NR_144323	DHX29	chr5	54603522	54551882	-	chr5:54602722-54603703	982	600	9	31.65	8.28	1.4	promoter	310
NM_001345965	DHX29	chr5	54603522	54551882	-	chr5:54602722-54603703	982	600	9	31.65	8.28	1.4	promoter	310
NR_144324	DHX29	chr5	54603522	54551882	-	chr5:54602722-54603703	982	600	9	31.65	8.28	1.4	promoter	310
NM_015360	MTREX	chr5	54603816	54721407	+	chr5:54602722-54603703	982	600	9	31.65	8.28	1.4	promoter	-604
NR_120310	LOC400553	chr16	88134591	88133014	-	chr16:88132263-88133467	1205	634	11	35.93	8.28	1.28	promoter	1727
NM_001029883	PCARE	chr2	29297389	29284560	-	chr2:29298015-29298661	647	416	8	38.66	8.28	1.23	promoter	-948
NR_138472	EPB41L5	chr2	120770652	120866050	+	chr2:120771693-120772741	1049	457	10	35.28	8.28	1.28	promoter	1564
NM_001184938	EPB41L5	chr2	120770652	120866050	+	chr2:120771693-120772741	1049	457	10	35.28	8.28	1.28	promoter	1564
NM_001184939	EPB41L5	chr2	120770652	120866050	+	chr2:120771693-120772741	1049	457	10	35.28	8.28	1.28	promoter	1564
NM_001330307	EPB41L5	chr2	120770652	120866050	+	chr2:120771693-120772741	1049	457	10	35.28	8.28	1.28	promoter	1564
NR_135920	EPB41L5	chr2	120770652	120866050	+	chr2:120771693-120772741	1049	457	10	35.28	8.28	1.28	promoter	1564
NM_020909	EPB41L5	chr2	120770652	120936695	+	chr2:120771693-120772741	1049	457	10	35.28	8.28	1.28	promoter	1564
NM_001184937	EPB41L5	chr2	120770652	120936695	+	chr2:120771693-120772741	1049	457	10	35.28	8.28	1.28	promoter	1564
NM_001330310	EPB41L5	chr2	120770652	120936695	+	chr2:120771693-120772741	1049	457	10	35.28	8.28	1.28	promoter	1564
NM_020719	PRR12	chr19	50094438	50129696	+	chr19:50095725-50096551	827	230	9	37.4	8.28	1.28	promoter	1699
NM_000706	AVPR1A	chr12	63544981	63536538	-	chr12:63544046-63545169	1124	640	10	32.82	8.28	1.36	promoter	374
NM_006038	SPATA2	chr20	48532066	48519928	-	chr20:48530796-48532607	1812	1278	18	56.22	8.28	1.17	promoter	365
NR_134564	LOC105372653	chr20	48532358	48545358	+	chr20:48530796-48532607	1812	1278	18	56.22	8.28	1.17	promoter	-657
NM_001135773	SPATA2	chr20	48530276	48519928	-	chr20:48530796-48532607	1812	1278	18	56.22	8.28	1.17	promoter	-1425
NR_146925	FAM85A	chr8	12043244	12060035	+	chr8:12042557-12043472	916	505	10	40.27	8.28	1.16	promoter	-230
NM_001331021	VPS26C	chr21	38640409	38595720	-	chr21:38639878-38640676	799	550	8	32.08	8.28	1.37	promoter	133
NM_001331022	VPS26C	chr21	38640409	38595720	-	chr21:38639878-38640676	799	550	8	32.08	8.28	1.37	promoter	133
NM_001331018	VPS26C	chr21	38640409	38595720	-	chr21:38639878-38640676	799	550	8	32.08	8.28	1.37	promoter	133
NM_006052	VPS26C	chr21	38639635	38595723	-	chr21:38639878-38640676	799	550	8	32.08	8.28	1.37	promoter	-641
NR_033735	REREP3	chr15	22546564	22570831	+	chr15:22546926-22547767	842	564	9	36.79	8.28	1.27	promoter	782
NM_145040	CAVIN3	chr11	6341731	6340175	-	chr11:6340262-6341071	810	613	10	44.96	8.28	1.14	promoter	1065
NM_057749	CCNE2	chr8	95907482	95892452	-	chr8:95906681-95907575	895	184	10	41.15	8.28	1.17	promoter	355
NR_148904	NDUFAF6	chr8	95908026	96001882	+	chr8:95906681-95907575	895	184	10	41.15	8.28	1.17	promoter	-899
NR_148903	NDUFAF6	chr8	95908026	96001882	+	chr8:95906681-95907575	895	184	10	41.15	8.28	1.17	promoter	-899
NR_148906	NDUFAF6	chr8	95908026	96001882	+	chr8:95906681-95907575	895	184	10	41.15	8.28	1.17	promoter	-899
NR_148905	NDUFAF6	chr8	95908026	96001882	+	chr8:95906681-95907575	895	184	10	41.15	8.28	1.17	promoter	-899
NM_001354534	NDUFAF6	chr8	95907995	96089041	+	chr8:95906681-95907575	895	184	10	41.15	8.28	1.17	promoter	-868
NM_001354514	NDUFAF6	chr8	95907995	96070944	+	chr8:95906681-95907575	895	184	10	41.15	8.28	1.17	promoter	-868
NM_001354522	NDUFAF6	chr8	95907995	96070944	+	chr8:95906681-95907575	895	184	10	41.15	8.28	1.17	promoter	-868
NM_001354525	NDUFAF6	chr8	95907995	96070944	+	chr8:95906681-95907575	895	184	10	41.15	8.28	1.17	promoter	-868
NM_001354524	NDUFAF6	chr8	95907995	96070944	+	chr8:95906681-95907575	895	184	10	41.15	8.28	1.17	promoter	-868
NM_001354516	NDUFAF6	chr8	95907995	96070944	+	chr8:95906681-95907575	895	184	10	41.15	8.28	1.17	promoter	-868
NM_001354515	NDUFAF6	chr8	95907995	96070944	+	chr8:95906681-95907575	895	184	10	41.15	8.28	1.17	promoter	-868
NR_148904	NDUFAF6	chr8	95908026	96001882	+	chr8:95909384-95910062	679	478	8	37.12	8.28	1.28	promoter	1696
NR_148903	NDUFAF6	chr8	95908026	96001882	+	chr8:95909384-95910062	679	478	8	37.12	8.28	1.28	promoter	1696
NR_148906	NDUFAF6	chr8	95908026	96001882	+	chr8:95909384-95910062	679	478	8	37.12	8.28	1.28	promoter	1696
NR_148905	NDUFAF6	chr8	95908026	96001882	+	chr8:95909384-95910062	679	478	8	37.12	8.28	1.28	promoter	1696
NM_001354534	NDUFAF6	chr8	95907995	96089041	+	chr8:95909384-95910062	679	478	8	37.12	8.28	1.28	promoter	1727
NM_001354514	NDUFAF6	chr8	95907995	96070944	+	chr8:95909384-95910062	679	478	8	37.12	8.28	1.28	promoter	1727
NM_001354522	NDUFAF6	chr8	95907995	96070944	+	chr8:95909384-95910062	679	478	8	37.12	8.28	1.28	promoter	1727
NM_001354525	NDUFAF6	chr8	95907995	96070944	+	chr8:95909384-95910062	679	478	8	37.12	8.28	1.28	promoter	1727
NM_001354524	NDUFAF6	chr8	95907995	96070944	+	chr8:95909384-95910062	679	478	8	37.12	8.28	1.28	promoter	1727
NM_001354516	NDUFAF6	chr8	95907995	96070944	+	chr8:95909384-95910062	679	478	8	37.12	8.28	1.28	promoter	1727
NM_001354515	NDUFAF6	chr8	95907995	96070944	+	chr8:95909384-95910062	679	478	8	37.12	8.28	1.28	promoter	1727
NM_001286772	TBC1D13	chr9	131549485	131572711	+	chr9:131550846-131551474	629	220	8	39.56	8.28	1.19	promoter	1674
NM_018201	TBC1D13	chr9	131549531	131572709	+	chr9:131550846-131551474	629	220	8	39.56	8.28	1.19	promoter	1628
NR_110481	LOC101927079	chr15	22303211	22383564	+	chr15:22301617-22302950	1334	604	15	55.56	8.28	1.16	promoter	-928
NR_107032	MIR8065	chr16	5682467	5682567	+	chr16:5680021-5681111	1091	587	10	33.87	8.28	1.34	promoter	-1902
NR_162098	MIR548BC	chr17	37453652	37453762	+	chr17:37453764-37455430	1667	376	22	87.74	8.28	1.95	promoter	944
NM_032148	SLC41A2	chr12	105352068	105196330	-	chr12:105351659-105352359	701	262	8	36.12	8.28	1.28	promoter	60
NM_001352170	SLC41A2	chr12	105352068	105196330	-	chr12:105351659-105352359	701	262	8	36.12	8.28	1.28	promoter	60
NM_001352171	SLC41A2	chr12	105352068	105196330	-	chr12:105351659-105352359	701	262	8	36.12	8.28	1.28	promoter	60
NM_001352172	SLC41A2	chr12	105352068	105196330	-	chr12:105351659-105352359	701	262	8	36.12	8.28	1.28	promoter	60
NM_001352169	SLC41A2	chr12	105352522	105196330	-	chr12:105351659-105352359	701	262	8	36.12	8.28	1.28	promoter	514
NM_005433	YES1	chr18	812243	721587	-	chr18:811092-811968	877	284	9	35.4	8.28	1.27	promoter	714
NR_110629	LINC01440	chr20	54039580	54043329	+	chr20:54039459-54040093	635	292	8	39.26	8.28	1.18	promoter	195
NR_036104	MIR3148	chr8	29814864	29814787	-	chr8:29815905-29816691	787	574	8	32.54	8.28	1.36	promoter	-1433
NM_001164816	ACIN1	chr14	23540778	23527773	-	chr14:23540928-23541649	722	291	8	35.19	8.28	1.28	promoter	-510
NM_001164817	ACIN1	chr14	23540778	23527773	-	chr14:23540928-23541649	722	291	8	35.19	8.28	1.28	promoter	-510
NM_001317171	SNRPG	chr2	70520903	70508493	-	chr2:70519122-70519842	721	473	8	35.24	8.28	1.29	promoter	1422
NM_001317165	SNRPG	chr2	70520903	70508493	-	chr2:70519122-70519842	721	473	8	35.24	8.28	1.29	promoter	1422
NM_001317166	SNRPG	chr2	70520903	70508493	-	chr2:70519122-70519842	721	473	8	35.24	8.28	1.29	promoter	1422
NM_001317167	SNRPG	chr2	70520356	70508493	-	chr2:70519122-70519842	721	473	8	35.24	8.28	1.29	promoter	875
NM_001317169	SNRPG	chr2	70520590	70508493	-	chr2:70519122-70519842	721	473	8	35.24	8.28	1.29	promoter	1109
NM_001317168	SNRPG	chr2	70520590	70508493	-	chr2:70519122-70519842	721	473	8	35.24	8.28	1.29	promoter	1109
NM_003096	SNRPG	chr2	70520872	70508493	-	chr2:70519122-70519842	721	473	8	35.24	8.28	1.29	promoter	1391
NR_106944	MIR6884	chr17	38182662	38182584	-	chr17:38183685-38184698	1014	520	10	36.51	8.28	1.27	promoter	-1529
NR_102369	SNORD124	chr17	38183898	38183795	-	chr17:38183685-38184698	1014	520	10	36.51	8.28	1.27	promoter	-293
NM_001101320	SERPINE3	chr13	51915167	51936239	+	chr13:51914963-51915938	976	349	11	44.33	8.28	1.15	promoter	283
NM_032802	SPPL2A	chr15	51057903	50994464	-	chr15:51058956-51059733	778	471	9	39.51	8.28	1.19	promoter	-1441
NM_018674	ASIC4	chr2	220378891	220403494	+	chr2:220379360-220380201	842	272	8	30.5	8.28	1.53	promoter	889
NM_182847	ASIC4	chr2	220378891	220403494	+	chr2:220379360-220380201	842	272	8	30.5	8.28	1.53	promoter	889
NR_146655	LOC110091777	chr21	15095788	15126709	+	chr21:15095929-15096857	929	466	11	46.38	8.28	1.08	promoter	604
NR_146656	LOC110091777	chr21	15095788	15126709	+	chr21:15095929-15096857	929	466	11	46.38	8.28	1.08	promoter	604
NR_107036	MIR8069-1	chr21	15096509	15096595	+	chr21:15095929-15096857	929	466	11	46.38	8.28	1.08	promoter	-117
NR_128718	MIR8069-2	chr21	15096509	15096595	+	chr21:15095929-15096857	929	466	11	46.38	8.28	1.08	promoter	-117
NR_146657	LOC110091777	chr21	15095788	15138858	+	chr21:15095929-15096857	929	466	11	46.38	8.28	1.08	promoter	604
NR_134540	TYW1	chr7	66461791	66704501	+	chr7:66462136-66463001	866	345	9	35.83	8.28	1.27	promoter	777
NM_016038	SBDS	chr7	66460573	66452666	-	chr7:66462136-66463001	866	345	9	35.83	8.28	1.27	promoter	-1995
NM_018264	TYW1	chr7	66461819	66704501	+	chr7:66462136-66463001	866	345	9	35.83	8.28	1.27	promoter	749
NM_001732	BTN1A1	chr6	26500530	26510652	+	chr6:26501783-26502378	596	348	8	41.31	8.28	1.16	promoter	1550
NR_135564	LOC105373496	chr2	97198043	97193676	-	chr2:97196877-97197953	1077	471	11	40.34	8.28	1.17	promoter	629
NR_145765	SNORA77B	chr22	20113924	20114049	+	chr22:20113834-20114520	687	218	9	43.9	8.28	1.19	promoter	252
NR_031702	MIR1255B2	chr1	167967897	167967964	+	chr1:167969292-167969975	684	418	8	36.89	8.28	1.28	promoter	1736
NM_025106	SPSB1	chr1	9352952	9429590	+	chr1:9352466-9353557	1092	473	11	39.79	8.28	1.19	promoter	59
NM_005560	LAMA5	chr20	60942368	60884120	-	chr20:60943821-60944594	774	514	8	33.05	8.28	1.35	promoter	-1839
NR_003955	EMBP1	chr1	121260909	121313686	+	chr1:121260523-121261135	613	290	8	40.39	8.28	1.17	promoter	-81
NM_001350635	FAM114A1	chr4	38869426	38929932	+	chr4:38867221-38868100	880	280	9	35.29	8.28	1.28	promoter	-1766
NM_001350632	FAM114A1	chr4	38869426	38947360	+	chr4:38867221-38868100	880	280	9	35.29	8.28	1.28	promoter	-1766
NM_001350634	FAM114A1	chr4	38869426	38947360	+	chr4:38867221-38868100	880	280	9	35.29	8.28	1.28	promoter	-1766
NM_001350633	FAM114A1	chr4	38869426	38947360	+	chr4:38867221-38868100	880	280	9	35.29	8.28	1.28	promoter	-1766
NR_033290	FAM114A1	chr4	38869426	38947360	+	chr4:38867221-38868100	880	280	9	35.29	8.28	1.28	promoter	-1766
NM_001330764	FAM114A1	chr4	38869426	38947360	+	chr4:38867221-38868100	880	280	9	35.29	8.28	1.28	promoter	-1766
NM_138389	FAM114A1	chr4	38869426	38947360	+	chr4:38867221-38868100	880	280	9	35.29	8.28	1.28	promoter	-1766
NR_030300	MIR574	chr4	38869652	38869748	+	chr4:38867221-38868100	880	280	9	35.29	8.28	1.28	promoter	-1992
NM_001350631	FAM114A1	chr4	38869426	38941154	+	chr4:38867221-38868100	880	280	9	35.29	8.28	1.28	promoter	-1766
NR_024403	LOC730101	chr6	52529198	52533951	+	chr6:52529355-52530413	1059	576	10	34.94	8.28	1.27	promoter	685
NR_024405	LOC730101	chr6	52529198	52533951	+	chr6:52529355-52530413	1059	576	10	34.94	8.28	1.27	promoter	685
NM_001319982	FAM90A1	chr12	8380214	8373855	-	chr12:8380060-8380924	865	218	11	49.37	8.28	1.09	promoter	-277
NM_018088	FAM90A1	chr12	8380214	8373855	-	chr12:8380060-8380924	865	218	11	49.37	8.28	1.09	promoter	-277
NR_015343	RBAKDN	chr7	5111690	5112854	+	chr7:5110696-5111458	763	473	8	33.48	8.28	1.34	promoter	-614
NR_029582	MIR196A1	chr17	46709921	46709851	-	chr17:46708030-46709220	1191	540	16	68.82	8.28	1.32	promoter	1297
NM_003234	TFRC	chr3	195808961	195776154	-	chr3:195806688-195807671	984	696	10	37.61	8.28	1.26	promoter	1782
NM_001128148	TFRC	chr3	195808961	195776154	-	chr3:195806688-195807671	984	696	10	37.61	8.28	1.26	promoter	1782
NM_001313965	TFRC	chr3	195808961	195776154	-	chr3:195806688-195807671	984	696	10	37.61	8.28	1.26	promoter	1782
NM_001313966	TFRC	chr3	195808961	195776154	-	chr3:195806688-195807671	984	696	10	37.61	8.28	1.26	promoter	1782
NR_126487	LUNAR1	chr15	99557932	99574275	+	chr15:99556086-99556904	819	531	8	31.33	8.28	1.47	promoter	-1438
NM_001362746	REPIN1	chr7	150065184	150071128	+	chr7:150062964-150063852	889	641	10	41.4	8.28	1.17	promoter	-1777
NM_054104	OR6C3	chr12	55725484	55726420	+	chr12:55724731-55725538	808	268	8	31.74	8.28	1.4	promoter	-350
NR_146524	HSD17B3-AS1	chr9	99008744	99012543	+	chr9:99009789-99010572	784	297	9	39.24	8.28	1.17	promoter	1436
NM_001001555	GRB10	chr7	50861150	50657764	-	chr7:50859040-50859958	919	354	9	33.84	8.28	1.33	promoter	1652
NM_001371008	GRB10	chr7	50861150	50657764	-	chr7:50859040-50859958	919	354	9	33.84	8.28	1.33	promoter	1652
NM_001350816	GRB10	chr7	50860571	50657765	-	chr7:50859040-50859958	919	354	9	33.84	8.28	1.33	promoter	1073
NM_001350815	GRB10	chr7	50860571	50657764	-	chr7:50859040-50859958	919	354	9	33.84	8.28	1.33	promoter	1073
NM_001252334	SH2D3C	chr9	130533648	130500595	-	chr9:130533575-130534202	628	458	9	47.15	8.28	1.08	promoter	-240
NM_005489	SH2D3C	chr9	130533573	130500595	-	chr9:130533575-130534202	628	458	9	47.15	8.28	1.08	promoter	-315
NR_036197	MIR4312	chr15	69094264	69094188	-	chr15:69094512-69095931	1420	279	17	65.02	8.28	1.28	promoter	-957
NM_024909	ATAT1	chr6	30594650	30612448	+	chr6:30595752-30596438	687	255	10	51.45	8.28	1.08	promoter	1444
NM_001254952	ATAT1	chr6	30594650	30612448	+	chr6:30595752-30596438	687	255	10	51.45	8.28	1.08	promoter	1444
NM_001318762	ATAT1	chr6	30594650	30612448	+	chr6:30595752-30596438	687	255	10	51.45	8.28	1.08	promoter	1444
NM_001318763	ATAT1	chr6	30594650	30612448	+	chr6:30595752-30596438	687	255	10	51.45	8.28	1.08	promoter	1444
NM_001190724	ATAT1	chr6	30594650	30612448	+	chr6:30595752-30596438	687	255	10	51.45	8.28	1.08	promoter	1444
NR_033823	ATAT1	chr6	30594650	30614598	+	chr6:30595752-30596438	687	255	10	51.45	8.28	1.08	promoter	1444
NM_001031722	ATAT1	chr6	30594650	30614598	+	chr6:30595752-30596438	687	255	10	51.45	8.28	1.08	promoter	1444
NM_001368142	TTC6	chr14	38241587	38311901	+	chr14:38241369-38241957	589	264	8	41.64	8.28	1.19	promoter	75
NR_145992	TMBIM7P	chr7	92066628	92041863	-	chr7:92067603-92068521	919	539	10	40.15	8.28	1.18	promoter	-1433
NM_016239	MYO15A	chr17	18012069	18083114	+	chr17:18010404-18011434	1031	275	9	30.08	8.28	1.59	promoter	-1151
NR_145780	SNORD159	chr21	47614073	47614003	-	chr21:47612194-47613019	826	366	9	37.44	8.28	1.28	promoter	1467
NM_025246	SLC35G2	chr3	136537967	136574730	+	chr3:136537662-136538799	1138	479	11	38.15	8.28	1.25	promoter	263
NM_001097599	SLC35G2	chr3	136537860	136574735	+	chr3:136537662-136538799	1138	479	11	38.15	8.28	1.25	promoter	370
NM_001097600	SLC35G2	chr3	136537860	136574735	+	chr3:136537662-136538799	1138	479	11	38.15	8.28	1.25	promoter	370
NM_003650	CST7	chr20	24929904	24940564	+	chr20:24931281-24931937	657	474	8	38.17	8.28	1.25	promoter	1704
NM_024516	PAGR1	chr16	29827472	29833810	+	chr16:29827991-29828842	852	607	9	36.38	8.28	1.28	promoter	944
NM_001136498	CISD3	chr17	36886593	36891858	+	chr17:36885553-36886926	1374	688	15	53.97	8.28	1.08	promoter	-354
NM_004489	GPS2	chr17	7218679	7215979	-	chr17:7218282-7218999	718	392	10	49.69	8.28	1.17	promoter	39
NM_001040153	SLAIN1	chr13	78273015	78338377	+	chr13:78270566-78271466	901	641	10	40.9	8.28	1.17	promoter	-2000
NR_037438	MIR3665	chr13	78272251	78272146	-	chr13:78270566-78271466	901	641	10	40.9	8.28	1.17	promoter	1236
NM_001366665	SLAIN1	chr13	78273015	78338364	+	chr13:78270566-78271466	901	641	10	40.9	8.28	1.17	promoter	-2000
NM_001242868	SLAIN1	chr13	78271821	78338364	+	chr13:78270566-78271466	901	641	10	40.9	8.28	1.17	promoter	-806
NM_006401	ANP32B	chr9	100745622	100778224	+	chr9:100746517-100747116	600	268	8	41.09	8.28	1.16	promoter	1194
NM_005794	DHRS2	chr14	24105572	24114848	+	chr14:24103737-24104667	931	335	10	39.67	8.28	1.21	promoter	-1371
NM_182908	DHRS2	chr14	24105572	24114848	+	chr14:24103737-24104667	931	335	10	39.67	8.28	1.21	promoter	-1371
NM_015938	NMD3	chr3	160939077	160969795	+	chr3:160938519-160939330	812	283	8	31.59	8.28	1.41	promoter	-153
NM_001320227	NMD3	chr3	160939077	160971320	+	chr3:160938519-160939330	812	283	8	31.59	8.28	1.41	promoter	-153
NM_007059	KPTN	chr19	47987476	47978406	-	chr19:47987461-47988475	1015	456	14	63.4	8.28	1.3	promoter	-491
NM_001291296	KPTN	chr19	47987476	47978406	-	chr19:47987461-47988475	1015	456	14	63.4	8.28	1.3	promoter	-491
NR_111923	KPTN	chr19	47987476	47978406	-	chr19:47987461-47988475	1015	456	14	63.4	8.28	1.3	promoter	-491
NR_038452	NAPA-AS1	chr19	47987538	48004854	+	chr19:47987461-47988475	1015	456	14	63.4	8.28	1.3	promoter	429
NR_002997	SCARNA1	chr1	28160911	28161077	+	chr1:28162344-28163128	785	546	8	32.61	8.28	1.36	promoter	1824
NM_198532	PEAK3	chr19	2282174	2274629	-	chr19:2280523-2281727	1205	708	11	35.93	8.28	1.28	promoter	1050
NM_001304549	ETV2	chr19	36132646	36135773	+	chr19:36131157-36131837	681	276	8	37.03	8.28	1.28	promoter	-1150
NM_001300974	ETV2	chr19	36132646	36135773	+	chr19:36131157-36131837	681	276	8	37.03	8.28	1.28	promoter	-1150
NM_014209	ETV2	chr19	36132646	36135773	+	chr19:36131157-36131837	681	276	8	37.03	8.28	1.28	promoter	-1150
NM_001719	BMP7	chr20	55841697	55743808	-	chr20:55839819-55840519	701	413	8	36.12	8.28	1.28	promoter	1529
NM_030914	URM1	chr9	131133652	131154295	+	chr9:131134886-131135598	713	429	9	42.58	8.28	1.24	promoter	1589
NM_001135947	URM1	chr9	131133597	131154295	+	chr9:131134886-131135598	713	429	9	42.58	8.28	1.24	promoter	1644
NM_001265582	URM1	chr9	131133597	131154295	+	chr9:131134886-131135598	713	429	9	42.58	8.28	1.24	promoter	1644
NR_049743	URM1	chr9	131133652	131154287	+	chr9:131134886-131135598	713	429	9	42.58	8.28	1.24	promoter	1589
NM_000432	MYL2	chr12	111358404	111348623	-	chr12:111358731-111359481	751	249	8	33.97	8.28	1.33	promoter	-701
NR_148949	LOC284240	chr18	77339281	77349018	+	chr18:77337002-77337762	761	276	8	33.56	8.28	1.33	promoter	-1900
NM_001040153	SLAIN1	chr13	78273015	78338377	+	chr13:78274152-78274827	676	460	9	44.48	8.28	1.15	promoter	1474
NM_001366665	SLAIN1	chr13	78273015	78338364	+	chr13:78274152-78274827	676	460	9	44.48	8.28	1.15	promoter	1474
NM_024711	GIMAP6	chr7	150329473	150322463	-	chr7:150328659-150329883	1225	475	12	41.08	8.28	1.16	promoter	203
NM_001244071	GIMAP6	chr7	150329473	150322463	-	chr7:150328659-150329883	1225	475	12	41.08	8.28	1.16	promoter	203
NM_001244072	GIMAP6	chr7	150329736	150322463	-	chr7:150328659-150329883	1225	475	12	41.08	8.28	1.16	promoter	466
NM_003283	TNNT1	chr19	55660574	55644065	-	chr19:55662039-55662869	831	256	8	30.89	8.28	1.5	promoter	-1879
NM_001291774	TNNT1	chr19	55660574	55644065	-	chr19:55662039-55662869	831	256	8	30.89	8.28	1.5	promoter	-1879
NM_001126133	TNNT1	chr19	55660574	55644065	-	chr19:55662039-55662869	831	256	8	30.89	8.28	1.5	promoter	-1879
NM_001126132	TNNT1	chr19	55660574	55644065	-	chr19:55662039-55662869	831	256	8	30.89	8.28	1.5	promoter	-1879
NM_022055	KCNK12	chr2	47798124	47736428	-	chr2:47796951-47797566	616	243	8	40.24	8.28	1.17	promoter	866
NR_163594	SSPO	chr7	149473130	149531053	+	chr7:149474645-149475472	828	393	9	37.36	8.28	1.27	promoter	1928
NM_153605	CRYBG3	chr3	97540854	97663828	+	chr3:97540993-97541820	828	285	12	58.69	8.28	1.12	promoter	552
NR_036117	MIR3160-1	chr11	46473439	46473354	-	chr11:46473783-46474726	944	270	9	32.95	8.28	1.35	promoter	-815
NR_036118	MIR3160-2	chr11	46473356	46473437	+	chr11:46473783-46474726	944	270	9	32.95	8.28	1.35	promoter	898
NM_018847	KLHL9	chr9	21335403	21329663	-	chr9:21333060-21334055	996	205	15	71.96	8.28	1.33	promoter	1846
NM_000251	MSH2	chr2	47630294	47710362	+	chr2:47630287-47631077	791	598	8	32.38	8.28	1.36	promoter	387
NM_001258281	MSH2	chr2	47630205	47710367	+	chr2:47630287-47631077	791	598	8	32.38	8.28	1.36	promoter	476
NM_001170790	MFSD5	chr12	53645369	53648190	+	chr12:53646846-53647687	842	233	9	36.79	8.28	1.27	promoter	1897
NM_032889	MFSD5	chr12	53645878	53648190	+	chr12:53646846-53647687	842	233	9	36.79	8.28	1.27	promoter	1388
NM_001243985	RELA	chr11	65430443	65421066	-	chr11:65432122-65432758	637	288	8	39.16	8.28	1.19	promoter	-1996
NM_012089	ABCB10	chr1	229694454	229652328	-	chr1:229693340-229694104	765	502	9	40.1	8.28	1.18	promoter	733
NM_021977	SLC22A3	chr6	160769409	160873605	+	chr6:160769506-160770259	754	213	8	33.85	8.28	1.33	promoter	473
NM_199321	ZPBP2	chr17	38024454	38034149	+	chr17:38022585-38023605	1021	350	15	70.52	8.28	1.2	promoter	-1360
NM_198844	ZPBP2	chr17	38024454	38034149	+	chr17:38022585-38023605	1021	350	15	70.52	8.28	1.2	promoter	-1360
NM_198276	TMEM17	chr2	62733330	62727353	-	chr2:62734361-62735109	749	492	8	34.05	8.28	1.31	promoter	-1404
NM_001136570	FAM47E	chr4	77172873	77204936	+	chr4:77173933-77174620	688	227	8	36.71	8.28	1.28	promoter	1403
NM_001242939	FAM47E-STBD1	chr4	77172852	77232283	+	chr4:77173933-77174620	688	227	8	36.71	8.28	1.28	promoter	1424
NM_001322934	NFKB2	chr10	104155461	104162281	+	chr10:104153990-104154643	654	455	9	45.67	8.28	1.15	promoter	-1145
NM_001261403	NFKB2	chr10	104155461	104162281	+	chr10:104153990-104154643	654	455	9	45.67	8.28	1.15	promoter	-1145
NM_002502	NFKB2	chr10	104155461	104162281	+	chr10:104153990-104154643	654	455	9	45.67	8.28	1.15	promoter	-1145
NM_001077494	NFKB2	chr10	104154334	104162286	+	chr10:104153990-104154643	654	455	9	45.67	8.28	1.15	promoter	-18
NM_001322935	NFKB2	chr10	104153866	104162286	+	chr10:104153990-104154643	654	455	9	45.67	8.28	1.15	promoter	450
NM_001288724	NFKB2	chr10	104153866	104162286	+	chr10:104153990-104154643	654	455	9	45.67	8.28	1.15	promoter	450
NM_138805	FAM3D	chr3	58652501	58619672	-	chr3:58650780-58651428	649	370	8	38.56	8.28	1.23	promoter	1398
NM_001290187	KRBA1	chr7	149412101	149431664	+	chr7:149410293-149411197	905	655	10	40.73	8.28	1.17	promoter	-1357
NM_032534	KRBA1	chr7	149412101	149431664	+	chr7:149410293-149411197	905	655	10	40.73	8.28	1.17	promoter	-1357
NR_038279	LINC00665	chr19	36822620	36803962	-	chr19:36820959-36821748	790	245	8	32.42	8.28	1.35	promoter	1267
NR_038278	LINC00665	chr19	36822620	36810617	-	chr19:36820959-36821748	790	245	8	32.42	8.28	1.35	promoter	1267
NM_004354	CCNG2	chr4	78078359	78091213	+	chr4:78078861-78079748	888	227	10	41.44	8.28	1.18	promoter	945
NM_016161	A4GNT	chr3	137851232	137842554	-	chr3:137850946-137851772	827	316	9	37.4	8.28	1.28	promoter	-126
NM_005630	SLCO2A1	chr3	133748769	133651544	-	chr3:133747622-133748833	1212	518	15	60.82	8.28	1.21	promoter	542
NM_001272087	SLC1A6	chr19	15090676	15072126	-	chr19:15091686-15092471	786	507	8	32.57	8.28	1.36	promoter	-1402
NM_001272088	SLC1A6	chr19	15090676	15072126	-	chr19:15091686-15092471	786	507	8	32.57	8.28	1.36	promoter	-1402
NM_014470	RND1	chr12	49259653	49250927	-	chr12:49258976-49259801	826	537	9	37.44	8.28	1.28	promoter	265
NM_002507	NGFR	chr17	47572654	47592367	+	chr17:47572547-47573286	740	468	10	48.5	8.28	1.07	promoter	262
NM_000257	MYH7	chr14	23904869	23881948	-	chr14:23903130-23904077	948	479	9	32.81	8.28	1.36	promoter	1266
NM_181789	GLDN	chr15	51633851	51700197	+	chr15:51635152-51635897	746	282	11	55.74	8.28	1.17	promoter	1673
NM_032579	RETNLB	chr3	108476130	108474485	-	chr3:108476563-108477285	723	470	9	42.08	8.28	1.24	promoter	-793
NM_001145399	MPPED2	chr11	30607900	30406039	-	chr11:30608947-30609633	687	282	9	43.9	8.28	1.19	promoter	-1389
NM_001317111	MOB1A	chr2	74405441	74379724	-	chr2:74404634-74405351	718	248	8	35.37	8.28	1.28	promoter	449
NM_018221	MOB1A	chr2	74406006	74379654	-	chr2:74404634-74405351	718	248	8	35.37	8.28	1.28	promoter	1014
NM_001317110	MOB1A	chr2	74406006	74379654	-	chr2:74404634-74405351	718	248	8	35.37	8.28	1.28	promoter	1014
NM_001317112	MOB1A	chr2	74406006	74379654	-	chr2:74404634-74405351	718	248	8	35.37	8.28	1.28	promoter	1014
NM_001347920	SNX19	chr11	130786382	130771557	-	chr11:130786572-130787212	641	407	8	38.96	8.28	1.18	promoter	-509
NM_014758	SNX19	chr11	130786382	130745765	-	chr11:130786572-130787212	641	407	8	38.96	8.28	1.18	promoter	-509
NM_001301089	SNX19	chr11	130786382	130745765	-	chr11:130786572-130787212	641	407	8	38.96	8.28	1.18	promoter	-509
NM_001347918	SNX19	chr11	130786382	130745765	-	chr11:130786572-130787212	641	407	8	38.96	8.28	1.18	promoter	-509
NM_001347919	SNX19	chr11	130786382	130745765	-	chr11:130786572-130787212	641	407	8	38.96	8.28	1.18	promoter	-509
NM_001347922	SNX19	chr11	130786382	130745765	-	chr11:130786572-130787212	641	407	8	38.96	8.28	1.18	promoter	-509
NM_001347923	SNX19	chr11	130786382	130745765	-	chr11:130786572-130787212	641	407	8	38.96	8.28	1.18	promoter	-509
NM_001347924	SNX19	chr11	130786382	130745765	-	chr11:130786572-130787212	641	407	8	38.96	8.28	1.18	promoter	-509
NM_001347925	SNX19	chr11	130786382	130745765	-	chr11:130786572-130787212	641	407	8	38.96	8.28	1.18	promoter	-509
NM_001347926	SNX19	chr11	130786382	130745765	-	chr11:130786572-130787212	641	407	8	38.96	8.28	1.18	promoter	-509
NM_001347927	SNX19	chr11	130786382	130745765	-	chr11:130786572-130787212	641	407	8	38.96	8.28	1.18	promoter	-509
NR_144939	SNX19	chr11	130786382	130745765	-	chr11:130786572-130787212	641	407	8	38.96	8.28	1.18	promoter	-509
NM_001347921	SNX19	chr11	130786382	130775551	-	chr11:130786572-130787212	641	407	8	38.96	8.28	1.18	promoter	-509
NM_001311257	F2	chr11	46740762	46761056	+	chr11:46739159-46739910	752	458	8	33.93	8.28	1.33	promoter	-1228
NM_000506	F2	chr11	46740762	46761056	+	chr11:46739159-46739910	752	458	8	33.93	8.28	1.33	promoter	-1228
NM_001077594	EXOC3L4	chr14	103566480	103576894	+	chr14:103567277-103568146	870	227	9	35.68	8.28	1.27	promoter	1231
NM_001288819	CPEB1	chr15	83316356	83211950	-	chr15:83316176-83316843	668	430	8	37.64	8.28	1.26	promoter	-153
NM_001365245	CPEB1	chr15	83317546	83211950	-	chr15:83316176-83316843	668	430	8	37.64	8.28	1.26	promoter	1037
NM_001365246	CPEB1	chr15	83317546	83211950	-	chr15:83316176-83316843	668	430	8	37.64	8.28	1.26	promoter	1037
NM_001365240	CPEB1	chr15	83317546	83211950	-	chr15:83316176-83316843	668	430	8	37.64	8.28	1.26	promoter	1037
NM_030594	CPEB1	chr15	83316801	83211950	-	chr15:83316176-83316843	668	430	8	37.64	8.28	1.26	promoter	292
NM_001365243	CPEB1	chr15	83316801	83211950	-	chr15:83316176-83316843	668	430	8	37.64	8.28	1.26	promoter	292
NM_001365242	CPEB1	chr15	83316114	83211950	-	chr15:83316176-83316843	668	430	8	37.64	8.28	1.26	promoter	-395
NM_001365244	CPEB1	chr15	83316114	83211950	-	chr15:83316176-83316843	668	430	8	37.64	8.28	1.26	promoter	-395
NM_001365241	CPEB1	chr15	83316114	83211950	-	chr15:83316176-83316843	668	430	8	37.64	8.28	1.26	promoter	-395
NM_001365247	CPEB1	chr15	83316359	83211950	-	chr15:83316176-83316843	668	430	8	37.64	8.28	1.26	promoter	-150
NR_046096	CPEB1-AS1	chr15	83316520	83361572	+	chr15:83316176-83316843	668	430	8	37.64	8.28	1.26	promoter	-11
NM_000148	FUT1	chr19	49258647	49251267	-	chr19:49256365-49256977	613	221	8	40.39	8.28	1.17	promoter	1977
NM_001329877	FUT1	chr19	49256917	49251267	-	chr19:49256365-49256977	613	221	8	40.39	8.28	1.17	promoter	247
NM_001220496	GLYATL1	chr11	58710721	58724547	+	chr11:58710105-58710854	750	281	10	47.97	8.28	1.05	promoter	-242
NM_080661	GLYATL1	chr11	58710721	58724547	+	chr11:58710105-58710854	750	281	10	47.97	8.28	1.05	promoter	-242
NM_001308330	STXBP5L	chr3	120627051	121143608	+	chr3:120625322-120625967	646	272	8	38.71	8.28	1.21	promoter	-1407
NM_014980	STXBP5L	chr3	120627051	121143608	+	chr3:120625322-120625967	646	272	8	38.71	8.28	1.21	promoter	-1407
NR_145516	STXBP5L	chr3	120627051	121143608	+	chr3:120625322-120625967	646	272	8	38.71	8.28	1.21	promoter	-1407
NR_145517	STXBP5L	chr3	120627051	120877815	+	chr3:120625322-120625967	646	272	8	38.71	8.28	1.21	promoter	-1407
NM_001348343	STXBP5L	chr3	120627523	121143608	+	chr3:120625322-120625967	646	272	8	38.71	8.28	1.21	promoter	-1879
NM_001348345	STXBP5L	chr3	120627523	121143608	+	chr3:120625322-120625967	646	272	8	38.71	8.28	1.21	promoter	-1879
NM_001348344	STXBP5L	chr3	120627523	121143608	+	chr3:120625322-120625967	646	272	8	38.71	8.28	1.21	promoter	-1879
NM_001371187	UNC13B	chr9	35341892	35405335	+	chr9:35339776-35340983	1208	728	13	47.84	8.28	1.03	promoter	-1513
NM_001371188	UNC13B	chr9	35341892	35405335	+	chr9:35339776-35340983	1208	728	13	47.84	8.28	1.03	promoter	-1513
NM_001178147	CSF3	chr17	38171692	38174066	+	chr17:38169754-38170519	766	498	8	33.36	8.28	1.34	promoter	-1556
NM_000759	CSF3	chr17	38171692	38174066	+	chr17:38169754-38170519	766	498	8	33.36	8.28	1.34	promoter	-1556
NM_172220	CSF3	chr17	38171692	38174066	+	chr17:38169754-38170519	766	498	8	33.36	8.28	1.34	promoter	-1556
NM_172219	CSF3	chr17	38171692	38174066	+	chr17:38169754-38170519	766	498	8	33.36	8.28	1.34	promoter	-1556
NR_033662	CSF3	chr17	38171692	38174066	+	chr17:38169754-38170519	766	498	8	33.36	8.28	1.34	promoter	-1556
NM_001281437	ADRM1	chr20	60877951	60883918	+	chr20:60877860-60878725	866	614	11	49.32	8.28	1.08	promoter	341
NM_001281438	ADRM1	chr20	60877951	60883918	+	chr20:60877860-60878725	866	614	11	49.32	8.28	1.08	promoter	341
NM_175573	ADRM1	chr20	60877951	60883918	+	chr20:60877860-60878725	866	614	11	49.32	8.28	1.08	promoter	341
NM_007002	ADRM1	chr20	60878052	60883918	+	chr20:60877860-60878725	866	614	11	49.32	8.28	1.08	promoter	240
NR_030223	MIR499A	chr20	33578178	33578300	+	chr20:33578489-33579475	987	394	9	31.49	8.28	1.44	promoter	803
NR_039912	MIR499B	chr20	33578275	33578202	-	chr20:33578489-33579475	987	394	9	31.49	8.28	1.44	promoter	-706
NM_001297660	TSSC4	chr11	2421979	2425106	+	chr11:2422320-2422963	644	254	8	31.82	8.28	1.4	promoter	662
NM_001297658	TSSC4	chr11	2421979	2425106	+	chr11:2422320-2422963	644	254	8	31.82	8.28	1.4	promoter	662
NM_001297659	TSSC4	chr11	2421979	2425106	+	chr11:2422320-2422963	644	254	8	31.82	8.28	1.4	promoter	662
NM_001297661	TSSC4	chr11	2421979	2425106	+	chr11:2422320-2422963	644	254	8	31.82	8.28	1.4	promoter	662
NM_005706	TSSC4	chr11	2421979	2425106	+	chr11:2422320-2422963	644	254	8	31.82	8.28	1.4	promoter	662
NM_004189	SOX14	chr3	137483156	137485172	+	chr3:137484354-137484993	640	373	9	46.46	8.28	1.07	promoter	1517
NM_001321630	FAM83A	chr8	124194904	124214899	+	chr8:124193243-124194048	806	519	8	31.81	8.28	1.39	promoter	-1259
NM_001288587	FAM83A	chr8	124194904	124222318	+	chr8:124193243-124194048	806	519	8	31.81	8.28	1.39	promoter	-1259
NM_032899	FAM83A	chr8	124192371	124222319	+	chr8:124193243-124194048	806	519	8	31.81	8.28	1.39	promoter	1274
NR_103773	LOC100288866	chr17	47651426	47583018	-	chr17:47649993-47651082	1090	492	14	59.62	8.28	1.15	promoter	889
NM_175629	DNMT3A	chr2	25565459	25455829	-	chr2:25563996-25564876	881	707	9	35.25	8.28	1.29	promoter	1024
NR_135490	DNMT3A	chr2	25565352	25450745	-	chr2:25563996-25564876	881	707	9	35.25	8.28	1.29	promoter	917
NM_022552	DNMT3A	chr2	25564784	25455829	-	chr2:25563996-25564876	881	707	9	35.25	8.28	1.29	promoter	349
NM_175630	DNMT3A	chr2	25565459	25504320	-	chr2:25563996-25564876	881	707	9	35.25	8.28	1.29	promoter	1024
NM_001320892	DNMT3A	chr2	25564794	25504320	-	chr2:25563996-25564876	881	707	9	35.25	8.28	1.29	promoter	359
NR_102369	SNORD124	chr17	38183898	38183795	-	chr17:38184942-38186125	1184	572	13	48.78	8.28	1.08	promoter	-1635
NM_007346	OGFR	chr20	61436186	61445352	+	chr20:61436081-61436951	871	647	9	35.64	8.28	1.28	promoter	329
NR_102430	OGFR-AS1	chr20	61436939	61431978	-	chr20:61436081-61436951	871	647	9	35.64	8.28	1.28	promoter	424
NM_001353353	CYB5RL	chr1	54665703	54635330	-	chr1:54664315-54664960	646	443	8	38.71	8.28	1.21	promoter	1066
NM_001353354	CYB5RL	chr1	54665703	54635330	-	chr1:54664315-54664960	646	443	8	38.71	8.28	1.21	promoter	1066
NM_001031672	CYB5RL	chr1	54665703	54635330	-	chr1:54664315-54664960	646	443	8	38.71	8.28	1.21	promoter	1066
NR_148414	CYB5RL	chr1	54665703	54651825	-	chr1:54664315-54664960	646	443	8	38.71	8.28	1.21	promoter	1066
NM_001330602	MRPL37	chr1	54665839	54691162	+	chr1:54664315-54664960	646	443	8	38.71	8.28	1.21	promoter	-1202
NM_001353356	CYB5RL	chr1	54665774	54656223	-	chr1:54664315-54664960	646	443	8	38.71	8.28	1.21	promoter	1137
NM_016491	MRPL37	chr1	54665839	54684056	+	chr1:54664315-54664960	646	443	8	38.71	8.28	1.21	promoter	-1202
NM_001202559	CHURC1-FNTB	chr14	65381078	65529373	+	chr14:65380463-65381282	820	431	11	51.65	8.28	1.06	promoter	-206
NM_001202558	CHURC1-FNTB	chr14	65381172	65529368	+	chr14:65380463-65381282	820	431	11	51.65	8.28	1.06	promoter	-300
NM_001204064	CHURC1	chr14	65381078	65402084	+	chr14:65380463-65381282	820	431	11	51.65	8.28	1.06	promoter	-206
NM_001204063	CHURC1	chr14	65381078	65402084	+	chr14:65380463-65381282	820	431	11	51.65	8.28	1.06	promoter	-206
NM_145165	CHURC1	chr14	65381078	65402084	+	chr14:65380463-65381282	820	431	11	51.65	8.28	1.06	promoter	-206
NM_198253	TERT	chr5	1295183	1253286	-	chr5:1295055-1296699	1645	508	17	56.13	8.28	1.19	promoter	-693
NM_001193376	TERT	chr5	1295183	1253262	-	chr5:1295055-1296699	1645	508	17	56.13	8.28	1.19	promoter	-693
NR_149162	TERT	chr5	1295183	1253262	-	chr5:1295055-1296699	1645	508	17	56.13	8.28	1.19	promoter	-693
NR_149163	TERT	chr5	1295183	1253262	-	chr5:1295055-1296699	1645	508	17	56.13	8.28	1.19	promoter	-693
NM_001136115	FBXO28	chr1	224301812	224349749	+	chr1:224301586-224302550	965	426	9	32.22	8.28	1.36	promoter	255
NM_015176	FBXO28	chr1	224301812	224349749	+	chr1:224301586-224302550	965	426	9	32.22	8.28	1.36	promoter	255
NR_049764	FBXO28	chr1	224301812	224349749	+	chr1:224301586-224302550	965	426	9	32.22	8.28	1.36	promoter	255
NM_197964	FMC1	chr7	139026082	139031074	+	chr7:139025210-139026072	863	381	9	35.95	8.28	1.28	promoter	-442
NM_001244584	FMC1-LUC7L2	chr7	139025877	139108203	+	chr7:139025210-139026072	863	381	9	35.95	8.28	1.28	promoter	-237
NM_001244585	LUC7L2	chr7	139025104	139108203	+	chr7:139025210-139026072	863	381	9	35.95	8.28	1.28	promoter	536
NR_073058	FMC1	chr7	139025195	139031065	+	chr7:139025210-139026072	863	381	9	35.95	8.28	1.28	promoter	445
NR_073059	FMC1	chr7	139025195	139031065	+	chr7:139025210-139026072	863	381	9	35.95	8.28	1.28	promoter	445
NR_073060	FMC1	chr7	139025195	139031065	+	chr7:139025210-139026072	863	381	9	35.95	8.28	1.28	promoter	445
NR_125761	LINC01461	chr1	85086714	85063646	-	chr1:85087949-85088783	835	281	9	37.07	8.28	1.28	promoter	-1651
NR_029875	MIR383	chr8	14711019	14710946	-	chr8:14709884-14710959	1076	648	10	34.37	8.28	1.32	promoter	598
NR_002189	SUMO1P1	chr20	52492248	52491039	-	chr20:52492188-52493435	1248	543	13	46.31	8.28	1.1	promoter	-563
NM_001164375	C10orf105	chr10	73479535	73471457	-	chr10:73479226-73480187	962	371	9	32.33	8.28	1.35	promoter	-171
NM_001039577	CCNL2	chr1	1334722	1327667	-	chr1:1333468-1334164	697	412	8	36.3	8.28	1.28	promoter	907
NM_001350497	CCNL2	chr1	1333722	1321090	-	chr1:1333468-1334164	697	412	8	36.3	8.28	1.28	promoter	-93
NM_001320155	CCNL2	chr1	1334715	1321090	-	chr1:1333468-1334164	697	412	8	36.3	8.28	1.28	promoter	900
NM_001350499	CCNL2	chr1	1334715	1321090	-	chr1:1333468-1334164	697	412	8	36.3	8.28	1.28	promoter	900
NM_030937	CCNL2	chr1	1334715	1321090	-	chr1:1333468-1334164	697	412	8	36.3	8.28	1.28	promoter	900
NM_001320153	CCNL2	chr1	1334715	1321090	-	chr1:1333468-1334164	697	412	8	36.3	8.28	1.28	promoter	900
NM_001350498	CCNL2	chr1	1334715	1321090	-	chr1:1333468-1334164	697	412	8	36.3	8.28	1.28	promoter	900
NM_001350500	CCNL2	chr1	1334715	1321090	-	chr1:1333468-1334164	697	412	8	36.3	8.28	1.28	promoter	900
NR_146722	CCNL2	chr1	1334715	1321090	-	chr1:1333468-1334164	697	412	8	36.3	8.28	1.28	promoter	900
NR_146723	CCNL2	chr1	1334715	1321090	-	chr1:1333468-1334164	697	412	8	36.3	8.28	1.28	promoter	900
NR_135154	CCNL2	chr1	1334715	1321090	-	chr1:1333468-1334164	697	412	8	36.3	8.28	1.28	promoter	900
NR_015434	MRPL20-AS1	chr1	1334909	1337426	+	chr1:1333468-1334164	697	412	8	36.3	8.28	1.28	promoter	-1094
NM_198565	NRROS	chr3	196366564	196388874	+	chr3:196367029-196367790	762	478	8	33.52	8.28	1.34	promoter	845
NR_132778	SNORA98	chr6	144726790	144726903	+	chr6:144728092-144728883	792	562	8	32.34	8.28	1.35	promoter	1697
NM_001166237	GSDMD	chr8	144635556	144645231	+	chr8:144636883-144637671	789	261	9	39.02	8.28	1.18	promoter	1720
NM_033419	PGAP3	chr17	37844310	37827374	-	chr17:37842805-37844900	2096	1347	21	64.03	8.28	1.19	promoter	458
NM_001291733	PGAP3	chr17	37844323	37827374	-	chr17:37842805-37844900	2096	1347	21	64.03	8.28	1.19	promoter	471
NM_001291732	PGAP3	chr17	37844323	37827374	-	chr17:37842805-37844900	2096	1347	21	64.03	8.28	1.19	promoter	471
NM_001291728	PGAP3	chr17	37844323	37827374	-	chr17:37842805-37844900	2096	1347	21	64.03	8.28	1.19	promoter	471
NM_001291726	PGAP3	chr17	37844323	37827374	-	chr17:37842805-37844900	2096	1347	21	64.03	8.28	1.19	promoter	471
NM_001291730	PGAP3	chr17	37844323	37827374	-	chr17:37842805-37844900	2096	1347	21	64.03	8.28	1.19	promoter	471
NM_001289936	ERBB2	chr17	37844336	37884915	+	chr17:37842805-37844900	2096	1347	21	64.03	8.28	1.19	promoter	-484
NM_001005862	ERBB2	chr17	37844336	37884915	+	chr17:37842805-37844900	2096	1347	21	64.03	8.28	1.19	promoter	-484
NM_001289938	ERBB2	chr17	37844336	37873910	+	chr17:37842805-37844900	2096	1347	21	64.03	8.28	1.19	promoter	-484
NM_003988	PAX2	chr10	102505338	102589701	+	chr10:102503944-102504698	755	575	9	40.56	8.28	1.17	promoter	-1018
NM_000278	PAX2	chr10	102505338	102589701	+	chr10:102503944-102504698	755	575	9	40.56	8.28	1.17	promoter	-1018
NM_003990	PAX2	chr10	102505338	102589701	+	chr10:102503944-102504698	755	575	9	40.56	8.28	1.17	promoter	-1018
NM_003989	PAX2	chr10	102505338	102589701	+	chr10:102503944-102504698	755	575	9	40.56	8.28	1.17	promoter	-1018
NM_003987	PAX2	chr10	102505338	102589701	+	chr10:102503944-102504698	755	575	9	40.56	8.28	1.17	promoter	-1018
NR_045962	KRT8	chr12	53343644	53290974	-	chr12:53344929-53345630	702	282	8	36.07	8.28	1.28	promoter	-1635
NM_001256293	KRT8	chr12	53343644	53290974	-	chr12:53344929-53345630	702	282	8	36.07	8.28	1.28	promoter	-1635
NM_021079	NMT1	chr17	43138684	43186382	+	chr17:43136985-43137628	644	360	8	31.82	8.28	1.4	promoter	-1378
NM_001288654	DCAKD	chr17	43138497	43100705	-	chr17:43136985-43137628	644	360	8	31.82	8.28	1.4	promoter	1191
NM_001321326	DCAKD	chr17	43138499	43100711	-	chr17:43136985-43137628	644	360	8	31.82	8.28	1.4	promoter	1193
NM_024819	DCAKD	chr17	43138499	43100711	-	chr17:43136985-43137628	644	360	8	31.82	8.28	1.4	promoter	1193
NM_177987	TUBB8	chr10	95178	92827	-	chr10:95199-96055	857	253	9	36.19	8.28	1.28	promoter	-448
NR_037882	RTEL1-TNFRSF6B	chr20	62289162	62330051	+	chr20:62289569-62290295	727	466	10	49.2	8.28	1.1	promoter	769
NM_001283010	RTEL1	chr20	62289162	62327606	+	chr20:62289569-62290295	727	466	10	49.2	8.28	1.1	promoter	769
NM_001283009	RTEL1	chr20	62289664	62327598	+	chr20:62289569-62290295	727	466	10	49.2	8.28	1.1	promoter	267
NM_016434	RTEL1	chr20	62289664	62327598	+	chr20:62289569-62290295	727	466	10	49.2	8.28	1.1	promoter	267
NM_032957	RTEL1	chr20	62289664	62327598	+	chr20:62289569-62290295	727	466	10	49.2	8.28	1.1	promoter	267
NM_001002036	ASTL	chr2	96804175	96789588	-	chr2:96802375-96802988	614	366	8	40.34	8.28	1.17	promoter	1494
NM_004466	GPC5	chr13	92050874	93519487	+	chr13:92049897-92050701	805	243	8	31.85	8.28	1.39	promoter	-576
NM_025216	WNT10A	chr2	219745573	219758649	+	chr2:219746683-219747523	841	685	9	36.83	8.28	1.28	promoter	1529
NM_001365926	NLGN1	chr3	173115533	174012162	+	chr3:173113923-173114592	670	277	8	37.55	8.28	1.28	promoter	-1276
NM_001365931	NLGN1	chr3	173115533	174012162	+	chr3:173113923-173114592	670	277	8	37.55	8.28	1.28	promoter	-1276
NM_014932	NLGN1	chr3	173115533	174012162	+	chr3:173113923-173114592	670	277	8	37.55	8.28	1.28	promoter	-1276
NM_001365932	NLGN1	chr3	173115533	174012162	+	chr3:173113923-173114592	670	277	8	37.55	8.28	1.28	promoter	-1276
NM_001365925	NLGN1	chr3	173115533	174012162	+	chr3:173113923-173114592	670	277	8	37.55	8.28	1.28	promoter	-1276
NM_001365935	NLGN1	chr3	173115533	174012162	+	chr3:173113923-173114592	670	277	8	37.55	8.28	1.28	promoter	-1276
NM_001365930	NLGN1	chr3	173113741	174012162	+	chr3:173113923-173114592	670	277	8	37.55	8.28	1.28	promoter	516
NM_001365929	NLGN1	chr3	173113741	174012162	+	chr3:173113923-173114592	670	277	8	37.55	8.28	1.28	promoter	516
NM_001365936	NLGN1	chr3	173113741	174012162	+	chr3:173113923-173114592	670	277	8	37.55	8.28	1.28	promoter	516
NM_001365923	NLGN1	chr3	173113741	174012162	+	chr3:173113923-173114592	670	277	8	37.55	8.28	1.28	promoter	516
NM_001365924	NLGN1	chr3	173113741	174012162	+	chr3:173113923-173114592	670	277	8	37.55	8.28	1.28	promoter	516
NM_001005500	OR4M1	chr14	20248481	20249423	+	chr14:20248091-20248952	862	585	9	35.99	8.28	1.28	promoter	40
NM_032862	TIGD5	chr8	144680000	144685394	+	chr8:144680654-144681501	848	578	9	36.54	8.28	1.27	promoter	1077
NM_001289950	EEF1D	chr8	144679585	144661863	-	chr8:144680654-144681501	848	578	9	36.54	8.28	1.27	promoter	-1492
NM_032378	EEF1D	chr8	144679585	144661863	-	chr8:144680654-144681501	848	578	9	36.54	8.28	1.27	promoter	-1492
NM_001130056	EEF1D	chr8	144679585	144661863	-	chr8:144680654-144681501	848	578	9	36.54	8.28	1.27	promoter	-1492
NM_001130053	EEF1D	chr8	144679585	144661863	-	chr8:144680654-144681501	848	578	9	36.54	8.28	1.27	promoter	-1492
NM_001195203	EEF1D	chr8	144679585	144661863	-	chr8:144680654-144681501	848	578	9	36.54	8.28	1.27	promoter	-1492
NM_001330646	EEF1D	chr8	144679585	144661863	-	chr8:144680654-144681501	848	578	9	36.54	8.28	1.27	promoter	-1492
NM_001317743	EEF1D	chr8	144679585	144661863	-	chr8:144680654-144681501	848	578	9	36.54	8.28	1.27	promoter	-1492
NM_001960	EEF1D	chr8	144679585	144661863	-	chr8:144680654-144681501	848	578	9	36.54	8.28	1.27	promoter	-1492
NM_001130055	EEF1D	chr8	144679845	144661891	-	chr8:144680654-144681501	848	578	9	36.54	8.28	1.27	promoter	-1232
NM_001130057	EEF1D	chr8	144679583	144661891	-	chr8:144680654-144681501	848	578	9	36.54	8.28	1.27	promoter	-1494
NM_021629	GNB4	chr3	179169258	179113875	-	chr3:179168420-179169337	918	440	10	40.19	8.28	1.17	promoter	380
NM_001320597	DDX5	chr17	62502055	62494371	-	chr17:62499905-62500644	740	500	8	34.43	8.28	1.31	promoter	1781
NM_001190479	ANKRD63	chr15	40574787	40570572	-	chr15:40575190-40575959	770	249	8	33.2	8.28	1.34	promoter	-787
NM_000094	COL7A1	chr3	48632593	48601505	-	chr3:48632158-48633315	1158	575	10	31.77	8.28	1.39	promoter	-143
NM_001301782	LENG9	chr19	54974961	54972911	-	chr19:54973688-54974507	820	533	8	31.29	8.28	1.46	promoter	864
NM_198988	LENG9	chr19	54974961	54972911	-	chr19:54973688-54974507	820	533	8	31.29	8.28	1.46	promoter	864
NM_002508	NID1	chr1	236228390	236139131	-	chr1:236227500-236228246	747	465	8	34.14	8.28	1.31	promoter	518
NM_001284516	IKZF3	chr17	37934478	37913967	-	chr17:37935157-37936261	1105	467	11	39.32	8.28	1.18	promoter	-1230
NM_001253902	MEST	chr7	130126187	130146138	+	chr7:130124578-130125328	751	524	9	40.75	8.28	1.16	promoter	-1235
NM_001253901	MEST	chr7	130126015	130146138	+	chr7:130124578-130125328	751	524	9	40.75	8.28	1.16	promoter	-1063
NM_177524	MEST	chr7	130126015	130146138	+	chr7:130124578-130125328	751	524	9	40.75	8.28	1.16	promoter	-1063
NM_001039887	PROSER3	chr19	36249076	36262068	+	chr19:36248409-36249269	861	258	9	36.03	8.28	1.28	promoter	-238
NM_001367856	PROSER3	chr19	36249076	36262068	+	chr19:36248409-36249269	861	258	9	36.03	8.28	1.28	promoter	-238
NM_144617	HSPB6	chr19	36247930	36245466	-	chr19:36248409-36249269	861	258	9	36.03	8.28	1.28	promoter	-908
NR_104173	TMEM132D-AS1	chr12	129594234	129597843	+	chr12:129591936-129592661	726	402	10	49.25	8.28	1.09	promoter	-1936
NR_104172	TMEM132D-AS1	chr12	129594234	129597843	+	chr12:129591936-129592661	726	402	10	49.25	8.28	1.09	promoter	-1936
NM_001103167	ZGLP1	chr19	10420233	10415478	-	chr19:10419055-10419818	764	480	8	33.44	8.28	1.34	promoter	797
NM_030960	SPACA1	chr6	88757558	88776556	+	chr6:88757167-88758071	905	408	11	47.47	8.28	1.07	promoter	60
NR_146917	LINC01710	chr1	219091853	219086098	-	chr1:219090434-219091280	847	600	8	30.32	8.28	1.55	promoter	997
NM_021645	UTP14C	chr13	52598826	52607736	+	chr13:52596476-52597279	804	558	9	38.37	8.28	1.24	promoter	-1949
NM_030648	SETD7	chr4	140477923	140427191	-	chr4:140477099-140477983	885	289	11	48.41	8.28	1.06	promoter	383
NM_001306199	SETD7	chr4	140477923	140417088	-	chr4:140477099-140477983	885	289	11	48.41	8.28	1.06	promoter	383
NM_001306200	SETD7	chr4	140477923	140453732	-	chr4:140477099-140477983	885	289	11	48.41	8.28	1.06	promoter	383
NR_131339	SETD7	chr4	140477923	140453732	-	chr4:140477099-140477983	885	289	11	48.41	8.28	1.06	promoter	383
NR_121582	LOC101928786	chr9	140939523	140934954	-	chr9:140940880-140941580	701	229	8	36.12	8.28	1.28	promoter	-1706
NM_001160111	NOS3	chr7	150690891	150701023	+	chr7:150691228-150692018	791	583	8	32.38	8.28	1.36	promoter	731
NM_001160110	NOS3	chr7	150690891	150701023	+	chr7:150691228-150692018	791	583	8	32.38	8.28	1.36	promoter	731
NM_001160109	NOS3	chr7	150690869	150701028	+	chr7:150691228-150692018	791	583	8	32.38	8.28	1.36	promoter	753
NM_004096	EIF4EBP2	chr10	72163900	72188374	+	chr10:72165151-72166155	1005	538	12	49.76	8.28	1.16	promoter	1752
NR_106718	MIR6070	chr21	45029870	45029767	-	chr21:45030553-45031638	1086	567	10	34.04	8.28	1.32	promoter	-1225
NR_038302	LINC00888	chr3	183165395	183173800	+	chr3:183164171-183165024	854	209	10	42.93	8.28	1.24	promoter	-798
NR_038301	LINC00888	chr3	183165438	183173800	+	chr3:183164171-183165024	854	209	10	42.93	8.28	1.24	promoter	-841
NM_144703	LSM14B	chr20	60697530	60710428	+	chr20:60697086-60697937	852	265	9	36.38	8.28	1.28	promoter	-19
NM_024307	GDPD3	chr16	30124858	30116130	-	chr16:30123650-30124380	731	273	11	56.63	8.28	1.15	promoter	844
NM_182789	PAIP1	chr5	43557195	43526369	-	chr5:43555655-43556637	983	732	12	50.76	8.28	1.19	promoter	1050
NM_183323	PAIP1	chr5	43557521	43526369	-	chr5:43555655-43556637	983	732	12	50.76	8.28	1.19	promoter	1376
NM_006451	PAIP1	chr5	43557179	43526369	-	chr5:43555655-43556637	983	732	12	50.76	8.28	1.19	promoter	1034
NM_031434	TMUB1	chr7	150780106	150778171	-	chr7:150779952-150780854	903	564	9	34.42	8.28	1.31	promoter	-296
NM_001136044	TMUB1	chr7	150780580	150778171	-	chr7:150779952-150780854	903	564	9	34.42	8.28	1.31	promoter	178
NM_015470	RAB11FIP5	chr2	73340076	73300509	-	chr2:73340230-73340981	752	264	8	33.93	8.28	1.33	promoter	-529
NM_001371272	RAB11FIP5	chr2	73340076	73300509	-	chr2:73340230-73340981	752	264	8	33.93	8.28	1.33	promoter	-529
NR_106845	MIR6787	chr17	80194543	80194604	+	chr17:80195651-80196494	844	188	12	57.79	8.28	1.23	promoter	1529
NR_162109	MIR10400	chr8	145687922	145687867	-	chr8:145686428-145687153	726	274	10	49.25	8.28	1.09	promoter	1132
NM_001330618	CYHR1	chr8	145688234	145674964	-	chr8:145686428-145687153	726	274	10	49.25	8.28	1.09	promoter	1444
NR_036101	MIR3146	chr7	19745059	19744980	-	chr7:19743553-19744363	811	442	9	38.07	8.28	1.25	promoter	1102
NM_004805	POLR2D	chr2	128615729	128601126	-	chr2:128617264-128617924	661	288	8	37.98	8.28	1.24	promoter	-1864
NR_104627	SLC35D2	chr9	99145992	99075718	-	chr9:99143671-99144523	853	534	10	42.97	8.28	1.24	promoter	1896
NM_001286990	SLC35D2	chr9	99145993	99082991	-	chr9:99143671-99144523	853	534	10	42.97	8.28	1.24	promoter	1897
NM_007001	SLC35D2	chr9	99145993	99082991	-	chr9:99143671-99144523	853	534	10	42.97	8.28	1.24	promoter	1897
NR_107008	MIR7854	chr16	81567506	81567571	+	chr16:81565981-81566725	745	256	8	34.22	8.28	1.31	promoter	-1154
NM_002623	PFDN4	chr20	52824625	52836500	+	chr20:52825661-52826632	972	285	13	58.36	8.28	1.13	promoter	1521
NM_024649	BBS1	chr11	66278105	66301069	+	chr11:66275809-66276423	615	240	8	40.29	8.28	1.17	promoter	-1990
NM_001346473	AMZ2	chr17	66202269	66253305	+	chr17:66202812-66203667	856	222	9	36.23	8.28	1.28	promoter	970
NM_001346472	AMZ2	chr17	66202269	66253305	+	chr17:66202812-66203667	856	222	9	36.23	8.28	1.28	promoter	970
NM_001346471	AMZ2	chr17	66202269	66253305	+	chr17:66202812-66203667	856	222	9	36.23	8.28	1.28	promoter	970
NM_001346481	AMZ2	chr17	66202269	66253305	+	chr17:66202812-66203667	856	222	9	36.23	8.28	1.28	promoter	970
NM_001346480	AMZ2	chr17	66202269	66253305	+	chr17:66202812-66203667	856	222	9	36.23	8.28	1.28	promoter	970
NR_160736	LOC107984507	chr12	1641358	1636888	-	chr12:1641850-1642605	756	222	8	33.77	8.28	1.33	promoter	-869
NM_153837	ADGRG5	chr16	57576554	57611100	+	chr16:57574486-57575073	588	249	8	41.64	8.28	1.19	promoter	-1775
NM_001318481	ADGRG5	chr16	57576554	57611100	+	chr16:57574486-57575073	588	249	8	41.64	8.28	1.19	promoter	-1775
NM_001304376	ADGRG5	chr16	57576554	57611100	+	chr16:57574486-57575073	588	249	8	41.64	8.28	1.19	promoter	-1775
NM_001099694	ZNF578	chr19	52956805	53020134	+	chr19:52957285-52958233	949	283	10	38.95	8.28	1.18	promoter	953
NM_001366182	ZNF578	chr19	52956805	53020131	+	chr19:52957285-52958233	949	283	10	38.95	8.28	1.18	promoter	953
NM_006454	MXD4	chr4	2263836	2249158	-	chr4:2263266-2263973	708	492	8	35.81	8.28	1.27	promoter	217
NM_001005328	OR2A7	chr7	143956721	143955788	-	chr7:143957469-143958515	1047	448	10	35.35	8.28	1.27	promoter	-1270
NR_138084	HCG24	chr6	33111100	33116592	+	chr6:33112445-33113379	935	648	11	46.11	8.28	1.09	promoter	1811
NM_000715	C4BPA	chr1	207277577	207318317	+	chr1:207276651-207277527	877	489	11	48.79	8.28	1.08	promoter	-489
NM_001317783	TSTA3	chr8	144699719	144694787	-	chr8:144697230-144698516	1287	1089	18	78.33	8.28	1.5	promoter	1847
NM_003313	TSTA3	chr8	144699719	144694787	-	chr8:144697230-144698516	1287	1089	18	78.33	8.28	1.5	promoter	1847
NR_135573	LOC101926968	chr3	118360614	118363004	+	chr3:118359802-118360664	863	243	11	49.47	8.28	1.17	promoter	-382
NR_039653	MIR548AG2	chr20	59139619	59139683	+	chr20:59140436-59141236	801	512	8	32	8.28	1.37	promoter	1216
NM_002548	OR1D2	chr17	2996290	2995351	-	chr17:2995602-2996265	664	405	8	37.83	8.28	1.24	promoter	357
NM_153810	CACUL1	chr10	120514482	120435922	-	chr10:120513069-120513706	638	246	8	39.11	8.28	1.19	promoter	1095
NM_003543	H4C8	chr6	26285727	26285353	-	chr6:26286169-26286932	764	522	9	40.14	8.28	1.18	promoter	-823
NM_014972	TCF25	chr16	89939999	89977787	+	chr16:89939546-89940384	839	262	9	36.91	8.28	1.29	promoter	-35
NM_001012502	CFAP157	chr9	130469266	130478281	+	chr9:130468826-130469591	766	249	8	33.36	8.28	1.34	promoter	-58
NR_145961	CFAP157	chr9	130469266	130478281	+	chr9:130468826-130469591	766	249	8	33.36	8.28	1.34	promoter	-58
NM_003508	FZD9	chr7	72848107	72850450	+	chr7:72847546-72848373	828	551	8	31	8.28	1.49	promoter	-148
NR_033832	LINC02120	chr5	32947548	32962573	+	chr5:32946716-32947354	639	244	8	39.06	8.28	1.18	promoter	-514
NM_001346516	LCOR	chr10	98592054	98755713	+	chr10:98590914-98591514	601	269	8	41.04	8.28	1.16	promoter	-841
NM_001170766	LCOR	chr10	98592054	98724190	+	chr10:98590914-98591514	601	269	8	41.04	8.28	1.16	promoter	-841
NM_001170765	LCOR	chr10	98592054	98724190	+	chr10:98590914-98591514	601	269	8	41.04	8.28	1.16	promoter	-841
NR_135921	LOC102723665	chr10	98592215	98590388	-	chr10:98590914-98591514	601	269	8	41.04	8.28	1.16	promoter	1002
NM_032440	LCOR	chr10	98592701	98724190	+	chr10:98590914-98591514	601	269	8	41.04	8.28	1.16	promoter	-1488
NM_001243252	EFHD1	chr2	233470766	233547491	+	chr2:233472292-233473122	831	584	11	51.08	8.28	1.15	promoter	1940
NR_134295	LOC101927141	chr8	83824338	83874159	+	chr8:83825398-83826029	632	340	8	39.41	8.28	1.19	promoter	1375
NM_001291978	NOP14	chr4	2965133	2939663	-	chr4:2965154-2965986	833	278	9	37.15	8.28	1.28	promoter	-436
NM_001291979	NOP14	chr4	2965133	2939663	-	chr4:2965154-2965986	833	278	9	37.15	8.28	1.28	promoter	-436
NM_003703	NOP14	chr4	2965133	2939663	-	chr4:2965154-2965986	833	278	9	37.15	8.28	1.28	promoter	-436
NM_001004056	GRK4	chr4	2965297	3042487	+	chr4:2965154-2965986	833	278	9	37.15	8.28	1.28	promoter	272
NM_005307	GRK4	chr4	2965297	3042487	+	chr4:2965154-2965986	833	278	9	37.15	8.28	1.28	promoter	272
NM_001350173	GRK4	chr4	2965297	3042487	+	chr4:2965154-2965986	833	278	9	37.15	8.28	1.28	promoter	272
NM_001004057	GRK4	chr4	2965297	3042487	+	chr4:2965154-2965986	833	278	9	37.15	8.28	1.28	promoter	272
NM_182982	GRK4	chr4	2965297	3042487	+	chr4:2965154-2965986	833	278	9	37.15	8.28	1.28	promoter	272
NM_138444	KCTD12	chr13	77460540	77454309	-	chr13:77459106-77460131	1026	486	12	48.84	8.28	1.08	promoter	922
NM_153232	EID2	chr19	40030801	40029347	-	chr19:40030506-40031114	609	196	8	40.61	8.28	1.17	promoter	-8
NR_120685	LINC01503	chr9	132099201	132109756	+	chr9:132097313-132097985	673	284	8	37.4	8.28	1.28	promoter	-1553
NR_120686	LINC01503	chr9	132099201	132109756	+	chr9:132097313-132097985	673	284	8	37.4	8.28	1.28	promoter	-1553
NM_001004334	GPR179	chr17	36499839	36480453	-	chr17:36498786-36500034	1249	280	16	59.15	8.28	1.12	promoter	430
NR_049801	MIR548AO	chr8	41128662	41128566	-	chr8:41129376-41130499	1124	626	12	44.8	8.28	1.14	promoter	-1275
NR_033195	ZFAND1	chr8	82633539	82613565	-	chr8:82631883-82632758	876	644	12	56.05	8.28	1.18	promoter	1219
NR_033194	ZFAND1	chr8	82633539	82613565	-	chr8:82631883-82632758	876	644	12	56.05	8.28	1.18	promoter	1219
NR_033193	ZFAND1	chr8	82633539	82613565	-	chr8:82631883-82632758	876	644	12	56.05	8.28	1.18	promoter	1219
NM_001170796	ZFAND1	chr8	82633539	82613565	-	chr8:82631883-82632758	876	644	12	56.05	8.28	1.18	promoter	1219
NR_033196	ZFAND1	chr8	82633539	82615148	-	chr8:82631883-82632758	876	644	12	56.05	8.28	1.18	promoter	1219
NM_001170797	ZFAND1	chr8	82633539	82615148	-	chr8:82631883-82632758	876	644	12	56.05	8.28	1.18	promoter	1219
NM_024699	ZFAND1	chr8	82633535	82613572	-	chr8:82631883-82632758	876	644	12	56.05	8.28	1.18	promoter	1215
NM_000042	APOH	chr17	64225533	64208150	-	chr17:64224902-64225701	800	256	8	32.04	8.28	1.37	promoter	232
NM_001368302	GTF2IRD2B	chr7	74509822	74565623	+	chr7:74508164-74508824	661	407	9	45.29	8.28	1.17	promoter	-1329
NM_001368300	GTF2IRD2	chr7	74509806	74565623	+	chr7:74508164-74508824	661	407	9	45.29	8.28	1.17	promoter	-1313
NM_001368301	GTF2IRD2B	chr7	74508346	74528493	+	chr7:74508164-74508824	661	407	9	45.29	8.28	1.17	promoter	147
NM_001003795	GTF2IRD2B	chr7	74508380	74565623	+	chr7:74508164-74508824	661	407	9	45.29	8.28	1.17	promoter	113
NR_033887	LINC01141	chr1	20755287	20686293	-	chr1:20753155-20754007	853	566	9	36.34	8.28	1.28	promoter	1707
NM_001199693	SLC4A2	chr7	150759633	150773614	+	chr7:150757308-150758010	703	293	9	43.08	8.28	1.25	promoter	-1975
NM_003040	SLC4A2	chr7	150756675	150773610	+	chr7:150757308-150758010	703	293	9	43.08	8.28	1.25	promoter	983
NM_014360	NKX2-8	chr14	37051819	37049208	-	chr14:37049812-37050725	914	262	11	47.06	8.28	1.08	promoter	1551
NM_001323611	RBL2	chr16	53469530	53525560	+	chr16:53470298-53471162	865	580	11	49.37	8.28	1.09	promoter	1199
NM_207322	C2CD4A	chr15	62359175	62363116	+	chr15:62359902-62360764	863	579	9	35.95	8.28	1.28	promoter	1157
NR_029606	MIR7-2	chr15	89155055	89155165	+	chr15:89156485-89157526	1042	407	13	54.93	8.28	1.13	promoter	1950
NR_039867	MIR3529	chr15	89155155	89155077	-	chr15:89156485-89157526	1042	407	13	54.93	8.28	1.13	promoter	-1850
NM_030949	PPP1R14C	chr6	150464179	150571528	+	chr6:150463791-150464588	798	517	9	38.63	8.28	1.23	promoter	10
NM_001164459	ACTR3C	chr7	150000069	149944300	-	chr7:150001400-150002122	723	266	8	35.15	8.28	1.28	promoter	-1691
NM_001077621	VPS37D	chr7	73082160	73086440	+	chr7:73081587-73082337	751	236	8	33.97	8.28	1.33	promoter	-199
[truncated: 3,488 more rows]
